# Supplementary material for: Evaluating a potential model to analyze the function of the gut microbiota of the giant panda
Source: Front Microbiol. 2022 Dec 20;13:1086058. doi: 10.3389/fmicb.2022.1086058 (PMC9808404; doi:10.3389/fmicb.2022.1086058)
Supplement: SUPPLEMENTARY TABLE S1 — The information of samples in this study. [file Table_1.XLSX]

## Sheet: table S1
Sample_Name	Nochime(#)	AvgLen	Days_after	subgroup_	group	Host_ID	Host	observed_	shannon	simpson	chao1	ACE	goods_	PD_whole
		(nt)	_gavage	name				species					coverage	_tree
H410103	75872	253	43	H11	H	H41	mice	574	5.496	0.95	663.231	707.797	0.997	50.057
H410106	75788	253	46	H12	H	H41	mice	340	4.872	0.931	391.818	405.829	0.998	27.901
H411126	78857	253	4	H1	H	H41	mice	209	4.486	0.916	262.714	262.665	0.999	17.725
H411127	78997	253	5	H2	H	H41	mice	188	4.259	0.895	221.3	226.368	0.999	17.16
H411129	66314	253	7	H3	H	H41	mice	181	4.524	0.921	212.071	206.869	0.999	16.325
H411201	75434	253	10	H4	H	H41	mice	179	4.122	0.888	214.062	210.151	0.999	16.016
H411205	84403	253	14	H5	H	H41	mice	185	4.676	0.934	200.476	203.255	0.999	16.809
H411211	80463	254	20	H6	H	H41	mice	215	4.238	0.905	341.176	306.956	0.999	18.687
H411216	86189	253	25	H7	H	H41	mice	196	4.222	0.888	270.25	272.628	0.999	18.146
H411221	65422	253	30	H8	H	H41	mice	526	4.52	0.841	594.521	625.218	0.998	39.258
H411225	76951	253	34	H9	H	H41	mice	430	5.213	0.952	612.667	578.12	0.997	37.225
H411231	79099	253	40	H10	H	H41	mice	404	5.047	0.944	479.043	499.126	0.998	32.25
H430103	85312	255	43	H11	H	H43	mice	749	5.83	0.936	907.939	901.775	0.996	61.071
H430106	75530	253	46	H12	H	H43	mice	324	4.594	0.904	373.694	401.297	0.998	26.427
H440103	83473	253	43	H11	H	H44	mice	589	5.168	0.936	796.276	777.513	0.996	48.471
H440106	77428	253	46	H12	H	H44	mice	350	5.041	0.939	424.167	438.312	0.998	28.969
H450103	84030	253	43	H11	H	H45	mice	503	4.867	0.927	710	688.319	0.997	41.012
H450106	55484	253	46	H12	H	H45	mice	310	5.013	0.947	344.438	352.217	0.999	26.762
H460103	77000	253	43	H11	H	H46	mice	536	5.087	0.929	741.161	698.29	0.997	43.168
H460106	74887	253	46	H12	H	H46	mice	362	5.228	0.949	413.891	439.366	0.998	27.178
H461126	87659	253	4	H1	H	H46	mice	218	4.186	0.883	267.214	284.287	0.999	18.831
H461127	86541	253	5	H2	H	H46	mice	185	3.941	0.882	251.231	226.496	0.999	16.509
H461129	77397	253	7	H3	H	H46	mice	174	4.113	0.905	227.812	223.93	0.999	15.422
H461201	86482	253	10	H4	H	H46	mice	203	4.474	0.915	246.125	251.568	0.999	18.687
H461205	79312	253	14	H5	H	H46	mice	186	4.546	0.924	215.75	221.336	0.999	16.632
H461211	55859	253	20	H6	H	H46	mice	186	4.707	0.923	213.353	207.857	0.999	16.015
H461216	84726	253	25	H7	H	H46	mice	240	4.493	0.924	354.517	373.346	0.998	23.146
H461221	78488	253	30	H8	H	H46	mice	214	4.96	0.943	261.3	255.985	0.999	20.275
H461225	74753	253	34	H9	H	H46	mice	386	4.889	0.929	466.25	496.725	0.998	32.234
H461231	76858	253	40	H10	H	H46	mice	317	3.61	0.786	456.125	439.403	0.998	27.698
H470103	82720	253	43	H11	H	H47	mice	290	4.592	0.915	409.625	395.411	0.998	26.539
H470106	82752	253	46	H12	H	H47	mice	322	5.032	0.937	442	437.235	0.998	27.539
H471126	81273	253	4	H1	H	H47	mice	183	3.51	0.785	199.24	205.905	0.999	16.444
H471127	63474	253	5	H2	H	H47	mice	190	4.26	0.9	205.615	213.932	0.999	16.245
H471129	77506	253	7	H3	H	H47	mice	176	4.453	0.929	195.84	202.958	0.999	15.137
H471201	80846	253	10	H4	H	H47	mice	179	3.997	0.87	209.273	216.661	0.999	17.225
H471205	77529	253	14	H5	H	H47	mice	179	4.291	0.908	253	210.972	0.999	17.806
H471211	75903	253	20	H6	H	H47	mice	184	4.028	0.851	212.333	212.488	0.999	15.587
H471216	84756	253	25	H7	H	H47	mice	228	4.193	0.864	283.618	313.854	0.999	22.631
H471221	63558	253	30	H8	H	H47	mice	184	4.611	0.934	205.565	210.618	0.999	17.267
H471225	89782	253	34	H9	H	H47	mice	469	5.255	0.951	710.082	697.114	0.997	38.951
H471231	56976	253	40	H10	H	H47	mice	371	4.739	0.92	432.188	446.167	0.998	32.132
H480103	82343	253	43	H11	H	H48	mice	332	4.638	0.903	445.957	469.934	0.998	27.638
H480106	77354	253	46	H12	H	H48	mice	339	5.26	0.953	470.108	452.981	0.998	29.628
H481126	76506	253	4	H1	H	H48	mice	330	3.892	0.842	429.185	450.625	0.998	27.561
H481127	75148	253	5	H2	H	H48	mice	189	4.456	0.925	211.545	218.619	0.999	16.533
H481129	78799	253	7	H3	H	H48	mice	168	4.356	0.912	186.913	194.836	0.999	14.153
H481201	88551	253	10	H4	H	H48	mice	177	4.289	0.906	191.13	196.586	0.999	14.94
H481205	82980	253	14	H5	H	H48	mice	489	3.573	0.686	662.525	644.756	0.997	38.628
H481211	80737	253	20	H6	H	H48	mice	215	4.663	0.931	268.455	267.929	0.999	19.052
H481216	90280	253	25	H7	H	H48	mice	215	4.691	0.935	245.938	263.042	0.999	19.775
H481221	72513	253	30	H8	H	H48	mice	187	4.773	0.939	202.615	211.969	0.999	15.626
H481225	78278	253	34	H9	H	H48	mice	432	5.22	0.948	561	580.342	0.997	36.258
H490103	74404	253	43	H11	H	H49	mice	311	4.018	0.816	356.31	380.557	0.999	24.79
H490106	87079	253	46	H12	H	H49	mice	400	4.663	0.918	529.214	548.326	0.997	35.649
Horse	56327	253	0	H0	H	Horse	Horse	657	6.402	0.974	707.01	715.837	0.998	48.978
Apanda	82104	253	0	P0	P	Apanda	Giant Panda	254	2.038	0.443	358.341	385.662	0.998	23.513
P250103	84797	253	43	P11	P	P25	mice	239	3.977	0.88	300	305.033	0.999	18.714
P250106	84357	253	46	P12	P	P25	mice	114	3.232	0.845	149.286	181.535	0.999	12.332
P260103	90788	253	43	P11	P	P26	mice	249	3.922	0.87	320.029	332.212	0.999	20.844
P260106	86834	253	46	P12	P	P26	mice	137	3.481	0.851	221	253.069	0.999	14.237
P270103	84503	253	43	P11	P	P27	mice	232	4.166	0.89	285.469	302.268	0.999	19.142
P270106	58553	253	46	P12	P	P27	mice	104	3.286	0.841	135.071	145.116	0.999	10.338
P271126	87863	253	4	P1	P	P27	mice	191	4.002	0.896	234	233.996	0.999	16.656
P271127	79146	253	5	P2	P	P27	mice	166	3.416	0.809	182.25	187.97	0.999	14.189
P271129	79787	253	7	P3	P	P27	mice	172	3.784	0.854	201.75	207.077	0.999	14.809
P271201	84033	253	10	P4	P	P27	mice	149	3.447	0.819	178.333	184.905	0.999	13.811
P271205	81810	253	14	P5	P	P27	mice	168	3.739	0.84	195.556	196.394	0.999	14.26
P271211	75212	253	20	P6	P	P27	mice	210	4.558	0.918	234.375	249.052	0.999	19.232
P271216	77871	253	25	P7	P	P27	mice	188	4.111	0.889	231	231.955	0.999	16.647
P271221	84677	253	30	P8	P	P27	mice	187	3.75	0.853	232.15	232.577	0.999	15.658
P271225	78028	253	34	P9	P	P27	mice	496	4.702	0.92	655.072	666.388	0.997	46.197
P271231	83176	253	40	P10	P	H48	mice	385	4.272	0.889	570.646	551.012	0.997	31.431
P280103	50362	253	43	P11	P	P28	mice	247	3.93	0.862	353.241	358.429	0.998	20.766
P280106	90183	253	46	P12	P	P28	mice	110	3.521	0.874	159.4	179.084	0.999	10.465
P290103	82725	253	43	P11	P	P29	mice	251	3.943	0.869	302.656	304.441	0.999	20.1
P290106	88658	253	46	P12	P	P29	mice	530	5.228	0.936	698.3	695.646	0.997	42.137
P300103	78509	253	43	P11	P	P30	mice	219	4.127	0.899	291.333	310.841	0.999	18.629
P300106	89329	253	46	P12	P	P30	mice	497	4.565	0.873	634.083	643.684	0.997	40.964
P301126	88203	253	4	P1	P	P30	mice	177	3.452	0.825	226.5	232.892	0.999	15.72
P301127	91077	253	5	P2	P	P30	mice	199	4.013	0.889	240.778	252.093	0.999	18.001
P301129	61269	253	7	P3	P	P30	mice	510	4.764	0.914	569.159	580.429	0.998	40.289
P301201	79574	253	10	P4	P	P30	mice	200	4.239	0.871	235.15	234.914	0.999	17.873
P301205	88590	253	14	P5	P	P30	mice	187	4.224	0.889	236.4	228.587	0.999	15.477
P301211	69950	253	20	P6	P	P30	mice	171	4.369	0.906	180.048	184.538	1	13.856
P301216	87069	253	25	P7	P	P30	mice	197	4.477	0.922	232.037	245.863	0.999	18.512
P301221	81345	253	30	P8	P	P30	mice	188	4.395	0.919	239.231	220.282	0.999	17.731
P301225	81208	253	34	P9	P	P30	mice	329	4.146	0.865	432.019	449.027	0.998	29.811
P301231	77287	253	40	P10	P	P30	mice	383	4.584	0.914	482.552	501.764	0.998	31.058
P310103	86838	253	43	P11	P	P31	mice	215	4.069	0.89	290.136	284.484	0.999	19.586
P310106	54641	254	46	P12	P	P31	mice	580	5.491	0.942	666.659	678.845	0.998	45.947
P311126	78225	253	4	P1	P	P31	mice	185	3.783	0.851	211.25	219.177	0.999	15.907
P311127	86072	253	5	P2	P	P31	mice	181	3.356	0.807	272.867	248.516	0.999	16.288
P311129	77436	253	7	P3	P	P31	mice	179	3.775	0.854	214.062	204.13	0.999	15.765
P311201	80316	253	10	P4	P	P31	mice	216	4.351	0.888	257.778	267.249	0.999	18.215
P311205	87001	253	14	P5	P	P31	mice	170	4.083	0.882	192.895	194.245	0.999	14.711
P311211	88656	253	20	P6	P	P31	mice	165	3.871	0.865	198.214	192.485	0.999	14.165
P311216	81744	253	25	P7	P	P31	mice	219	4.392	0.907	295	286.242	0.999	18.352
P311221	75458	253	30	P8	P	P31	mice	212	4.434	0.915	250.278	280.587	0.999	20.094
P311225	53392	254	34	P9	P	P31	mice	390	4.912	0.94	446.289	476.826	0.998	32.35
P311231	88681	253	40	P10	P	P31	mice	310	4.08	0.895	469.638	504.595	0.998	29.24
P320103	55882	253	43	P11	P	P32	mice	173	3.475	0.857	199.4	198.552	0.999	16.431
P320106	78627	253	46	P12	P	P32	mice	536	4.709	0.903	701.373	708.336	0.997	41.492
P321126	88335	253	4	P1	P	P32	mice	180	3.511	0.844	205.2	213.04	0.999	15.144
P321127	93902	253	5	P2	P	P32	mice	183	3.606	0.859	218.455	224.091	0.999	16.462
P321129	78911	253	7	P3	P	P32	mice	172	3.705	0.854	230.583	210.309	0.999	16.873
P321201	87293	253	10	P4	P	P32	mice	201	4.113	0.876	240.417	246.552	0.999	17.486
P321205	64922	253	14	P5	P	P32	mice	183	4.01	0.851	196.5	205.613	0.999	15.873
P321211	88151	253	20	P6	P	P32	mice	186	4.215	0.905	203.5	221.963	0.999	14.997
P321216	84705	253	25	P7	P	P32	mice	186	4.108	0.894	225	224.854	0.999	16.05
P321221	76392	253	30	P8	P	P32	mice	203	3.82	0.869	260.037	272.941	0.999	20.571
P321225	77723	254	34	P9	P	P32	mice	372	4.508	0.914	450	483.673	0.998	31.49
P321231	91086	253	40	P10	P	P32	mice	411	4.521	0.916	588.517	588.749	0.997	35.261
