# Supplementary material for: Evaluating a potential model to analyze the function of the gut microbiota of the giant panda
Source: Front Microbiol. 2022 Dec 20;13:1086058. doi: 10.3389/fmicb.2022.1086058 (PMC9808404; doi:10.3389/fmicb.2022.1086058)
Supplement: SUPPLEMENTARY TABLE S3 — The statistical analysis of observed species between pairwise groups for giant panda (P) and horse (H) in Figure 1C. See Supplementary Table S1 for the group details. [file Table_3.XLSX]

## Sheet: table S3
Group-Group	Difference	p-value	sig.	LCL	UCL
H0-H1	55.5	0.0412	*	2.2615	108.739
H0-H10	25	0.3686		-29.9845	79.9845
H0-H11	14.8125	0.5615		-35.694	65.319
H0-H12	28.1875	0.2704		-22.319	78.694
H0-H2	71.25	0.0093	**	18.0115	124.489
H0-H3	96	0.0006	***	42.7615	149.238
H0-H4	84.25	0.0023	**	31.0115	137.488
H0-H5	65	0.0173	*	11.7615	118.239
H0-H6	66	0.0157	*	12.7615	119.239
H0-H7	51.625	0.0572	.	-1.61351	104.864
H0-H8	54.375	0.0454	*	1.1365	107.614
H0-H9	15.5	0.5643		-37.7385	68.7385
H0-P0	39	0.2528		-28.342	106.342
H0-P1	82.375	0.0028	**	29.1365	135.613
H0-P10	23.875	0.3752		-29.3635	77.1135
H0-P11	51.25	0.0468	*	0.74352	101.757
H0-P12	57.5625	0.026	*	7.05602	108.069
H0-P2	85.125	0.0021	**	31.8865	138.363
H0-P3	74.625	0.0065	**	21.3865	127.864
H0-P4	70	0.0106	*	16.7615	123.239
H0-P5	90.875	0.001	***	37.6365	144.113
H0-P6	85.125	0.0021	**	31.8865	138.363
H0-P7	64.5	0.0181	*	11.2615	117.739
H0-P8	64.625	0.0179	*	11.3865	117.864
H0-P9	21	0.4352		-32.2385	74.2385
H1-H10	-30.5	0.0991	.	-66.8688	5.86882
H1-H11	-40.6875	0.0068	**	-69.8474	-11.5276
H1-H12	-27.3125	0.066	.	-56.4724	1.84743
H1-H2	15.75	0.3551		-17.921	49.421
H1-H3	40.5	0.019	*	6.82901	74.171
H1-H4	28.75	0.0932	.	-4.92099	62.421
H1-H5	9.5	0.5764		-24.171	43.171
H1-H6	10.5	0.537		-23.171	44.171
H1-H7	-3.875	0.8196		-37.546	29.796
H1-H8	-1.125	0.9472		-34.796	32.546
H1-H9	-40	0.0204	*	-73.671	-6.32901
H1-P0	-16.5	0.5395		-69.7385	36.7385
H1-P1	26.875	0.1163		-6.79599	60.546
H1-P10	-31.625	0.0653	.	-65.296	2.04599
H1-P11	-4.25	0.7727		-33.4099	24.9099
H1-P12	2.0625	0.8885		-27.0974	31.2224
H1-P2	29.625	0.0839	.	-4.04599	63.296
H1-P3	19.125	0.262		-14.546	52.796
H1-P4	14.5	0.3944		-19.171	48.171
H1-P5	35.375	0.0397	*	1.70401	69.046
H1-P6	29.625	0.0839	.	-4.04599	63.296
H1-P7	9	0.5966		-24.671	42.671
H1-P8	9.125	0.5915		-24.546	42.796
H1-P9	-34.5	0.0447	*	-68.171	-0.82901
H10-H11	-10.1875	0.5316		-42.425	22.05
H10-H12	3.1875	0.8447		-29.05	35.425
H10-H2	46.25	0.0133	*	9.88118	82.6188
H10-H3	71	0.0002	***	34.6312	107.369
H10-H4	59.25	0.0017	**	22.8812	95.6188
H10-H5	40	0.0315	*	3.63118	76.3688
H10-H6	41	0.0276	*	4.63118	77.3688
H10-H7	26.625	0.1492		-9.74382	62.9938
H10-H8	29.375	0.112		-6.99382	65.7438
H10-H9	-9.5	0.6049		-45.8688	26.8688
H10-P0	14	0.6141		-40.9845	68.9845
H10-P1	57.375	0.0023	**	21.0062	93.7438
H10-P10	-1.125	0.9511		-37.4938	35.2438
H10-P11	26.25	0.1092		-5.98752	58.4875
H10-P12	32.5625	0.0478	*	0.324984	64.8
H10-P2	60.125	0.0015	**	23.7562	96.4938
H10-P3	49.625	0.0081	**	13.2562	85.9938
H10-P4	45	0.0159	*	8.63118	81.3688
H10-P5	65.875	0.0005	***	29.5062	102.244
H10-P6	60.125	0.0015	**	23.7562	96.4938
H10-P7	39.5	0.0336	*	3.13118	75.8688
H10-P8	39.625	0.0331	*	3.25618	75.9938
H10-P9	-4	0.8275		-40.3688	32.3688
H11-H12	13.375	0.2673		-10.434	37.184
H11-H2	56.4375	0.0002	***	27.2776	85.5974
H11-H3	81.1875	0	***	52.0276	110.347
H11-H4	69.4375	0	***	40.2776	98.5974
H11-H5	50.1875	0.001	***	21.0276	79.3474
H11-H6	51.1875	0.0008	***	22.0276	80.3474
H11-H7	36.8125	0.014	*	7.65257	65.9724
H11-H8	39.5625	0.0084	**	10.4026	68.7224
H11-H9	0.6875	0.9627		-28.4724	29.8474
H11-P0	24.1875	0.3438		-26.319	74.694
H11-P1	67.5625	0	***	38.4026	96.7224
H11-P10	9.0625	0.5384		-20.0974	38.2224
H11-P11	36.4375	0.0031	**	12.6285	60.2465
H11-P12	42.75	0.0006	***	18.941	66.559
H11-P2	70.3125	0	***	41.1526	99.4724
H11-P3	59.8125	0.0001	***	30.6526	88.9724
H11-P4	55.1875	0.0003	***	26.0276	84.3474
H11-P5	76.0625	0	***	46.9026	105.222
H11-P6	70.3125	0	***	41.1526	99.4724
H11-P7	49.6875	0.0011	**	20.5276	78.8474
H11-P8	49.8125	0.001	***	20.6526	78.9724
H11-P9	6.1875	0.6742		-22.9724	35.3474
H12-H2	43.0625	0.0043	**	13.9026	72.2224
H12-H3	67.8125	0	***	38.6526	96.9724
H12-H4	56.0625	0.0002	***	26.9026	85.2224
H12-H5	36.8125	0.014	*	7.65257	65.9724
H12-H6	37.8125	0.0116	*	8.65257	66.9724
H12-H7	23.4375	0.1138		-5.72243	52.5974
H12-H8	26.1875	0.0777	.	-2.97243	55.3474
H12-H9	-12.6875	0.3895		-41.8474	16.4724
H12-P0	10.8125	0.6715		-39.694	61.319
H12-P1	54.1875	0.0004	***	25.0276	83.3474
H12-P10	-4.3125	0.7695		-33.4724	24.8474
H12-P11	23.0625	0.0575	.	-0.74648	46.8715
H12-P12	29.375	0.0162	*	5.56602	53.184
H12-P2	56.9375	0.0002	***	27.7776	86.0974
H12-P3	46.4375	0.0021	**	17.2776	75.5974
H12-P4	41.8125	0.0055	**	12.6526	70.9724
H12-P5	62.6875	0	***	33.5276	91.8474
H12-P6	56.9375	0.0002	***	27.7776	86.0974
H12-P7	36.3125	0.0153	*	7.15257	65.4724
H12-P8	36.4375	0.0149	*	7.27757	65.5974
H12-P9	-7.1875	0.6254		-36.3474	21.9724
H2-H3	24.75	0.1476		-8.92099	58.421
H2-H4	13	0.4449		-20.671	46.671
H2-H5	-6.25	0.7131		-39.921	27.421
H2-H6	-5.25	0.7574		-38.921	28.421
H2-H7	-19.625	0.2498		-53.296	14.046
H2-H8	-16.875	0.3219		-50.546	16.796
H2-H9	-55.75	0.0014	**	-89.421	-22.079
H2-P0	-32.25	0.2318		-85.4885	20.9885
H2-P1	11.125	0.5131		-22.546	44.796
H2-P10	-47.375	0.0064	**	-81.046	-13.704
H2-P11	-20	0.1763		-49.1599	9.15993
H2-P12	-13.6875	0.3534		-42.8474	15.4724
H2-P2	13.875	0.415		-19.796	47.546
H2-P3	3.375	0.8425		-30.296	37.046
H2-P4	-1.25	0.9413		-34.921	32.421
H2-P5	19.625	0.2498		-14.046	53.296
H2-P6	13.875	0.415		-19.796	47.546
H2-P7	-6.75	0.6913		-40.421	26.921
H2-P8	-6.625	0.6967		-40.296	27.046
H2-P9	-50.25	0.0039	**	-83.921	-16.579
H3-H4	-11.75	0.4898		-45.421	21.921
H3-H5	-31	0.0707	.	-64.671	2.67099
H3-H6	-30	0.0801	.	-63.671	3.67099
H3-H7	-44.375	0.0104	*	-78.046	-10.704
H3-H8	-41.625	0.016	*	-75.296	-7.95401
H3-H9	-80.5	0	***	-114.171	-46.829
H3-P0	-57	0.0362	*	-110.239	-3.7615
H3-P1	-13.625	0.4234		-47.296	20.046
H3-P10	-72.125	0.0001	***	-105.796	-38.454
H3-P11	-44.75	0.003	**	-73.9099	-15.5901
H3-P12	-38.4375	0.0104	*	-67.5974	-9.27757
H3-P2	-10.875	0.5226		-44.546	22.796
H3-P3	-21.375	0.2104		-55.046	12.296
H3-P4	-26	0.1285		-59.671	7.67099
H3-P5	-5.125	0.763		-38.796	28.546
H3-P6	-10.875	0.5226		-44.546	22.796
H3-P7	-31.5	0.0663	.	-65.171	2.17099
H3-P8	-31.375	0.0674	.	-65.046	2.29599
H3-P9	-75	0	***	-108.671	-41.329
H4-H5	-19.25	0.2589		-52.921	14.421
H4-H6	-18.25	0.2843		-51.921	15.421
H4-H7	-32.625	0.0574	.	-66.296	1.04599
H4-H8	-29.875	0.0813	.	-63.546	3.79599
H4-H9	-68.75	0.0001	***	-102.421	-35.079
H4-P0	-45.25	0.0947	.	-98.4885	7.9885
H4-P1	-1.875	0.9121		-35.546	31.796
H4-P10	-60.375	0.0006	***	-94.046	-26.704
H4-P11	-33	0.027	*	-62.1599	-3.84007
H4-P12	-26.6875	0.0723	.	-55.8474	2.47243
H4-P2	0.875	0.9589		-32.796	34.546
H4-P3	-9.625	0.5714		-43.296	24.046
H4-P4	-14.25	0.4026		-47.921	19.421
H4-P5	6.625	0.6967		-27.046	40.296
H4-P6	0.875	0.9589		-32.796	34.546
H4-P7	-19.75	0.2469		-53.421	13.921
H4-P8	-19.625	0.2498		-53.296	14.046
H4-P9	-63.25	0.0003	***	-96.921	-29.579
H5-H6	1	0.9531		-32.671	34.671
H5-H7	-13.375	0.4319		-47.046	20.296
H5-H8	-10.625	0.5322		-44.296	23.046
H5-H9	-49.5	0.0044	**	-83.171	-15.829
H5-P0	-26	0.3344		-79.2385	27.2385
H5-P1	17.375	0.3079		-16.296	51.046
H5-P10	-41.125	0.0173	*	-74.796	-7.45401
H5-P11	-13.75	0.3512		-42.9099	15.4099
H5-P12	-7.4375	0.6135		-36.5974	21.7224
H5-P2	20.125	0.2381		-13.546	53.796
H5-P3	9.625	0.5714		-24.046	43.296
H5-P4	5	0.7686		-28.671	38.671
H5-P5	25.875	0.1303		-7.79599	59.546
H5-P6	20.125	0.2381		-13.546	53.796
H5-P7	-0.5	0.9765		-34.171	33.171
H5-P8	-0.375	0.9824		-34.046	33.296
H5-P9	-44	0.011	*	-77.671	-10.329
H6-H7	-14.375	0.3985		-48.046	19.296
H6-H8	-11.625	0.4944		-45.296	22.046
H6-H9	-50.5	0.0037	**	-84.171	-16.829
H6-P0	-27	0.3162		-80.2385	26.2385
H6-P1	16.375	0.3364		-17.296	50.046
H6-P10	-42.125	0.0148	*	-75.796	-8.45401
H6-P11	-14.75	0.3175		-43.9099	14.4099
H6-P12	-8.4375	0.5667		-37.5974	20.7224
H6-P2	19.125	0.262		-14.546	52.796
H6-P3	8.625	0.6119		-25.046	42.296
H6-P4	4	0.8139		-29.671	37.671
H6-P5	24.875	0.1456		-8.79599	58.546
H6-P6	19.125	0.262		-14.546	52.796
H6-P7	-1.5	0.9296		-35.171	32.171
H6-P8	-1.375	0.9355		-35.046	32.296
H6-P9	-45	0.0094	**	-78.671	-11.329
H7-H8	2.75	0.8714		-30.921	36.421
H7-H9	-36.125	0.0358	*	-69.796	-2.45401
H7-P0	-12.625	0.6386		-65.8635	40.6135
H7-P1	30.75	0.0729	.	-2.92099	64.421
H7-P10	-27.75	0.105		-61.421	5.92099
H7-P11	-0.375	0.9797		-29.5349	28.7849
H7-P12	5.9375	0.6867		-23.2224	35.0974
H7-P2	33.5	0.0511	.	-0.17099	67.171
H7-P3	23	0.1781		-10.671	56.671
H7-P4	18.375	0.2811		-15.296	52.046
H7-P5	39.25	0.0229	*	5.57901	72.921
H7-P6	33.5	0.0511	.	-0.17099	67.171
H7-P7	12.875	0.4493		-20.796	46.546
H7-P8	13	0.4449		-20.671	46.671
H7-P9	-30.625	0.0741	.	-64.296	3.04599
H8-H9	-38.875	0.0242	*	-72.546	-5.20401
H8-P0	-15.375	0.5674		-68.6135	37.8635
H8-P1	28	0.102		-5.67099	61.671
H8-P10	-30.5	0.0753	.	-64.171	3.17099
H8-P11	-3.125	0.8318		-32.2849	26.0349
H8-P12	3.1875	0.8285		-25.9724	32.3474
H8-P2	30.75	0.0729	.	-2.92099	64.421
H8-P3	20.25	0.2352		-13.421	53.921
H8-P4	15.625	0.3589		-18.046	49.296
H8-P5	36.5	0.034	*	2.82901	70.171
H8-P6	30.75	0.0729	.	-2.92099	64.421
H8-P7	10.125	0.5516		-23.546	43.796
H8-P8	10.25	0.5467		-23.421	43.921
H8-P9	-33.375	0.052	.	-67.046	0.295987
H9-P0	23.5	0.3827		-29.7385	76.7385
H9-P1	66.875	0.0002	***	33.204	100.546
H9-P10	8.375	0.6223		-25.296	42.046
H9-P11	35.75	0.0169	*	6.59007	64.9099
H9-P12	42.0625	0.0052	**	12.9026	71.2224
H9-P2	69.625	0.0001	***	35.954	103.296
H9-P3	59.125	0.0008	***	25.454	92.796
H9-P4	54.5	0.0018	**	20.829	88.171
H9-P5	75.375	0	***	41.704	109.046
H9-P6	69.625	0.0001	***	35.954	103.296
H9-P7	49	0.0048	**	15.329	82.671
H9-P8	49.125	0.0047	**	15.454	82.796
H9-P9	5.5	0.7462		-28.171	39.171
P0-P1	43.375	0.109		-9.86351	96.6135
P0-P10	-15.125	0.5737		-68.3635	38.1135
P0-P11	12.25	0.631		-38.2565	62.7565
P0-P12	18.5625	0.467		-31.944	69.069
P0-P2	46.125	0.0886	.	-7.11351	99.3635
P0-P3	35.625	0.187		-17.6135	88.8635
P0-P4	31	0.2503		-22.2385	84.2385
P0-P5	51.875	0.056	.	-1.36351	105.114
P0-P6	46.125	0.0886	.	-7.11351	99.3635
P0-P7	25.5	0.3437		-27.7385	78.7385
P0-P8	25.625	0.3414		-27.6135	78.8635
P0-P9	-18	0.5034		-71.2385	35.2385
P1-P10	-58.5	0.0009	***	-92.171	-24.829
P1-P11	-31.125	0.0367	*	-60.2849	-1.96507
P1-P12	-24.8125	0.0944	.	-53.9724	4.34743
P1-P2	2.75	0.8714		-30.921	36.421
P1-P3	-7.75	0.6485		-41.421	25.921
P1-P4	-12.375	0.467		-46.046	21.296
P1-P5	8.5	0.6171		-25.171	42.171
P1-P6	2.75	0.8714		-30.921	36.421
P1-P7	-17.875	0.2943		-51.546	15.796
P1-P8	-17.75	0.2976		-51.421	15.921
P1-P9	-61.375	0.0005	***	-95.046	-27.704
P10-P11	27.375	0.0654	.	-1.78493	56.5349
P10-P12	33.6875	0.0241	*	4.52757	62.8474
P10-P2	61.25	0.0005	***	27.579	94.921
P10-P3	50.75	0.0036	**	17.079	84.421
P10-P4	46.125	0.0078	**	12.454	79.796
P10-P5	67	0.0002	***	33.329	100.671
P10-P6	61.25	0.0005	***	27.579	94.921
P10-P7	40.625	0.0186	*	6.95401	74.296
P10-P8	40.75	0.0183	*	7.07901	74.421
P10-P9	-2.875	0.8656		-36.546	30.796
P11-P12	6.3125	0.5996		-17.4965	30.1215
P11-P2	33.875	0.0233	*	4.71507	63.0349
P11-P3	23.375	0.1147		-5.78493	52.5349
P11-P4	18.75	0.2046		-10.4099	47.9099
P11-P5	39.625	0.0083	**	10.4651	68.7849
P11-P6	33.875	0.0233	*	4.71507	63.0349
P11-P7	13.25	0.3689		-15.9099	42.4099
P11-P8	13.375	0.3645		-15.7849	42.5349
P11-P9	-30.25	0.0422	*	-59.4099	-1.09007
P12-P2	27.5625	0.0636	.	-1.59743	56.7224
P12-P3	17.0625	0.248		-12.0974	46.2224
P12-P4	12.4375	0.3989		-16.7224	41.5974
P12-P5	33.3125	0.0256	*	4.15257	62.4724
P12-P6	27.5625	0.0636	.	-1.59743	56.7224
P12-P7	6.9375	0.6375		-22.2224	36.0974
P12-P8	7.0625	0.6314		-22.0974	36.2224
P12-P9	-36.5625	0.0146	*	-65.7224	-7.40257
P2-P3	-10.5	0.537		-44.171	23.171
P2-P4	-15.125	0.3744		-48.796	18.546
P2-P5	5.75	0.7351		-27.921	39.421
P2-P6	0	1		-33.671	33.671
P2-P7	-20.625	0.2267		-54.296	13.046
P2-P8	-20.5	0.2295		-54.171	13.171
P2-P9	-64.125	0.0003	***	-97.796	-30.454
P3-P4	-4.625	0.7855		-38.296	29.046
P3-P5	16.25	0.3401		-17.421	49.921
P3-P6	10.5	0.537		-23.171	44.171
P3-P7	-10.125	0.5516		-43.796	23.546
P3-P8	-10	0.5565		-43.671	23.671
P3-P9	-53.625	0.0021	**	-87.296	-19.954
P4-P5	20.875	0.2212		-12.796	54.546
P4-P6	15.125	0.3744		-18.546	48.796
P4-P7	-5.5	0.7462		-39.171	28.171
P4-P8	-5.375	0.7518		-39.046	28.296
P4-P9	-49	0.0048	**	-82.671	-15.329
P5-P6	-5.75	0.7351		-39.421	27.921
P5-P7	-26.375	0.1231		-60.046	7.29599
P5-P8	-26.25	0.1249		-59.921	7.42099
P5-P9	-69.875	0.0001	***	-103.546	-36.204
P6-P7	-20.625	0.2267		-54.296	13.046
P6-P8	-20.5	0.2295		-54.171	13.171
P6-P9	-64.125	0.0003	***	-97.796	-30.454
P7-P8	0.125	0.9941		-33.546	33.796
P7-P9	-43.5	0.0119	*	-77.171	-9.82901
P8-P9	-43.625	0.0117	*	-77.296	-9.95401
