# Supplementary material for: Evaluating a potential model to analyze the function of the gut microbiota of the giant panda
Source: Front Microbiol. 2022 Dec 20;13:1086058. doi: 10.3389/fmicb.2022.1086058 (PMC9808404; doi:10.3389/fmicb.2022.1086058)
Supplement: SUPPLEMENTARY TABLE S4 — The change between day zero and the last two time points after FMT at genus level for panda and horse (abundance > 0.1%). [file Table_4.XLSX]

## Sheet: horse
#Taxonomy	Horse	H410103	H430103	H440103	H450103	H460103	H470103	H480103	H490103	H410106	H430106	H440106	H450106	H460106	H470106	H480106	H490106	median	Fold_value		Tax_detail
Days_after_gavage	0	43	43	43	43	43	43	43	43	46	46	46	46	46	46	46	46
Fusobacterium	0.00301614	0.0110059	0.0173378	0.0279243	0.0467801	0.00998722	0.0258469	0.00653164	0.0177772	0.0197148	0.0279642	0.0134628	0.049197	0.0300415	0.0211329	0.0209532	0.0373921	0.0210431	6.97682		k__Bacteria;p__Fusobacteria;c__Fusobacteriia;o__Fusobacteriales;f__Fusobacteriaceae;g__Fusobacterium;
Akkermansia	0.0592442	0.0782399	0.237476	0.125799	0.0713487	0.194911	0.317833	0.33609	0.459452	0.269056	0.266619	0.139901	0.120026	0.102649	0.199525	0.0714286	0.233042	0.197218	3.32889		k__Bacteria;p__Verrucomicrobia;c__Verrucomicrobiae;o__Verrucomicrobiales;f__Verrucomicrobiaceae;g__Akkermansia;
Alistipes	0.00487376	0.0182566	0.0104267	0.0103867	0.0127637	0.00958773	0.0126838	0.0225911	0.0198346	0.0530321	0.0201342	0.0203939	0.0119048	0.0240093	0.0138023	0.0253476	0.0107662	0.0160295	3.28893		k__Bacteria;p__Bacteroidetes;c__Bacteroidia;o__Bacteroidales;f__Rikenellaceae;g__Alistipes;
Parabacteroides	0.0467202	0.10183	0.0768416	0.129035	0.129574	0.16387	0.100871	0.0654163	0.068732	0.206675	0.123242	0.144255	0.114314	0.152465	0.165468	0.166327	0.0892258	0.126139	2.69987		k__Bacteria;p__Bacteroidetes;c__Bacteroidia;o__Bacteroidales;f__Porphyromonadaceae;g__Parabacteroides;
Eisenbergiella	0.00501358	0.0124041	0.00994727	0.0078899	0.0111857	0.0316795	0.00820949	0.00912832	0.0184963	0.0133229	0.00910834	0.00731064	0.0159196	0.0152005	0.0193752	0.0112656	0.017178	0.0118349	2.36056		k__Bacteria;p__Firmicutes;c__Clostridia;o__Clostridiales;f__Lachnospiraceae;g__Eisenbergiella;
Blautia	0.00958773	0.0156999	0.0280241	0.0166587	0.0152405	0.0310403	0.063319	0.0135227	0.00974752	0.0201342	0.0104267	0.0231903	0.0328579	0.0270654	0.022651	0.0137025	0.0240093	0.0213926	2.23125		k__Bacteria;p__Firmicutes;c__Clostridia;o__Clostridiales;f__Lachnospiraceae;g__Blautia;
Bilophila	0.0027365	0.0080497	0.00319591	0.00363535	0.00707095	0.0137424	0.0197947	0.00255673	0.00321588	0.00627197	0.00547299	0.00603228	0.0060922	0.00483381	0.00800975	0.00527325	0.00906839	0.00606224	2.21533		k__Bacteria;p__Proteobacteria;c__Deltaproteobacteria;o__Desulfovibrionales;f__Desulfovibrionaceae;g__Bilophila;
Bacteroides	0.180549	0.447347	0.217402	0.418205	0.521133	0.267877	0.272092	0.245146	0.274449	0.218301	0.369946	0.406819	0.403883	0.401706	0.318372	0.405221	0.331496	0.350721	1.94253		k__Bacteria;p__Bacteroidetes;c__Bacteroidia;o__Bacteroidales;f__Bacteroidaceae;g__Bacteroides;
Hungatella	0.00247683	0.00333573	0.00405481	0.00365532	0.00491371	0.00407478	0.00459412	0.00263663	0.00353547	0.00657159	0.00327581	0.00215724	0.00733062	0.00463407	0.00862895	0.00447427	0.00581256	0.00427453	1.72581		k__Bacteria;p__Firmicutes;c__Clostridia;o__Clostridiales;f__Lachnospiraceae;g__Hungatella;
Lachnoclostridium	0.00147811	0.0103867	0.00197747	0.0018776	0.00151806	0.00209732	0.00175775	0.00207734	0.00173778	0.00263663	0.00155801	0.00285634	0.00215724	0.00413471	0.00557287	0.00475391	0.00247683	0.00212728	1.43919		k__Bacteria;p__Firmicutes;c__Clostridia;o__Clostridiales;f__Lachnospiraceae;g__Lachnoclostridium;
Flavonifractor	0.00159795	0.00217721	0.00259668	0.00217721	0.00357542	0.00263663	0.00393496	0.00175775	0.00161793	0.00135826	0.00207734	0.00245686	0.00207734	0.00131831	0.00239693	0.00245686	0.00303611	0.00228707	1.43125		k__Bacteria;p__Firmicutes;c__Clostridia;o__Clostridiales;f__Ruminococcaceae;g__Flavonifractor;
Lachnospiraceae_NK4A136_group	0.0235099	0.0214725	0.0448226	0.0224313	0.0285634	0.0189158	0.0236497	0.0340764	0.0119048	0.029722	0.0282039	0.0625999	0.0871884	0.0376518	0.0338567	0.0787792	0.0481983	0.0317893	1.35217		k__Bacteria;p__Firmicutes;c__Clostridia;o__Clostridiales;f__Lachnospiraceae;g__Lachnospiraceae_NK4A136_group;
Adlercreutzia	0.00269655	0.038311	0.00309604	0.0060922	0.00185762	0.00635187	0.00233701	0.0344159	0.00379514	0.00403484	0.00131831	0.00341563	0.00181767	0.00667146	0.00167785	0.00191755	0.000699105	0.00325583	1.20741		k__Bacteria;p__Actinobacteria;c__Coriobacteriia;o__Coriobacteriales;f__Coriobacteriaceae;g__Adlercreutzia;
Anaerotruncus	0.00145813	0.00233701	0.00289629	0.00147811	0.00131831	0.00137824	0.00229706	0.00245686	0.000838926	0.000858901	0.0016379	0.0035954	0.00315596	0.00117849	0.00151806	0.00183765	0.0024968	0.00173778	1.19178		k__Bacteria;p__Firmicutes;c__Clostridia;o__Clostridiales;f__Ruminococcaceae;g__Anaerotruncus;
Ruminiclostridium_9	0.0018776	0.00221716	0.00323586	0.00231703	0.00125839	0.00153803	0.00139821	0.00137824	0.000739054	0.00197747	0.00219719	0.0063319	0.00175775	0.00509348	0.00263663	0.00591243	0.000139821	0.00208733	1.1117		k__Bacteria;p__Firmicutes;c__Clostridia;o__Clostridiales;f__Ruminococcaceae;g__Ruminiclostridium_9;
Desulfovibrio	0.00782998	0.0102669	0.0158597	0.00579259	0.00543305	0.00802972	0.0253476	0.0913631	0.00645174	0.00910834	0.0294024	0.0146612	0.00505353	0.0069511	0.00860898	0.00761026	0.00733062	0.00831935	1.0625		k__Bacteria;p__Proteobacteria;c__Deltaproteobacteria;o__Desulfovibrionales;f__Desulfovibrionaceae;g__Desulfovibrio;
Erysipelatoclostridium	0.00153803	0.00161793	0.00159795	0.00145813	0.000958773	0.0147212	0.00117849	0.00119847	0.000739054	0.00279642	0.000579259	0.000639182	0.00189757	0.00365532	0.00279642	0.000958773	0.00181767	0.00152804	0.993506		k__Bacteria;p__Firmicutes;c__Erysipelotrichia;o__Erysipelotrichales;f__Erysipelotrichaceae;g__Erysipelatoclostridium;
Coprobacter	0.00369527	0.00511345	0.00295622	0.00341563	0.00701103	0.00253675	0.00559284	0.00421461	0.00369527	0.00263663	0.00347555	0.00269655	0.00201742	0.00227709	0.00493368	0.00487376	0.00709092	0.00358541	0.97027		k__Bacteria;p__Bacteroidetes;c__Bacteroidia;o__Bacteroidales;f__Porphyromonadaceae;g__Coprobacter;
Oscillibacter	0.0016379	0.00317593	0.00333573	0.00139821	0.00153803	0.00105864	0.00235698	0.000739054	0.000619207	0.000838926	0.00103867	0.00357542	0.000998722	0.00125839	0.00189757	0.00167785	0.00129834	0.00134827	0.823171		k__Bacteria;p__Firmicutes;c__Clostridia;o__Clostridiales;f__Ruminococcaceae;g__Oscillibacter;
Coprococcus_1	0.00784995	0.00659156	0.00834931	0.0045342	0.00349553	0.00393496	0.00285634	0.00818952	0.00231703	0.00475391	0.00393496	0.0110658	0.00585251	0.0114054	0.00681128	0.00996724	0.0060922	0.00597236	0.760814		k__Bacteria;p__Firmicutes;c__Clostridia;o__Clostridiales;f__Lachnospiraceae;g__Coprococcus_1;
Ruminiclostridium_5	0.00111857	0.00237696	0.0010187	0.000858901	0.00053931	0.00189757	0.00071908	0.000779003	0.00135826	0.000759028	0.000739054	0.000878875	0.000759028	0.00105864	0.000779003	0.000759028	0.00109859	0.000818952	0.732143		k__Bacteria;p__Firmicutes;c__Clostridia;o__Clostridiales;f__Ruminococcaceae;g__Ruminiclostridium_5;
Escherichia-Shigella	0.0167585	0.0137224	0.00701103	0.0526326	0.00353547	0.0487776	0.0115652	0.0111058	0.00918824	0.00854906	0.0095278	0.00705097	0.00763023	0.0222715	0.0207934	0.00521333	0.0189158	0.0103168	0.615614		k__Bacteria;p__Proteobacteria;c__Gammaproteobacteria;o__Enterobacteriales;f__Enterobacteriaceae;g__Escherichia-Shigella;
Romboutsia	0.00303611	0.00325583	0.00209732	0.00135826	0.0018776	0.00321588	0.000739054	0.00229706	0.00311601	0.00105864	0.0010187	0.000898849	0.00133829	0.0017977	0.00153803	0.0033557	0.00345558	0.00183765	0.605263		k__Bacteria;p__Firmicutes;c__Clostridia;o__Clostridiales;f__Peptostreptococcaceae;g__Romboutsia;
unidentified_Ruminococcaceae	0.00255673	0.00117849	0.00137824	0.00149808	0.00103867	0.00223714	0.00213726	0.00197747	0.00109859	0.0017977	0.00107862	0.00173778	0.00125839	0.00151806	0.00103867	0.00129834	0.00267657	0.00143816	0.5625		k__Bacteria;p__Firmicutes;c__Clostridia;o__Clostridiales;f__Ruminococcaceae;g__unidentified_Ruminococcaceae;
Enterococcus	0.00259668	0.00103867	0.000798977	0.000659156	0.000399489	0.00151806	0.000259668	0.000739054	0.000279642	0.00209732	0.00113854	0.00105864	0.00133829	0.00159795	0.00103867	0.00177772	0.000159795	0.00103867	0.4		k__Bacteria;p__Firmicutes;c__Bacilli;o__Lactobacillales;f__Enterococcaceae;g__Enterococcus;
[Eubacterium]_xylanophilum_group	0.00167785	0.000838926	0.000978747	0.000619207	0.000439438	0.000619207	0.000379514	0.000479386	0.000279642	0.000759028	0.000639182	0.00201742	0.000579259	0.00135826	0.00071908	0.000918824	1.99744e-05	0.000629195	0.375		k__Bacteria;p__Firmicutes;c__Clostridia;o__Clostridiales;f__Lachnospiraceae;g__[Eubacterium]_xylanophilum_group;
Clostridium_sensu_stricto_1	0.0121844	0.0045342	0.00589246	0.00457415	0.00239693	0.00365532	0.00307606	0.00301614	0.0017178	0.00455417	0.00525328	0.0110858	0.00387504	0.00689118	0.00679131	0.00779003	0.000139821	0.00454418	0.372951		k__Bacteria;p__Firmicutes;c__Clostridia;o__Clostridiales;f__Clostridiaceae_1;g__Clostridium_sensu_stricto_1;
Streptococcus	0.0025767	0.00333573	0.000579259	0.000379514	0.000299616	0.00391499	0.000259668	0.000938798	0.00223714	0.00151806	0.000798977	0.00111857	0.00103867	0.000519335	0.000699105	0.00409476	0.000319591	0.000868888	0.337209		k__Bacteria;p__Firmicutes;c__Bacilli;o__Lactobacillales;f__Streptococcaceae;g__Streptococcus;
Lactobacillus	0.00643177	0.00301614	0.00217721	0.00205737	0.000699105	0.00105864	0.000739054	0.0016379	0.00509348	0.00203739	0.00175775	0.00255673	0.0034356	0.00145813	0.00253675	0.00693113	0.00455417	0.00211729	0.329193		k__Bacteria;p__Firmicutes;c__Bacilli;o__Lactobacillales;f__Lactobacillaceae;g__Lactobacillus;
Parasutterella	0.0131032	0.00401486	0.00353547	0.0027365	0.00141818	0.00247683	0.000958773	0.00115852	0.00109859	0.00391499	0.00355545	0.00529322	0.00329578	0.00407478	0.00395494	0.00459412	0	0.00341563	0.260671		k__Bacteria;p__Proteobacteria;c__Betaproteobacteria;o__Burkholderiales;f__Alcaligenaceae;g__Parasutterella;
[Eubacterium]_coprostanoligenes_group	0.00709092	0.00355545	0.00387504	0.000978747	0.000419463	0.0017178	0.000319591	0.000779003	0.00277645	0.00155801	0.00251678	0.00137824	0.0017178	0.00193752	0.00423458	0.00185762	0.000818952	0.0017178	0.242254		k__Bacteria;p__Firmicutes;c__Clostridia;o__Clostridiales;f__Ruminococcaceae;g__[Eubacterium]_coprostanoligenes_group;
Terrisporobacter	0.00161793	0.000419463	0.000499361	0.00017977	0.000159795	0.00017977	0.00017977	0.000199744	0.000199744	0.00121844	0.00071908	0.000599233	0.000419463	0.000299616	0.000619207	0.000739054	1.99744e-05	0.00035954	0.222222		k__Bacteria;p__Firmicutes;c__Clostridia;o__Clostridiales;f__Peptostreptococcaceae;g__Terrisporobacter;
Veillonella	0.0100871	0.00241691	0.00241691	0.00157798	0.000798977	0.00145813	0.00111857	0.00145813	0.000838926	0.00345558	0.00259668	0.00323586	0.00305609	0.0016379	0.00231703	0.00263663	0	0.00197747	0.19604		k__Bacteria;p__Firmicutes;c__Negativicutes;o__Selenomonadales;f__Veillonellaceae;g__Veillonella;
Christensenellaceae_R-7_group	0.0160994	0.0033557	0.00369527	0.00219719	0.00183765	0.00337568	0.00149808	0.0016379	0.00671141	0.00195749	0.00129834	0.00121844	0.000798977	0.00193752	0.00177772	0.00131831	0.00860898	0.00188758	0.117246		k__Bacteria;p__Firmicutes;c__Clostridia;o__Clostridiales;f__Christensenellaceae;g__Christensenellaceae_R-7_group;
Ruminococcaceae_UCG-002	0.00247683	0.000139821	0.00451422	0.000319591	0.000119847	0.000479386	0.00017977	9.98722e-05	0.000439438	0.000299616	0.000299616	0.00141818	0.000579259	0.000199744	0.000239693	0.000159795	0	0.000269655	0.108871		k__Bacteria;p__Firmicutes;c__Clostridia;o__Clostridiales;f__Ruminococcaceae;g__Ruminococcaceae_UCG-002;
Ruminococcaceae_UCG-009	0.00111857	0.00017977	0.000679131	7.98977e-05	0.000159795	0.000139821	0.000219719	7.98977e-05	3.99489e-05	5.99233e-05	7.98977e-05	1.99744e-05	5.99233e-05	0.000159795	0.000279642	9.98722e-05	0.000219719	0.000119847	0.107143		k__Bacteria;p__Firmicutes;c__Clostridia;o__Clostridiales;f__Ruminococcaceae;g__Ruminococcaceae_UCG-009;
Ruminococcaceae_UCG-005	0.00743049	0.00035954	0.00395494	0.000279642	0.000339565	0.000339565	0.00017977	9.98722e-05	0.000159795	0.000319591	0.000219719	0.000239693	0.000219719	0.000299616	0.000199744	0.000139821	3.99489e-05	0.000229706	0.030914		k__Bacteria;p__Firmicutes;c__Clostridia;o__Clostridiales;f__Ruminococcaceae;g__Ruminococcaceae_UCG-005;
Lachnospiraceae_XPB1014_group	0.00183765	9.98722e-05	0.00153803	0.000119847	3.99489e-05	3.99489e-05	5.99233e-05	7.98977e-05	0	7.98977e-05	1.99744e-05	3.99489e-05	1.99744e-05	9.98722e-05	3.99489e-05	5.99233e-05	0	4.99361e-05	0.0271739		k__Bacteria;p__Firmicutes;c__Clostridia;o__Clostridiales;f__Lachnospiraceae;g__Lachnospiraceae_XPB1014_group;
Phascolarctobacterium	0.0118648	3.99489e-05	0.000878875	0.000199744	5.99233e-05	0	0	0	0.000199744	0.000119847	0.000219719	0.000599233	0.000459412	0	1.99744e-05	0.000499361	0	8.98849e-05	0.00757576		k__Bacteria;p__Firmicutes;c__Negativicutes;o__Selenomonadales;f__Acidaminococcaceae;g__Phascolarctobacterium;
Treponema_2	0.0176973	0.000159795	0.00671141	0.000319591	0.000119847	0.000139821	0.000139821	0.000119847	3.99489e-05	0.000119847	0.000119847	0.000119847	9.98722e-05	0.000139821	0.000199744	0.000119847	0	0.000119847	0.00677201		k__Bacteria;p__Spirochaetes;c__unidentified_Spirochaetes;o__Spirochaetales;f__Spirochaetaceae;g__Treponema_2;
Ruminococcaceae_NK4A214_group	0.046061	9.98722e-05	0.00147811	0.00017977	3.99489e-05	0.000339565	0.000159795	9.98722e-05	0.000279642	0.000139821	0.000219719	0.000139821	9.98722e-05	0.00017977	0.000159795	7.98977e-05	9.98722e-05	0.000149808	0.00325239		k__Bacteria;p__Firmicutes;c__Clostridia;o__Clostridiales;f__Ruminococcaceae;g__Ruminococcaceae_NK4A214_group;
Rikenellaceae_RC9_gut_group	0.0394495	0.000139821	0.00201742	0.000139821	0.000219719	0.000119847	9.98722e-05	3.99489e-05	3.99489e-05	9.98722e-05	0.000159795	9.98722e-05	0.000119847	0.000259668	1.99744e-05	0.000119847	0	0.000119847	0.00303797		k__Bacteria;p__Bacteroidetes;c__Bacteroidia;o__Bacteroidales;f__Rikenellaceae;g__Rikenellaceae_RC9_gut_group;
Ruminococcaceae_UCG-010	0.0162592	0.000119847	0.000479386	0.000139821	7.98977e-05	0.00017977	1.99744e-05	0	0	1.99744e-05	0	5.99233e-05	0	0	1.99744e-05	3.99489e-05	0	1.99744e-05	0.0012285		k__Bacteria;p__Firmicutes;c__Clostridia;o__Clostridiales;f__Ruminococcaceae;g__Ruminococcaceae_UCG-010;
Z20	0.051574	0	0	0	0	0	0	0	0	0	0	0	0	0	0	0	0	0	0		k__Bacteria;p__Lentisphaerae;c__Oligosphaeria;o__Oligosphaerales;f__Oligosphaeraceae;g__Z20;
Hafnia-Obesumbacterium	0.0506951	0	3.99489e-05	1.99744e-05	0	0	0	0	0	0	0	1.99744e-05	0	0	0	0	0	0	0		k__Bacteria;p__Proteobacteria;c__Gammaproteobacteria;o__Enterobacteriales;f__Enterobacteriaceae;g__Hafnia-Obesumbacterium;
Methanocorpusculum	0.0213527	0	0	0	0	0	0	0	0	0	0	0	0	0	0	0	0	0	0		k__Archaea;p__Euryarchaeota;c__Methanomicrobia;o__Methanomicrobiales;f__Methanocorpusculaceae;g__Methanocorpusculum;
Synergistes	0.0141619	0	0	0	0	0	0	0	0	0	0	0	0	0	0	0	0	0	0		k__Bacteria;p__Synergistetes;c__Synergistia;o__Synergistales;f__Synergistaceae;g__Synergistes;
Lachnospiraceae_AC2044_group	0.00361537	3.99489e-05	0.000139821	3.99489e-05	0	0	0	0	0	0	0	0	0	0	0	0	0	0	0		k__Bacteria;p__Firmicutes;c__Clostridia;o__Clostridiales;f__Lachnospiraceae;g__Lachnospiraceae_AC2044_group;
Erysipelotrichaceae_UCG-004	0.00311601	0	7.98977e-05	3.99489e-05	0	3.99489e-05	0	0	0	5.99233e-05	0	0	0	0	0	0	0	0	0		k__Bacteria;p__Firmicutes;c__Erysipelotrichia;o__Erysipelotrichales;f__Erysipelotrichaceae;g__Erysipelotrichaceae_UCG-004;
Prevotellaceae_UCG-001	0.00267657	0	0	1.99744e-05	0	0	0	0	0	0	0	0	3.99489e-05	0	0	3.99489e-05	0	0	0		k__Bacteria;p__Bacteroidetes;c__Bacteroidia;o__Bacteroidales;f__Prevotellaceae;g__Prevotellaceae_UCG-001;
Anaerovorax	0.00231703	0	0	0	0	0	0	0	0	0	0	0	0	0	0	0	0	0	0		k__Bacteria;p__Firmicutes;c__Clostridia;o__Clostridiales;f__Family_XIII;g__Anaerovorax;
Oribacterium	0.00175775	3.99489e-05	0.000119847	0	0	0	0	0	0	0	0	0	0	0	0	0	0	0	0		k__Bacteria;p__Firmicutes;c__Clostridia;o__Clostridiales;f__Lachnospiraceae;g__Oribacterium;
Prevotellaceae_UCG-004	0.00147811	0	0	0	0	0	0	0	0	0	0	0	0	0	0	0	0	0	0		k__Bacteria;p__Bacteroidetes;c__Bacteroidia;o__Bacteroidales;f__Prevotellaceae;g__Prevotellaceae_UCG-004;

## Sheet: panda
#Taxonomy	Apanda	P250103	P260103	P270103	P280103	P290103	P300103	P310103	P320103	P250106	P260106	P270106	P280106	P290106	P300106	P310106	P320106	median	Fold		Tax_detail
Days_after_gavage	0	43	43	43	43	43	43	43	43	46	46	46	46	46	46	46	46
Veillonella	0.000818952	0.0844719	0.0348953	0.0605026	0.071129	0.00657159	0.0217921	0.0213926	0.225611	0.23426	0.042186	0.0319591	0.0647371	0.00577261	0.0149808	0.017158	0.217921	0.0385407	47.061		k__Bacteria;p__Firmicutes;c__Negativicutes;o__Selenomonadales;f__Veillonellaceae;g__Veillonella;
Lachnospiraceae_NK4A136_group	0.00237696	0.0606424	0.0663151	0.0352948	0.0321588	0.263463	0.0440236	0.150567	0.0183565	0.110419	0.0718281	0.119108	0.0571469	0.0697307	0.0681727	0.0746445	0.0300016	0.0672439	28.2899		k__Bacteria;p__Firmicutes;c__Clostridia;o__Clostridiales;f__Lachnospiraceae;g__Lachnospiraceae_NK4A136_group;
Parasutterella	0.00205737	0.0605026	0.0442434	0.10962	0.0299816	0.0353547	0.032818	0.0463407	0.0254874	0.0373522	0.0575663	0.153124	0.147451	0.0509148	0.0547899	0.05469	0.0659156	0.0528024	25.665		k__Bacteria;p__Proteobacteria;c__Betaproteobacteria;o__Burkholderiales;f__Alcaligenaceae;g__Parasutterella;
Alistipes	0.00181767	0.0189358	0.0136425	0.028124	0.00834931	0.0141619	0.0096876	0.0221516	0.00323586	0.00737057	0.00934803	0.0100471	0.00892857	0.0128635	0.0136625	0.0153404	0.0138023	0.013253	7.29121		k__Bacteria;p__Bacteroidetes;c__Bacteroidia;o__Bacteroidales;f__Rikenellaceae;g__Alistipes;
Lactobacillus	0.0010187	0.00671141	0.0060123	0.00689118	0.0195749	0.0025767	0.00926814	0.00543305	0.00996724	0.00207734	0.00231703	0.00483381	0.052353	0.00311601	0.00363535	0.0160395	0.00623202	0.00612216	6.0098		k__Bacteria;p__Firmicutes;c__Bacilli;o__Lactobacillales;f__Lactobacillaceae;g__Lactobacillus;
Bacteroides	0.074984	0.289789	0.423078	0.41373	0.486078	0.347515	0.360878	0.379874	0.339825	0.257231	0.356504	0.375479	0.320989	0.369986	0.509428	0.364933	0.369727	0.36733	4.89877		k__Bacteria;p__Bacteroidetes;c__Bacteroidia;o__Bacteroidales;f__Bacteroidaceae;g__Bacteroides;
Parabacteroides	0.0418265	0.262304	0.242909	0.152485	0.150487	0.152605	0.158497	0.177293	0.154003	0.197887	0.246005	0.114094	0.134967	0.14044	0.0785794	0.105924	0.0670741	0.152545	3.64709		k__Bacteria;p__Bacteroidetes;c__Bacteroidia;o__Bacteroidales;f__Porphyromonadaceae;g__Parabacteroides;
Blautia	0.00123841	0.00207734	0.00133829	0.00215724	0.00369527	0.00305609	0.00319591	0.00209732	0.00189757	3.99489e-05	7.98977e-05	0.000119847	3.99489e-05	0.00840924	0.00683126	0.0113055	0.00659156	0.00212728	1.71774		k__Bacteria;p__Firmicutes;c__Clostridia;o__Clostridiales;f__Lachnospiraceae;g__Blautia;
Clostridium_sensu_stricto_1	0.0361537	0.0134827	0.0152405	0.046061	0.0131032	0.0160794	0.0199345	0.0245885	0.011745	0.0175575	0.0680329	0.0293025	0.0201143	0.0291627	0.0137025	0.0455417	0.0445829	0.0200244	0.553867		k__Bacteria;p__Firmicutes;c__Clostridia;o__Clostridiales;f__Clostridiaceae_1;g__Clostridium_sensu_stricto_1;
Akkermansia	0.00373522	0.00575264	0.00511345	0.00161793	0.00167785	0.00139821	0.00289629	0.00131831	0.00209732	1.99744e-05	1.99744e-05	3.99489e-05	5.99233e-05	0.0118049	0.010147	0.0196748	0.0127237	0.00188758	0.505348		k__Bacteria;p__Verrucomicrobia;c__Verrucomicrobiae;o__Verrucomicrobiales;f__Verrucomicrobiaceae;g__Akkermansia;
Streptococcus	0.00994727	0.0134228	0.00599233	0.00581256	0.0052333	0.00117849	0.00341563	0.00573266	0.00834931	0.00243688	0.00229706	0.00441435	0.00503356	0.000699105	0.00155801	0.00167785	0.00111857	0.00391499	0.393574		k__Bacteria;p__Firmicutes;c__Bacilli;o__Lactobacillales;f__Streptococcaceae;g__Streptococcus;
Terrisporobacter	0.00287632	0.00309604	0.00151806	0.00127836	0.00115852	0.000779003	0.0018776	0.00153803	0.000759028	0.000419463	0.00103867	0.000419463	0.000759028	0.000838926	0.000239693	0.00201742	0.000798977	0.000938798	0.326389		k__Bacteria;p__Firmicutes;c__Clostridia;o__Clostridiales;f__Peptostreptococcaceae;g__Terrisporobacter;
Turicibacter	0.00407478	0.000299616	3.99489e-05	0.000159795	0.000519335	0.000619207	0.000219719	0.00129834	0.000659156	0	0	1.99744e-05	0	0.00203739	0.00157798	0.0028164	0.00159795	0.000409476	0.10049		k__Bacteria;p__Firmicutes;c__Erysipelotrichia;o__Erysipelotrichales;f__Erysipelotrichaceae;g__Turicibacter;
Escherichia-Shigella	0.742909	0.0280042	0.0220917	0.0176374	0.0277245	0.0176973	0.0540109	0.017977	0.0185762	0.0315396	0.0158397	0.02345	0.0531719	0.0213527	0.018736	0.0100272	0.0139621	0.0200443	0.0269809		k__Bacteria;p__Proteobacteria;c__Gammaproteobacteria;o__Enterobacteriales;f__Enterobacteriaceae;g__Escherichia-Shigella;
Pseudomonas	0.0193552	3.99489e-05	5.99233e-05	9.98722e-05	3.99489e-05	1.99744e-05	0	1.99744e-05	0	1.99744e-05	0.000119847	1.99744e-05	0	3.99489e-05	3.99489e-05	9.98722e-05	1.99744e-05	2.99616e-05	0.00154799		k__Bacteria;p__Proteobacteria;c__Gammaproteobacteria;o__Pseudomonadales;f__Pseudomonadaceae;g__Pseudomonas;
Aeromonas	0.0110658	0	0	0	0	0	0	0	0	0	0	0	0	0	0	0	0	0	0		k__Bacteria;p__Proteobacteria;c__Gammaproteobacteria;o__Aeromonadales;f__Aeromonadaceae;g__Aeromonas;
Hafnia-Obesumbacterium	0.00848913	0	1.99744e-05	0	0	0	0	1.99744e-05	0	1.99744e-05	0	1.99744e-05	5.99233e-05	0	0	7.98977e-05	0	0	0		k__Bacteria;p__Proteobacteria;c__Gammaproteobacteria;o__Enterobacteriales;f__Enterobacteriaceae;g__Hafnia-Obesumbacterium;
Sarcina	0.00303611	0	0	0	0	0	0	0	0	0	0	0	0	0	0	0	0	0	0		k__Bacteria;p__Firmicutes;c__Clostridia;o__Clostridiales;f__Clostridiaceae_1;g__Sarcina;
Shewanella	0.00263663	0	0	0	0	0	0	0	0	0	0	0	0	0	0	0	0	0	0		k__Bacteria;p__Proteobacteria;c__Gammaproteobacteria;o__Alteromonadales;f__Shewanellaceae;g__Shewanella;
Clostridium_sensu_stricto_13	0.00173778	0	0	0	0	0	0	0	0	0	0	0	0	1.99744e-05	0	0	0	0	0		k__Bacteria;p__Firmicutes;c__Clostridia;o__Clostridiales;f__Clostridiaceae_1;g__Clostridium_sensu_stricto_13;
Lactococcus	0.00157798	0	0	0	1.99744e-05	0	0	1.99744e-05	0	0	0	0	0	0	0	0	0	0	0		k__Bacteria;p__Firmicutes;c__Bacilli;o__Lactobacillales;f__Streptococcaceae;g__Lactococcus;
