# Supplementary material for: Evaluating a potential model to analyze the function of the gut microbiota of the giant panda
Source: Front Microbiol. 2022 Dec 20;13:1086058. doi: 10.3389/fmicb.2022.1086058 (PMC9808404; doi:10.3389/fmicb.2022.1086058)
Supplement: SUPPLEMENTARY TABLE S5 — The metabolic data in this study. [file Table_5.XLSX]

## Sheet: meta_intensity_pos
name	Name_des	Formula	m/z	RT [min]	pos_H1741	pos_H1743	pos_H1744	pos_H1745	pos_H1746	pos_H1747	pos_H1748	pos_H1749	pos_P1725	pos_P1726	pos_P1727	pos_P1728	pos_P1729	pos_P1730	pos_P1731	pos_P1732	pos_QC1	pos_QC2	pos_condition4	pos_condition5	pos_condition6
Com_2494_pos	Pimelea factor P2	C37H50O9	661.334	2.654	16.8097	96.3788	98.9325	18.2353	91.2593	203.026	15.8074	32.8523	7.80218	110.111	71.5558	69.1879	145.405	17.7738	17.571	57.3152	67.0552	65.4265	68.6947	62.7019	62.1378
Com_1107_pos	Benzene, isocyanato-	C7H5NO	239.082	9.33898	76.9584	71.264	54.2331	67.8787	60.3028	56.3417	79.345	53.8854	65.2855	57.5241	54.1721	61.2864	71.7607	71.4719	100.542	65.5277	65.6316	57.8518	77.7064	71.1015	70.7697
Com_2687_pos	Parbendazole	C13H17N3O2	286.096	0.660817	721.046	821.361	754.183	748.664	791.157	1145.18	1100.13	670.977	668.351	787.991	918.536	714.051	924.788	846.34	743.904	799.551	722.084	801.401	753.605	691.608	713.961
Com_742_pos	Butylated hydroxyanisole	C11H16O2	361.243	6.82587	1268.16	1219.8	1316.31	1171.08	1421.94	1376.79	1253.32	1400.13	1430.19	1223.53	1147.08	1373.88	1319.14	1401.15	1330.68	963.145	1298.93	1298.08	1183.43	1322.96	1319.93
Com_1515_pos	2,3,5-Tri-O-benzoyl-D-xylitol	C26H24O8	503.108	10.8221	106.977	90.4178	242.661	109.138	182.436	70.0592	80.6975	89.0265	115.766	73.6127	82.579	99.4785	115.881	85.2592	128.077	82.8462	264.506	308.089	366.411	311.496	250.39
Com_1177_pos	W29XHH208C	C18H38O	293.284	10.9949	621.941	606.204	277.592	593.004	305.607	97.8479	456.661	717.409	501.542	483.294	435.686	627.108	351.798	820.198	607.497	354.421	560.01	547.772	885.967	697.034	626.339
Com_1454_pos	Physoperuvine	C8H15NO	142.123	11.7927	1215.52	1202.33	710.679	1280.95	768.116	484.08	1078.48	1434.66	1168.73	1048.58	967.077	1280.13	842.207	1385.9	1428.55	864.85	1191.27	1208.83	1151.28	1134.7	1120.99
Com_1284_pos	Leukotriene D4 methyl ester	C26H42N2O6S	511.284	12.3768	3702.52	2220.19	3116.36	3975.24	4848.41	1765.36	1313.26	3974.16	3921.24	4201.63	18206.4	2225.5	2333.88	12701.8	3657.16	15113.5	8871.14	6796.87	15373.6	11770.7	11307.4
Com_1901_pos	Retosiban	C27H34N4O5	989.513	7.80823	327.768	227.534	285.315	200.308	364.929	338.663	242.036	313.926	222.843	233.586	308.509	348.45	295.489	256.058	220.051	406.986	215.109	262.048	271.377	279.353	251.961
Com_1683_pos	Sclareol	C20H36O2	331.259	8.79062	182.141	125.661	123.866	182.656	190.243	130.456	105.712	159.97	137.259	148.992	116.034	147.677	136.642	114.747	135.041	72.5047	142.485	122.631	164.511	162.41	162.085
Com_2761_pos	3RZ74WA9J2	C3H7NO2S2	306.986	0.475667	95.9976	159.071	130.256	84.9489	153.767	111.516	179.891	89.0029	94.0059	136.968	143.025	97.7113	185.119	132.932	84.3025	132.322	121.838	128.357	121.201	120.774	114.292
Com_989_pos	Jasmonal	C14H18O	203.145	8.28512	868.282	766.899	893.152	1035.41	743.152	1140.89	1101.65	683.194	830.905	1022.27	831.363	971.953	879.911	912.715	957.519	794.94	1034.79	968.925	977.183	981.642	992.993
Com_992_pos	Bovine brain sulfatide, alpha-hydroxy acid (h24:1) substituent	C48H91NO12S	928.62	8.29228	1291.69	1693.49	1899.81	3103.99	4264.59	1480.36	3654.85	1913.32	2004.17	1859.39	1567.52	1669.23	1875.68	1055.84	812.3	1450.33	2037.33	2123.19	1977.12	2062.93	2087.44
Com_909_pos	D-Galactose, 2-(acetylamino)-2-deoxy-3-O-(4-deoxy-2-O-sulfo-.alpha.-L-threo-hex-4-enopyranuronosyl)-	C14H21NO14S	498.031	7.92193	164.746	149.948	296.573	166.176	189.926	225.895	104.768	260.123	268.659	85.9019	169.08	221.972	173.46	332.884	294.031	214.713	233.824	161.01	133.225	139.209	195.978
Com_1306_pos	2-Hydroxy-2-(4-methyl-2-oxocyclohexyl)propyl hexopyranoside	C16H28O8	349.184	12.6483	18.9295	45.8267	50.7607	34.9909	54.4864	26.2942	18.9108	43.1211	50.4482	36.4102	74.1416	27.2735	33.4217	63.5419	43.5514	54.5648	43.4144	19.7429	51.1923	41.0263	43.2726
Com_1072_pos	17-Hydroxy-5alpha,17alpha-pregn-1-en-3-one	C21H32O2	317.247	9.01868	1979.68	1833.66	1594.57	2077.68	1605.76	1782.4	2113.69	1866.53	2040.4	1944.36	1975.76	1898.3	2058.06	1886.84	2420.01	2031.11	1968.5	2064.75	1700.57	1736.32	1660.64
Com_1938_pos	Soraphen O	C18H28O4	331.188	7.64452	234.254	230.428	424.995	237.795	244.072	261.415	241.516	315.752	636.559	656.495	566.178	398.149	379.808	838.051	537.469	482.358	458.526	414.524	445.657	465.023	450.583
Com_1817_pos	1-Palmitoyl-2-(5-hydroxy-8-oxo-6-octenedioyl)-sn-glycero-3-phosphatidylcholine	C32H60NO11P	666.396	8.15	955.37	1260.65	1506.49	1219.36	1367.45	2141.88	1834.82	1076.35	1008.41	1157.81	1257.49	1028.7	1659.59	928.15	735.914	1011.06	1176.46	1227.65	1167.22	1148.98	1094.81
Com_1044_pos	cis-4,7,10,13,16,19-Docosahexaenoic acid	C22H32O2	329.248	8.70553	481.024	516.013	559.433	1050.29	327.292	680.189	1248.7	453.95	504.187	561.579	340.857	518.478	679.571	406.701	643.518	229.266	723.795	699.902	620.109	650.265	645.087
Com_32_pos	Tricin	C17H14O7	331.082	0.589333	47.3045	105.249	137.881	92.9232	112.664	65.9075	162.643	91.4367	96.6084	138.1	160.671	99.5318	146.793	134.773	120.403	145.783	114.933	117.66	101.289	107.811	111.598
Com_1450_pos	(1E,6E,8R)-8-Isopropyl-1-methyl-5-methylene-1,6-cyclodecadiene	C15H24	205.195	11.7927	1819.82	1748.31	1233.39	1811.62	1207.77	1024.33	1554.92	1964.77	1768.15	1603.97	1653.01	1878.94	1462.09	2021.46	2038.79	1577.06	1790.19	1808.8	1577.62	1549.6	1570.93
Com_1160_pos	Luciduline	C13H21NO	208.169	10.7003	187.78	178.321	74.1368	156.008	132.601	51.445	55.1553	139.75	144.096	156.017	104.726	230.885	113.973	173.428	178.703	157.733	151.146	163.655	290.47	227.577	201.161
Com_450_pos	Creatinine	C4H7N3O	227.123	3.394	138.197	145.103	153.347	120.361	182.614	137.254	125.179	176.303	144.832	133.935	140.499	125.839	153.583	166.027	133.973	162.492	116.495	126.805	130.82	133.196	129.167
Com_280_pos	L-(+)-Cysteine	C3H7NO2S	243.047	0.7173	38.1236	100.235	109.044	94.4057	109.879	97.3054	96.357	85.9893	125.741	112.925	121.383	131.638	156.67	179.283	146.706	130.587	111.632	116.3	122.872	118.687	130.48
Com_2048_pos	solenopsin	C17H35N	254.284	7.14618	476.581	151.537	303.064	183.733	329.746	201.597	461.633	215.911	184.156	226.402	201.183	288.371	195.593	346.897	524.724	302.857	267.473	250.171	263.429	267.164	265.887
Com_16_pos	5-HETE lactone	C20H30O2	303.232	8.26368	15423.2	11641.4	13797.6	26009.7	12500.6	15602.5	20712.9	11973.9	10675.9	12488	10468.2	15538.9	13972.6	10814.4	12673.7	7793.19	16029.9	15437.4	14352.7	14899	15083.1
Com_1989_pos	2GU13C5298	C29H38O9	1061.52	7.47363	890.981	1084.48	668.991	1062.41	1067.8	1186.83	1098.57	813.49	773.092	1075.7	835.085	1098.96	990.586	820.859	617.673	782.381	812.493	982.728	999.966	967.814	883.71
Com_225_pos	ROL	C10H9Cl4O4P	364.904	0.518567	362.625	268.15	315.888	319.064	277.867	218.497	465.879	297.741	199.878	244.17	275.007	234.239	362.786	230.618	273.51	248.156	290.495	292.397	249.839	261.184	283.571
Com_1687_pos	Frovatriptan	C14H17N3O	487.281	8.7477	4981.81	4119.16	4643.01	4164.99	4948.18	4919.37	4312.18	4887.33	4602.16	3876.02	4503.12	5144.22	4875.3	5529.35	4658.05	5528.52	4216.82	4394.33	4080.28	4131.46	4120.74
Com_1564_pos	1,4-Dibenzylpiperazine	C18H22N2	533.361	10.0933	3105.1	2542.28	3134.57	2733.73	2724.7	2830.17	2271.6	3133.86	3126.71	3310.51	2531.88	2743.7	2475.43	2593.62	2701.09	2582.99	2627.02	2550.07	3686.84	3269.77	2843.65
Com_1432_pos	Orange G	C16H12N2O7S2	817.033	11.9	565.833	511.334	544.32	653.169	506.433	486.086	631.77	534.17	633.048	522.42	593.906	596.535	585.754	549.037	748.877	583.191	575.792	571.321	631.28	621.694	602.937
Com_1924_pos	Dothiepin hydrochloride	C19H21ClNS	663.245	7.68027	238.239	223.796	173.821	292.999	173.361	176.226	234.834	191.754	225.611	244.043	242.423	191.528	225.762	203.449	291.586	297.916	229.26	211.402	197.566	196.537	183.575
Com_2237_pos	9-Oxo-11R,15S-dihydroxy-2,3-dinor-13E-prostenoic acid	C18H30O5	349.199	5.82205	1453.38	1288.88	1609.85	1319.3	1611.79	1552.06	883.284	1768.66	1561.09	1583.17	1761.29	1813.55	1370.96	2467.98	1392.15	1735.79	1524.38	1604.4	1426.56	1448.05	1425.17
Com_998_pos	16-feruloyloxypalmitic acid	C26H40O6	449.288	8.35662	3436.42	2756.69	2843.06	1977.92	2274.04	2703.9	1761.56	3028.49	3362.35	1957.83	2159.82	2312.55	2187.24	2645.33	2433.82	2796.5	2726.42	2782.66	2649.78	2649.32	2589.93
Com_2723_pos	D-Altrose	C6H12O6	219.027	0.53215	17.0104	75.0645	59.7529	67.8355	77.2077	26.7996	16.7211	70.6945	37.8381	56.7401	18.6232	10.1435	51.0025	50.1901	17.0835	27.807	32.1948	33.5129	26.192	25.9072	28.6601
Com_143_pos	p-tert-Octylphenol nonaglycol ether	C32H58O10	603.41	8.34947	6571.29	8967.77	10054	9438	14083.3	7646.62	11859.9	9102.44	8806.51	7213.32	6768.79	7580.27	7725.56	5961.99	4689.99	8026.54	9098.95	8880.04	8696.2	8675.92	8908.98
Com_1345_pos	1,2-Dipalmitoyl-sn-glycero-3-phosphoethanolamine-N,N-dimethyl	C39H78NO8P	742.539	12.6483	31393.8	31662.7	25662.1	38081.8	28505.3	26949.9	30320.8	33399.5	37137	29307.1	21195.6	33065	36010.4	29750.7	42536.1	30019.4	33034.4	28810.8	20132.4	20332.5	23970
Com_57_pos	2'''-acetyl-6'''-hydroxyneomycin C	C25H47N5O15	680.357	0.667967	159.582	263.921	288.718	246.424	255.82	419.375	211.445	218.95	79.2087	331.025	201.212	170.36	312.625	119.696	53.831	175.334	221.082	229.14	221.173	242.617	233.848
Com_591_pos	Methandriol	C20H32O2	327.23	5.41595	627.735	494.364	758.59	429.384	817.588	722.036	674.489	506.136	667.137	710.418	491.816	533.105	615.471	744.018	536.696	524.48	554.44	585.442	565.953	547.519	538.038
Com_319_pos	Tyr-Leu-Arg	C21H34N6O5	489.22	2.21215	138.584	180.635	237.488	17.6967	190.251	208.127	142.82	146.192	68.6496	118.805	99.6343	78.6461	161.522	87.7845	22.6897	95.8733	80.8541	140.853	121.754	131.754	130.362
Com_2549_pos	N-methylcytisine	C12H16N2O	243.092	2.29793	175.291	167.122	174.7	170.545	155.729	182.787	166.262	161.615	139.691	149.402	150.254	152.773	156.464	174.936	176.557	159.414	216.176	172.215	194.811	171.371	193.672
Com_2679_pos	Sethoxydim	C17H29NO3S	366.153	0.660817	227.1	196.226	183.204	124.723	187.218	196.505	143.194	151.184	124.915	143.8	144.845	132.207	186.5	143.332	113.933	142.077	140.976	164.818	145.889	139.013	147.194
Com_1384_pos	5beta-cholestane-3alpha,7alpha,26-triol	C27H48O3	443.35	12.3697	2567.23	3108.7	2342.83	2242.95	2556.33	2239.4	2279.59	2844.01	3765.62	3279.31	3180.68	2852.93	3112.12	3983.3	2999.22	3608.35	3226.65	3070.13	3383.3	3147.73	3137.7
Com_1199_pos	Butonate	C8H14Cl3O5P	326.971	11.5861	80.4965	65.3324	147.189	84.423	140.834	64.4819	85.3594	75.419	94.0517	84.4561	78.3333	68.9736	84.4619	63.3671	98.0802	72.068	103.42	124.094	182.676	155.481	157.277
Com_1649_pos	UNII:S0859MSI8I	C8H14O4	175.098	9.01153	879.704	809.232	750.184	908.2	694.76	760.433	920.61	824.476	924.052	830.912	888.254	839.211	876.19	857.608	1107.85	868.82	902.941	906.545	794.391	782.004	784.236
Com_1660_pos	1-Stearoyl-2-linoleoyl-sn-glycero-3-phosphoethanolamine	C41H78NO8P	766.539	8.94003	405519	256388	317496	398384	310927	329160	433547	334112	385680	284930	199411	366840	378883	304057	443028	389464	340737	358893	513262	446477	400071
Com_1314_pos	8B1RL9B4ZJ	HO2P	128.951	12.677	1937.9	1814.33	1621.57	2209.08	1649.49	1720.47	2087.65	1810.14	1934.98	1884.41	2000.9	1870.73	2037.88	1856.83	2272.92	2105.92	1936.39	1975.75	1874.08	1833.15	1805.98
Com_2406_pos	(3beta,8xi,9xi)-3,14-Dihydroxybufa-4,20,22-trienolide	C24H32O4	423.191	3.80727	9419.11	10116.4	9691.55	6401.32	11108	8253.84	7384.44	10207.6	8229.45	7948.21	8737.7	8678.6	9088.93	11368.9	7099.26	9837.91	7596.62	8276.5	7256.6	7426.71	7341.78
Com_1271_pos	Cyprodenate	C13H25NO2	250.178	12.206	262.561	265.106	238.175	272.19	238.837	135.348	204.606	311.264	301.685	256.214	177.67	310.728	251.02	230.417	362.971	201.072	265.892	228.953	450.495	384.008	347.293
Com_238_pos	NG,NG-Dimethyl-L-arginine	C8H18N4O2	203.15	0.575033	200.517	210.874	147.602	179.12	200.821	184.475	244.132	151.708	107.592	136.134	89.3626	108.32	111.133	133.173	133.648	163.926	138.999	148.575	126.543	126.999	126.241
Com_1408_pos	N,N-Dimethylaniline	C8H11N	122.097	12.0844	109640	108958	102036	134195	102401	97158.9	118890	111059	124092	107554	117291	114640	114411	113876	148507	121539	116561	114711	114247	112928	112481
Com_21_pos	(3R,5bS,7aS,13bS,13cR,15aS)-5b-hydroxy-2,2,13b,13c-tetramethyl-9-(2-methylbut-3-en-2-yl)-2,3,5b,6,7,7a,8,13,13b,13c,14,15-dodecahydro-4H-3,15a-epoxy[1]benzoxepino[6',7':6,7]indeno[1,2-b]indol-4-one	C32H39NO4	1003.58	7.50223	10773.1	14731.4	8290.26	16765.3	12689.2	10571.9	15313.2	9835.87	8874.35	10804.3	9744.06	11444.5	11107	9202.61	9230.14	6963.28	11121	11444.7	11083.1	11176.3	10926
Com_1888_pos	Tyr-Arg-Arg	C21H35N9O5	987.569	7.84398	825.47	676.995	827.55	735.455	837.821	728.116	781.671	774.383	757.102	712.835	743.171	836.823	669.723	817.28	794.304	867.528	738.266	707.765	691.009	682.791	693.836
Com_526_pos	(8Z,11Z,14Z)-Heptadecatrienal	C17H28O	271.202	4.67597	1079.56	970.198	1013.25	938.401	1211.01	1057.75	906.112	987.379	963.145	948.7	1006.94	1044.21	964.274	1176.99	944.399	1013.12	951.446	961.478	898.424	940.669	929.708
Com_2618_pos	J17QL41ZAG	C12H13N2NaO4	311.04	1.11622	116.627	227.943	236.028	46.9948	241.834	176.137	275.913	157.292	138.295	179.173	132.46	177.172	205.262	161.192	112.12	118.24	130.158	162.301	152.47	145.717	164.913
Com_2086_pos	Octane	C8H18	137.13	6.9181	54.7615	37.5221	44.9167	51.5333	51.3288	49.9627	42.7394	55.8684	51.3408	47.0488	47.3428	48.5441	43.7592	43.997	58.5746	46.6979	40.5524	51.729	45.841	53.6901	44.393
Com_1765_pos	Acetylagmatine	C7H16N4O	195.123	8.27798	232.948	225.595	262.228	321.325	209.491	323.164	284.324	196.384	240.351	253.652	232.436	268.365	238.254	252.878	266.557	210.677	309.906	281.03	280.903	277.194	284.067
Com_360_pos	Aminoglutethimide	C13H16N2O2	233.127	2.39732	131.944	161.027	170.019	123.114	160.291	114.47	128.301	140.457	131.625	123.183	135.496	144.781	150.706	146.606	122.842	140.981	161.843	139.233	173.833	140.626	140.091
Com_256_pos	Trp-Gln-Lys	C22H32N6O5	461.251	0.667967	51.7878	76.2069	94.2191	91.2123	81.0571	128.358	70.4466	62.825	13.7703	88.7637	60.1806	39.2614	66.1859	25.3371	0	46.0927	51.9595	61.2777	64.9241	60.6844	54.5762
Com_2481_pos	Miconazole	C18H14Cl4N2O	828.972	2.76768	22.2048	6.60722	25.1312	7.99992	62.8336	323.038	73.9417	17.4135	4.64362	86.6886	69.6274	46.2588	57.666	3.01452	0	51.0677	46.6324	50.1049	37.5784	50.5043	56.8825
Com_2123_pos	Glutathionylaminopropylcadaverine	C18H36N6O5S	449.253	6.72577	168.031	145.569	201.66	126.674	193.49	167.653	144.016	203.72	196.699	162.48	149.814	180.953	163.01	238.066	178.169	124.168	172.259	174.272	138.481	165.752	176.657
Com_2575_pos	meso-Erythritol	C4H10O4	245.122	2.205	117.756	226.966	197.264	203.451	188.562	158.71	134.776	109.799	176.513	231.31	280.845	190.756	234.755	214.208	135.683	288.744	194.905	188.26	215.377	183.815	169.969
Com_1507_pos	GW0742X	C21H17F4NO3S2	943.13	11.4293	697.627	581.388	147.24	10187.1	3089.39	5211.86	15450.4	162.049	2983.4	663.684	7895.14	3436	5015.6	2075.83	1023.31	1613.58	5854.71	5814.45	7174.31	6116.77	5949.45
Com_479_pos	Nadolol	C17H27NO4	310.201	3.9853	1828.81	1342.08	1026.07	1138.66	1704.94	1068.21	1196.43	1268.81	1114.83	881.773	1474.5	1223.26	1216.16	1829.65	1075.59	1661.39	1232.26	1316.76	1265.49	1322.91	1261.14
Com_1035_pos	Lys-His	C12H21N5O3	567.335	8.61973	491.435	316.742	518.319	333.309	96.7476	89.2407	201.209	164.353	104.565	107.801	361.273	197.013	266.242	102.702	218.338	196.347	272.177	247.688	257.656	269.9	259.452
Com_2709_pos	Sarcosine	C3H7NO2	90.0555	0.5679	146.146	171.646	178.898	140.204	205.091	206.407	217.708	152.974	94.485	119.246	124.754	129.25	113.652	140	95.072	134.368	125.001	129.008	110.986	108.84	122.257
Com_1601_pos	Formylpyruvate	C4H4O4	139.003	9.3676	161.276	148.882	130.526	185.704	138.431	137.058	157.837	146.309	157.966	151.604	164.68	152.422	154.017	156.55	217.857	172.602	164.469	162.495	146.98	148.766	157.097
Com_2294_pos	Resolvin D1	C22H32O5	399.213	5.34515	8819.4	9573.86	9764.9	6480.81	10268.1	10584.6	10258.6	8326.05	8404.93	8084.76	7435.53	8346.9	8857.58	9165.58	8403.64	7285.44	8110.8	9123.69	8016.21	8267.54	8128.17
Com_1048_pos	WC487PR91H	C4H6O2	125	8.7477	342.274	284.978	320.696	280.919	324.583	321.741	304.162	328.426	324.804	256.376	322.658	346.333	314.552	375.516	350.09	419.695	313.839	316.231	245.967	254.027	265.715
Com_37_pos	2-pyridone	C5H5NO	96.045	0.667967	940.315	912.262	934.243	970.225	844.025	765.997	1016.9	963.659	1053.27	864.728	1059.91	969.254	939.487	980.835	1033.37	1058.22	986.392	1017.31	922.726	940.639	950.833
Com_431_pos	beta-L-aspartyl-L-arginine	C10H19N5O5	290.143	3.00292	903.98	879.372	1001.33	414.578	1295.94	1259.2	717.975	619.733	608.015	783.319	597.972	668.569	788.688	937.025	547.676	699.67	683.47	709.566	687.047	683.443	697.716
Com_2717_pos	2-(6'-methylthio)hexylmalic acid	C11H20O5S	265.112	0.5393	53.9302	76.9514	44.7698	57.869	58.285	45.1168	56.6133	38.9087	30.6896	45.2613	53.3353	45.8225	33.2027	39.1052	49.4341	49.2946	47.5336	48.1579	39.9618	36.5907	42.4415
Com_1070_pos	BVK87L5TNB	C66H106CaO10	1137.7	9.00438	2582.69	2563.93	2057.07	2971.86	1790.47	2131.11	2620.43	2349.15	2761.3	2709.1	2700.62	2499.85	2889.19	2151.6	3641.34	2497.02	2456.52	2516.27	3061.16	2969.66	2756.44
Com_892_pos	N-Palmitoyltaurine	C18H37NO4S	727.496	7.83683	109.372	93.151	196.187	80.0082	93.7162	102.517	41.5549	163.43	131.716	112.199	155.541	109.075	157.398	212.315	111.262	160.74	130.599	105.448	75.4449	142.807	129.86
Com_127_pos	17beta-Hydroxy-2alpha-(hydroxymethyl)-5alpha-androstan-3-one	C20H32O3	359.204	8.36377	13167.5	12775.8	13432.9	11463.2	11994.3	10650.5	10914.1	12879.5	13956.4	8848.77	9275.8	10215.1	10208.9	10410.6	10029	11486.3	12385.1	12346.2	11868.7	11769.6	11680.5
Com_2644_pos	Phe-Asp	C13H16N2O5	281.111	0.667967	40.476	59.8783	58.948	43.8086	54.0707	45.8272	36.0802	43.4089	37.5639	41.3756	55.7071	40.8031	53.7052	61.1374	55.5982	62.6677	56.8576	34.3911	61.5344	45.3054	36.3238
Com_1836_pos	Sildenafil	C22H30N6O4S	475.21	8.1071	754.166	718.331	606.491	791.956	754.087	595.615	745.836	767.04	710.205	613.937	659.798	756.25	611.844	749.316	731.601	744.921	704.729	647.843	648.244	657.434	643.725
Com_475_pos	Ripazepam	C15H16N4O	269.138	3.83587	508.543	571.629	572.644	452.336	576.053	585.564	450.399	564.993	558.59	511.366	563.83	601.526	585.201	734.746	485.579	691.168	522.798	512.705	506.482	497.441	479.797
Com_1393_pos	(R)-4-phosphopantoic acid	C6H13O7P	267	12.2346	1849.93	1602.41	2155.26	2713.31	2201.2	2071.29	3497.83	2055.68	2384.8	1099.77	2580.95	2226.24	3005.91	2294.26	3564.76	2075.75	1878.51	2078.55	1373.75	1384.35	1929.14
Com_501_pos	1M10C1P4SM	C6H13NO3	295.188	4.34135	490.897	513.719	528.666	449.826	549.562	492.346	442.938	497.598	564.689	459.428	594.046	617.747	568.747	705.921	579.287	624.034	518.525	546.779	491.798	529.822	526.779
Com_1711_pos	(3beta,9xi,14xi,17xi,22E)-Ergosta-5,7,22,24(28)-tetraen-3-ol	C28H42O	417.313	8.58398	860.249	837.322	895.473	708.382	706.688	617.992	634.359	785.881	832.926	724.715	729.734	774.369	805.435	1231.25	1085.55	821.962	928.52	873.399	829.86	861.999	844.458
Com_947_pos	Betonicine	C7H13NO3	198.053	8.12855	722.24	687.939	653.151	642.441	778.444	674.756	700.237	696.778	728.213	705.322	754.118	753.433	675.124	842.832	710.656	824.637	703.494	710.691	632.813	651.613	661.434
Com_2235_pos	Tiformin	C5H12N4O	289.21	5.8292	177.261	191.02	189.071	185.408	190.475	188.168	182.449	204.03	202.85	182.153	175.103	197.222	187.728	207.665	201.564	194.467	200.977	204.484	191.106	186.783	177.696
Com_588_pos	Glutamine, butyl ester	C9H18N2O3	225.121	5.3945	101.799	115.159	98.0124	89.6458	126.975	88.8507	91.4696	112.447	95.2326	102.664	109.812	83.1706	106.471	145.738	89.0724	102.843	124.978	85.8669	100.469	104.055	98.5573
Com_380_pos	5'-S-Methyl-5'-thioinosine	C11H14N4O4S	321.063	2.49743	316.753	320.55	391.023	400.54	342.352	549.622	668.326	379.997	588.688	533.428	446.398	358.832	489.126	282.65	468.2	417.029	468.174	498.267	467.909	474.161	469.003
Com_775_pos	3413	C11H16O	165.126	6.98245	212.751	232.772	211.245	268.413	261.733	234.252	167.073	323.566	283.519	234.659	246.914	260.74	207.392	262.947	247.228	282.485	247.33	237.865	221.581	238.546	235.355
Com_656_pos	Tetradecylamine	C14H31N	214.253	6.12092	6867.72	6516.82	5127.62	7345.16	3816.21	7423.43	6060.14	6264.23	8444.86	6718.33	3705.52	7176.36	5455.9	6338.7	8022.85	6517.65	2617.02	2632.37	2961.5	3108.62	2904.74
Com_2724_pos	Pomalidomide	C13H11N3O4	296.066	0.53215	27.5327	100.09	90.4605	76.6832	114.41	44.2678	91.8767	95.9378	42.9044	68.9168	102.973	87.2246	64.7722	94.1933	44.8411	79.5594	60.3157	64.8515	52.5543	57.5349	54.6613
Com_898_pos	30YQY8O31P	C10H18O2	341.271	7.85828	17459.1	12541.2	11169.7	14279.6	12049.3	11857.7	19851.8	12427.1	14663.6	14743	15112.9	12495.4	15350.9	14373.2	17584	15638.6	14795.8	15351.6	13243	13481.1	13453.3
Com_503_pos	Tropinone	C8H13NO	279.201	4.35565	147.978	175.512	114.979	91.7542	146.574	89.6526	95.8545	203.72	109.58	104.767	109.897	169.492	90.283	191.202	117.571	94.9374	132.599	130.769	198.358	200.538	175.408
Com_1368_pos	Tetracenomycin E	C22H16O8	431.071	12.4977	483.546	607.267	568.351	963.205	576.571	347.167	834.361	490.171	592.838	748.674	677.995	518.496	539.808	566.148	619.179	2.81717	431.003	583.189	735.507	636.535	639.352
Com_972_pos	nystatin	C47H75NO17	926.51	8.2072	866.407	848.733	909.004	898.114	708.869	769.011	1089.75	781.216	749.515	741.86	805.538	797.673	926.668	605.987	813.825	637.937	793.654	852.907	856.196	863.615	828.683
Com_190_pos	Tridecane	C13H28	223.208	11.7927	1728.96	1722.1	974.601	1788.27	1047.8	578.54	1424.31	2025.57	1611.19	1437.27	1293.46	1837.41	1126.61	1958.56	1931.23	1178.28	1700.47	1626.53	1643.01	1641.39	1579.54
Com_322_pos	L-Normetanephrine	C9H13NO3	367.182	2.2193	567.335	717.45	706.186	312.22	638.203	618.719	435.697	622.414	626.899	509.575	609.187	540.555	563.983	648.774	409.257	532.321	478.694	518.242	528.705	541.011	553.812
Com_1715_pos	3-Hydroxymonoethylglycinexylidide	C12H18N2O2	445.278	8.53465	776.181	769.632	924.814	653.488	743.873	663.974	665.451	813.204	908.123	800.595	801.448	867.254	754.609	1089.74	891.909	712.371	832.243	680.251	724.934	722.509	763.694
Com_814_pos	2'-Deoxycytidine	C9H13N3O4	455.188	7.3099	58.3138	93.8437	51.5022	54.665	87.1761	78.0931	76.958	50.5046	69.396	85.7322	86.2654	71.6196	52.3846	69.8885	37.9384	82.9604	68.6966	69.2061	65.8719	63.9966	62.9489
Com_1391_pos	Khellin	C14H12O5	521.136	12.2346	137.318	174.169	343.123	161.398	249.106	127.093	138.852	176.588	183.502	156.536	160.391	208.091	147.15	173.135	248.299	164.756	296.411	259.821	314.469	317.426	308.662
Com_2307_pos	2alpha-Methyl-5alpha-androstane-3,17-dione	C20H30O2	325.216	5.18143	396.976	353.211	428.82	344.173	450.348	509.837	427.408	328.497	368.995	372.108	321.375	337.029	362.847	386.579	344.491	329.255	365.816	367.52	387.556	397.923	377.378
Com_543_pos	9-Oxo-10E,12Z-octadecadienoic acid	C18H30O3	295.227	4.86113	4588.19	4071.09	4244.07	4349.99	6330.25	4849.04	3027.79	4744.17	4386.67	4724.83	4788.81	4550.65	3710.15	4861.56	3611.73	4428.34	4181.19	4450.42	3728.37	3891.03	3764.09
Com_2035_pos	3-O-(alpha-L-oleandrosyl)oleandolide	C27H46O10	569.271	7.25985	516.85	617.766	443.873	533.134	544.169	748.82	740.4	427.919	395.933	493.957	341.897	632.568	457.654	451.775	421.327	293.295	467.057	542.53	535.062	547.395	498.446
Com_1302_pos	chlorthal-dimethyl	C10H6Cl4O4	368.863	12.64	68.9426	56.4857	40.2423	49.4729	37.7224	19.6205	83.0332	70.1617	64.4089	67.4325	52.9834	72.9724	60.1288	50.8897	94.6421	70.6397	43.8564	48.831	87.0287	69.9825	83.075
Com_2125_pos	1H-Indol-3-amine	C8H8N2	265.147	6.70503	312.343	347.089	316.175	368.136	334.705	319.511	345.923	339.586	364.268	331.79	323.724	326.965	316.809	356.849	390.048	318.442	351.09	348.154	342.437	374.02	346.829
Com_1304_pos	Metaproterenol sulfate	C22H36N2O10S	1041.43	12.64	86.55	46.7707	76.3979	84.9446	83.09	41.6909	60.951	71.2922	98.5711	110.162	44.7439	90.6997	51.4927	105.174	84.7671	110.068	108.292	73.6116	116.954	81.0106	74.3266
Com_251_pos	064LUN7NZ5	C10H21ClN	230.108	0.667967	182.795	232.543	243.151	178.319	229.93	298.246	240.836	173.59	232.627	285.702	285.1	234.172	302.589	313.32	220.943	314.394	272.524	287.59	292.306	260.746	273.911
Com_2229_pos	METHYLERGONOVINE MALEATE	C24H29N3O6	478.195	5.91428	142.891	60.3863	159.461	75.7088	169.421	176.708	122.582	188.537	136.678	124.29	94.1437	195.848	171.779	209.094	257.87	163.154	135.817	134.642	155.574	139.643	144.102
Com_28_pos	5-hydroxyisouric acid	C5H4N4O4	222.989	0.511417	23.8176	744.094	354.149	67.4393	753.774	25.855	186.442	131.277	109.164	219.735	304.868	455.549	414.634	746.126	201.974	234.971	170.499	187.437	164.021	166.889	174.013
Com_1625_pos	Mequitazine	C20H22N2S	645.299	9.07517	517.728	459.569	544.296	812.118	839.198	927.871	689.08	572.768	585.874	711.467	573.249	717.164	642.953	959.864	366.682	1037.88	626.521	589.215	1080.86	940.484	792.233
Com_579_pos	HX23LZE89Y	C24H34O6	419.24	5.31657	3428.91	2833.75	3392.02	2572.81	4089.99	3975.13	3686.15	3161.65	2891.31	3242.44	2608.17	2923.44	2984.92	3650.31	2863.5	2647.16	2953.08	3270.34	2593.65	2691.82	2687
Com_488_pos	NIGAKIHEMIACETAL A	C22H34O7	433.218	4.09898	38054.4	34479.8	39206.5	22809.7	40740.9	39093.8	38299.2	30781.5	31067.8	30471.2	29269.5	32141.6	35645.2	37620.7	31822.5	31519.6	29935.3	34229.8	29831.3	30377.6	30460.6
Com_783_pos	Rabenzazole	C12H12N4	425.222	7.0325	202.785	175.202	240.007	182.247	296.976	240.61	126.996	320.149	298.035	224.258	169.619	217.696	217.074	265.736	251.51	194.114	217.982	211.792	225.576	258.517	244.819
Com_2728_pos	Selenide	Se-2	160.842	0.504267	21.4063	27.3924	30.985	20.6351	28.1615	30.5072	31.7552	35.1892	26.8289	21.0161	24.1902	25.2065	21.4058	34.4759	39.2749	21.7349	30.6858	22.4791	15.9878	20.8835	32.7897
Com_1536_pos	6,6,8-Trimethyl-3-(3-methyl-2-octanyl)-7,8,9,10-tetrahydro-6H-benzo[c]chromen-1-yl 4-(1-azepanyl)butanoate	C35H55NO3	538.425	10.6639	2790.79	1609.26	2013.02	2411.88	2139.37	1607.32	1864.43	2213.38	2610.74	1991.54	2033.07	2546.24	1789.62	2749.14	2910.12	2121.62	1920.58	2045.7	2355.68	2157.65	2037.4
Com_63_pos	Nicotinamide	C6H6N2O	123.056	0.667967	14719.9	14477.7	15735.2	17236.7	14638.7	13343.4	18317.5	16353	18372.1	15147.6	18220.4	16829.4	16704	17421.3	18238.8	17758.4	16210.5	17049.5	15787.8	15712.9	16232.8
Com_1411_pos	1-Cyclohexenecarboxylic Acid	C7H10O2	127.076	12.0565	190.94	146.112	143.437	73.218	83.7548	122.017	100.767	120.832	160.83	129.921	168.808	143.334	166.737	198.639	152.201	172.924	184.199	169.747	160.08	163.257	142.451
Com_2631_pos	Codeine-d3	C18H18D3NO3	341.133	0.675133	108.496	145.952	125.283	122.6	114.401	147.838	123.28	134.956	150.332	141.819	154.756	180.18	195.342	186.62	159.34	139.387	117.472	153.854	139.971	147.499	147.181
Com_1058_pos	9,17-dioxo-1,2,3,4,10,19-hexanorandrostan-5-oic acid	C13H18O4	239.13	8.89715	377.989	351.034	324.025	381.196	311.466	324.806	379.494	361.978	395.029	342.919	398.285	378.576	376.495	389.705	437.419	371.268	476.327	479.164	396.514	415.563	412.635
Com_1144_pos	6-Hydroxydopamine	C8H11NO3	339.164	10.2006	194.587	213.514	149.155	331.093	160.838	259.738	192.04	232.934	169.866	260.588	179.664	219.018	183.785	189.795	210.939	206.467	220.289	214.719	357.806	279.937	245.59
Com_1339_pos	1,6,8,9,10,11,11-Heptachloro-4-oxatetracyclo[6.2.1.0~2,7~.0~3,5~]undec-9-ene	C10H5Cl7O	386.825	12.6483	92.6466	52.7707	55.2067	88.6197	57.1545	29.8235	81.4688	68.5597	68.8625	56.1951	55.1748	81.5725	69.1259	62.4172	102.289	68.2052	79.23	58.1461	104.594	74.9013	80.5033
Com_2458_pos	(1S,4S,5S,16S,19R,23R)-4,5,24,24-Tetramethyl-25,26-dioxa-7-azaheptacyclo[21.2.1.0~1,20~.0~4,19~.0~5,16~.0~6,14~.0~8,13~]hexacosa-6(14),8,10,12,20-pentaen-22-one	C27H31NO3	456.194	3.10943	397.76	585.049	559.045	173.002	595.533	1071.77	701.638	386.107	361.083	561.495	368.158	359.413	425.438	593.358	210.803	557.944	418.633	497.441	426.728	419.494	439.537
Com_566_pos	Ebastine	C32H39NO2	492.289	5.0885	89.4955	215.962	170.91	104.496	187.618	149.674	104.324	186.297	178.097	168.804	149.999	145.776	112.134	198.62	106.096	234.564	142.929	148.973	108.874	128.303	127.1
Com_317_pos	(2E,4Z,6E)-8-[(N-Acetyl-beta-methylphenylalanyl)oxy]-8-(2-methyl-2-oxiranyl)-2,4,6-octatrienoic acid	C23H27NO6	436.176	2.205	1094.51	964.544	1248.37	376.815	1145.11	956.222	599.728	615.395	861.326	949.498	740.969	595.126	1101.7	797.143	587.236	1042.53	733.437	854.599	775.535	809.319	837.069
Com_1506_pos	barbamide	C20H23Cl3N2O2S	921.116	11.4437	947.705	896.439	270.656	12322.6	3729.6	6245.03	18459.5	318.887	3751.83	988.414	9337.91	4271.2	6011.18	2503.98	1410.56	2005.26	7051.05	6965.72	8774.28	7341.12	7283.1
Com_1987_pos	Dicrotophos	C8H16NO5P	475.156	7.47363	39.4061	31.6971	30.8711	48.7651	43.7108	37.6678	19.4987	29.0237	36.6531	48.8587	60.5494	26.433	18.2572	28.1613	37.285	55.1803	36.0425	27.6164	30.9146	31.7782	31.2401
Com_1309_pos	(4aR,9aR)-2,4a,9-Trimethyl-2,3,4,4a,9,9a-hexahydro[1,2]oxazino[6,5-b]indol-6-yl methylcarbamate	C15H21N3O3	583.323	12.6483	161.921	175.508	150.436	38.4053	89.7765	65.5071	111.345	147.613	161.485	145.962	264.16	174.705	234.048	152.068	97.7326	207.749	147.143	134.782	163.053	134.516	143.006
Com_2199_pos	(3R,5R,6S,7S,9R,11E,13R,14R)-14-Ethyl-6-hydroxy-3,5,7,9,13-pentamethyloxacyclotetradec-11-ene-2,4,10-trione	C20H32O5	375.214	6.1352	10198.7	9390.47	11320.6	7665.12	12034.4	9551.48	9676.1	10518.2	10851.3	8733.74	9145.47	11069.7	10431.5	12266.1	10503.9	8230.65	9511.18	10098.6	9136.39	9463.16	9765.75
Com_639_pos	94Q9V45M9B	C18H28N2O3	343.197	5.95003	474.697	322.09	416.034	392.887	437.014	604.539	473.653	283.236	370.881	376.901	357.126	492.715	387.755	361.328	410.847	314.619	434.663	465.095	504.99	525.589	452.593
Com_384_pos	1-Octen-3-yl 6-O-beta-D-xylopyranosyl-beta-D-glucopyranoside	C19H34O10	461.177	2.49743	322.834	346.869	333.725	202.772	365.588	276.691	271.823	330.751	313.287	268.753	313.352	326.203	301.376	301.837	251.991	369.543	235.544	281.389	272.34	287.921	295.017
Com_1852_pos	Enviradene	C19H21N3O2S	711.284	8.03633	90.1	72.4206	84.5934	81.275	71.5831	68.6031	95.4195	104.185	89.9101	111.643	92.4677	90.131	106.934	96.2882	150.968	141.898	79.5317	95.4489	106.489	98.238	103.441
Com_2064_pos	KOBUSONE	C14H22O2	445.33	7.0182	51.3691	102.981	273.338	46.6537	34.6382	212.436	74.207	85.6457	213.308	247.011	115.16	174.54	97.9922	243.889	117.944	109.651	123.339	141.843	106.082	120.452	129.016
Com_285_pos	Triethylamine	C6H15N	102.128	2.00623	87.0712	75.4909	58.7827	132.24	53.6184	68.8609	78.9939	64.8321	66.3201	84.3854	106.808	66.3503	83.7601	71.4342	90.1706	121.583	86.6215	77.8338	58.1144	70.1641	67.4064
Com_868_pos	18R-HEPE	C20H30O3	341.208	7.63737	190.916	266.947	204.026	268.637	244.95	159.139	260.281	260.495	246.756	243.245	211.057	211.78	236.281	242.609	278.938	158.374	241.085	228.642	268.094	276.933	249.188
Com_119_pos	1-(9Z-Octadecenoyl)-sn-glycero-3-phosphoethanolamine	C23H46NO7P	502.294	8.11425	29674	25753.8	23716.7	26724.6	25778	25067.9	28082.8	25786.7	27358.8	26639.7	28172.3	28343.4	27557.5	29003.4	30638.7	30075.2	27237.1	28375.1	26411.6	26632.8	26418.8
Com_1045_pos	N-Methyl-D-glucamine	C7H17NO5	391.228	8.71267	365.473	374.961	410.477	642.424	277.957	386.266	693.036	357.971	397.028	391.639	306.539	368.633	448.162	312.1	482.39	234.331	445.88	403.703	602.258	573.405	563.004
Com_776_pos	Furazabol	C20H30N2O2	369.192	6.98245	237.058	206.541	240.649	267.004	292.134	290.551	170.889	274.397	289.676	268.657	269.794	242.951	194.989	265.26	228.061	299.882	255.868	255.367	239.512	259.23	247.151
Com_1588_pos	Di-.gamma.-linolenin (6c,9c,12c)	C39H64O5	613.487	9.6736	1176.37	969.406	1020.67	819.799	951.28	1068.32	1214	1040.99	1319.45	1112.18	1064.78	1133.35	1332.1	984.671	1347.74	891.182	1089.66	1122.66	1099.65	1203.08	1122.74
Com_1006_pos	Atraton	C9H17N5O	423.291	8.39882	498.498	478.722	456.664	492.18	597.983	421.544	435.538	655.498	752.758	545.991	537.828	582.342	520.191	665.756	501.191	541.382	486.812	505.137	488.044	488.897	466.914
Com_2754_pos	Menatetrenone	C31H40O2	889.61	0.482817	19.7702	14.5807	21.6574	34.6174	17.5625	11.6729	26.2735	32.4444	32.2066	21.8995	23.3201	28.0518	22.7071	24.1824	35.7018	20.9632	24.2038	20.6575	20.1997	25.5556	24.2621
Com_1809_pos	3-Dehydro-2-deoxyecdysone	C27H42O5	485.264	8.18575	18318.9	20059.9	20844.5	19977.4	19189.3	24770.4	20390.2	19946.2	23413.4	21830.5	19506.3	20289.8	18329.7	19328.5	18738	18846.4	19173.2	21111.1	19468.9	19760	19728.5
Com_444_pos	6J55OL12V6	C19H31NO2	344.201	3.28747	66.6924	88.8295	154.408	121.785	121.721	104.844	101.067	117.498	60.1319	122.902	146.095	89.0691	117.05	69.0058	79.2559	86.2633	85.1113	104.731	101.302	103.39	100.563
Com_2621_pos	Allopurinol	C5H4N4O	175.001	0.703	2770.71	2794.67	2588.11	2402.91	2628.74	2537.86	3150.78	2581.04	2809.46	2629.44	2682.65	2907.34	2948.91	2562.27	3083.85	2647.53	2507.99	2663.88	2527.33	2574.83	2630.28
Com_1918_pos	3-Hydroxyoctanoic acid	C8H16O3	321.233	7.72958	161.48	186.433	144.378	154.861	123.617	99.5265	116.49	208.559	190.537	151.094	160.246	169.482	142.923	163.069	177.263	144.523	184.167	164.424	174.235	173.519	141.15
Com_2749_pos	methyl aminolevulinate	C6H11NO3	291.154	0.482817	21.693	31.5426	46.6517	38.5804	30.4165	9.78483	45.3281	46.8732	92.5533	26.3323	50.3596	41.2457	48.3384	54.9021	105.922	49.1107	55.3754	39.5903	61.5951	63.6958	80.2375
Com_446_pos	Microhelenin C	C20H26O5	347.183	3.2946	639.686	676.495	737.239	405.889	784.787	725.517	621.874	640.188	614.678	619.487	683.986	708.872	670.29	710.239	561.284	714.147	563.725	629.056	608.292	598.965	623.227
Com_241_pos	2,4,5-Phenoltricarboxylic acid	C9H6O7	453.024	0.589333	25.0733	69.6375	91.7075	47.1898	88.9692	41.8842	93.3022	38.9917	29.3524	83.5355	73.3319	40.677	82.4517	71.4118	35.3885	84.374	59.8635	58.3142	59.0402	63.9074	54.493
Com_91_pos	1-Myristoyl-sn-glycero-3-phosphocholine	C22H46NO7P	468.309	6.84732	8302.37	8894.95	12047.1	8264.15	10139.2	12134.4	10166.2	12185.8	13263.6	11804.2	7943.69	9819.75	8495.98	9116.99	9733.58	9380.56	8875.44	9429.46	8274.17	8558.52	8775.88
Com_1357_pos	1-Propanol, 2-amino-2-methyl-	C4H11NO	179.179	12.6185	205.482	204.552	147.233	90.2397	159.165	141.712	133.3	176.077	170.569	230.001	140.376	210.174	239.381	166.241	194.195	139.002	174.915	140.644	201.808	172.196	185.869
Com_730_pos	2-Naphthyl-D-alanine	C13H13NO2	431.197	6.76152	49.8584	76.2651	69.7539	70.8385	69.0133	68.0463	80.1988	81.032	93.3163	60.1217	59.5674	81.8345	64.4178	75.7173	87.9011	42.6487	76.8768	66.5	68.854	75.3465	85.4885
Com_1415_pos	N9830X5KSL	C10H16	159.113	12.0422	839.96	880.919	838.573	885.427	778.435	743.821	843.846	913.927	1030.72	833.637	954.93	961.986	895.854	1034.89	1152.94	1045.46	939.811	915.356	761.368	797.172	816.059
Com_303_pos	jadomycin A	C24H21NO6	420.146	2.10562	217.778	195.761	263.65	66.1204	309.704	256.471	176.03	110.127	98.5036	167.601	139.017	102.153	159.339	163.375	67.2806	174.954	136.221	154.993	134.091	141.387	132.205
Com_827_pos	phorbol 13-butanoate	C24H34O7	473.192	7.4093	233.863	317.578	265.739	272.067	421.184	382.945	342.483	226.265	326.852	387.269	346.445	346.725	253.484	348.189	197.085	462.737	277.078	322.942	298.334	347.985	300.869
Com_2577_pos	Tilarginine acetate	C9H20N4O4	497.307	2.18427	62.8451	74.5771	146.807	151.715	107.37	132.854	93.7631	112.819	8.17429	146.927	106.953	49.2973	93.9607	15.891	20.2917	58.3765	78.1588	78.5721	79.1732	76.931	75.5567
Com_2676_pos	6-O-Phosphono-beta-D-mannopyranosyl-(1->4)-beta-D-mannopyranosyl-(1->4)-2-acetamido-2-deoxy-beta-D-glucopyranosyl-(1->4)-2-acetamido-N-(N~2~-acetyl-L-alpha-asparaginyl)-2-deoxy-D-glucopyranosylamine	C34H58N5O26P	984.318	0.660817	191.013	205.052	180.701	154.041	166.459	191.494	214.638	141.935	145.797	162.102	172.113	155.498	184.974	139.462	140.183	173.314	194.242	179.406	179.259	145.374	143.331
Com_830_pos	L-(-)-Serine	C3H7NO3	106.051	7.43788	1814.05	2206.92	1839.98	2262.44	2315.51	2879.92	2673.76	1816.36	2011.9	2309.51	1969.72	2636.27	2065.1	2310.07	1726.28	2159.51	2208.46	2177.94	2038.64	2052.32	2040.93
Com_1994_pos	Diterpenoid SP-II	C20H32O4	375.193	7.45218	384.962	330.829	472.753	490.791	283.377	409.732	590.633	521.719	437.59	296.501	317.411	421.432	419.261	380.139	542.086	286.296	467.057	425.062	389.716	395.082	435.886
Com_2002_pos	D-glucosamine-6-phosphate	C6H14NO8P	260.053	7.43788	489.362	596.99	496.959	620.315	627.119	832.009	739.245	509.216	522.309	619.41	482.445	735.215	559.145	616.165	419.827	562.331	557.142	561.632	536.456	547.576	545.136
Com_922_pos	1-Benzylpiperazine	C11H16N2	353.273	8.00058	1303.24	1343.28	1279.47	918.23	1068.16	1066.64	1062.81	1078.99	1410.18	1202.86	1254.59	1093.86	1065.35	1473.33	1287.61	1270.58	1190.44	1163.07	1184.27	1219.42	1194.24
Com_928_pos	cis-2-hydroxypenta-2,4-dienoic acid	C5H6O3	115.041	8.03633	385.613	381.565	395.771	402.275	403.817	353.38	424.884	416.36	385.248	339.637	359.924	413.369	412.169	398.031	493.916	355.182	496.282	516.265	508.655	520.953	544.412
Com_2412_pos	l-hydroxyvaline	C5H11NO3	267.157	3.76437	724.794	696.395	647.944	610.674	667.53	619.567	701.567	691.519	730.554	676.549	783.371	776.801	768.931	813.5	844.211	736.604	700.723	765.975	635.36	609.728	602.167
Com_1557_pos	Ipratropium cation	C20H30NO3+	665.46	10.1934	5866.64	6291.01	7368.71	3317.72	4480.82	4187.72	3284.83	4727.89	6054.1	6345.12	8938.03	5364.64	9193.97	6251.93	3883.7	8566.49	5899.04	6273.11	6938.46	6443.21	5934.36
Com_517_pos	6-oxo-prostaglandin E1	C20H32O6	391.209	4.6116	117528	118548	118441	77079.3	126798	91922.4	99143.2	117658	106212	95123.5	110574	112928	122446	140516	103715	115732	97055.3	110598	93993	97452.3	97440.8
Com_1671_pos	Mukaadial	C15H22O4	267.159	8.9043	50.3292	62.182	84.9635	96.8793	30.4541	30.4753	45.9789	78.2233	91.8727	68.4395	73.9387	90.9971	73.1281	71.0892	102.766	71.2987	85.7213	54.2689	115.822	106.693	109.82
Com_2301_pos	pratosartan	C25H26N6O	449.203	5.28082	622.41	602.505	633.06	522.47	628.501	628.558	623.394	645.22	594.216	556.199	584.398	538.594	628.634	719.104	621.514	636.093	593.105	625.705	539.468	543.92	539.217
Com_42_pos	W867E71LPD	C8H14ClN2O	191.097	3.13803	1400.58	1374.47	1554.73	1049.54	1705.19	1435.48	1297.44	1337.36	1368.06	1193.13	1219.01	1278.6	1302.37	1416.31	1222.94	1312.56	1236.35	1220.41	1464.04	1586.35	1468.76
Com_537_pos	Ancistrobrevine A	C27H33NO4	458.231	4.80393	466.197	406.526	401.913	360.597	407.759	375.63	303.958	394.744	285.785	308.243	323.583	345.75	399.382	347.431	254.486	307.046	343.417	379.193	319.42	339.52	308.02
Com_95_pos	1-Heptanol	C7H16O	155.107	6.9753	1825.89	1938.64	1668.21	2279.44	2288.11	2096.29	1294.99	2663.79	2405.02	2073.36	2219.92	2235.95	1575.76	2326.42	1973.95	2378.87	2067.82	2024.5	1855.27	2004.35	1898.41
Com_1539_pos	BSP	C20H8Br4Na2O10S2	872.57	10.6062	5956.69	6680.06	6139.75	3386.17	4145.93	4076.13	5769.13	5161.17	6289.41	5711.33	8930.51	5862.94	11160.1	5385.21	5273.98	6772.63	6114.13	6193.54	8222.7	7303.21	6438.98
Com_2643_pos	Dacomitinib anhydrous	C24H25ClFN5O2	470.178	0.667967	89.8017	132.532	115.462	78.5237	127.997	102.116	51.2167	125.392	40.1244	53.9787	96.6608	58.9857	89.5675	72.1432	30.5999	88.4765	91.5491	56.8893	82.1672	57.54	82.3062
Com_1827_pos	59IVB8D01O	C25H40O3	389.304	8.12855	1995.89	2359.2	2017.57	2495.77	2041.56	2142.45	3299.83	1592.83	1848.15	2059.42	1594.49	1862.06	2075.33	1953.39	2582.06	1279.22	2264.72	2125.07	1961.27	2037.74	2120.1
Com_2021_pos	Imazethapyr	C15H19N3O3	579.293	7.3528	451.193	328.695	371.705	468.265	462.47	471.945	304.476	354.364	324.263	369.055	348.722	363.647	252.577	361.169	241.908	363.518	317.149	312.119	403.118	383.047	344.656
Com_2496_pos	(2Z,6Z,10Z,14E,18E)-3,7,11,15,19,23-Hexamethyl-2,6,10,14,18,22-tetracosahexaen-1-yl trihydrogen diphosphate	C30H52O7P2	587.326	2.64685	1462.74	1833.43	1563.02	1841.7	1774.53	2114.9	2815.66	1424.17	1521.85	1368.11	2148.03	1457.57	1847.53	1331.13	994.637	1542.04	1647.24	1752.54	1695.67	1717.68	1670.2
Com_1603_pos	(2Z,4E)-5-Hydroxy-2,4-pentadiene-1,2,5-tricarboxylic acid	C8H8O7	217.035	9.3676	224.723	233.953	227.502	274.717	215.146	209.921	246.695	257.56	247.017	230.517	240.168	238.636	249.445	249.118	342.793	259.3	253.397	234.943	234.336	236.972	256.784
Com_863_pos	1-Palmitoyl lysophosphatidic acid	C19H39O7P	433.234	7.61592	260.311	193.49	279.285	220.659	307.284	247.299	225.216	235.397	234.442	231.778	239.17	256.745	222.883	283.505	231.15	270.976	234.038	253.483	233.255	237.683	233.929
Com_2689_pos	Tiglic acid	C5H8O2	101.06	0.653683	118.023	91.8037	101.135	107.229	111.465	126.313	150.902	109.966	83.4123	77.043	79.3908	80.3183	69.9511	79.2072	95.3837	85.5062	88.23	94.3416	86.5164	81.2563	96.8036
Com_55_pos	Benserazide	C10H15N3O5	258.109	0.667967	189.134	263.318	239.517	210.274	264.582	201.22	240.918	237.088	214.162	219.643	248.78	197.543	287.114	201.159	176.547	253.926	193.033	220.082	229.136	225.942	208.769
Com_1036_pos	4-Pentyn-1-ol	C5H8O	169.121	8.61973	64.9936	132.486	104.101	80.0577	98.9167	108.652	68.5445	100.034	115.972	118.661	104.243	105.6	79.8915	180.651	104.406	128.116	105.491	99.3004	83.1336	94.0455	92.4227
Com_966_pos	KRJ378X57L	C18H22O2	541.329	8.1929	1188.56	1518.38	1526.23	1586.38	1331.18	1761.87	1350.55	1586.98	1839.31	1560.23	1431.64	1502.49	1239.76	1393.45	1426.59	1469.8	1542.91	1470.64	1495.8	1487.66	1404.54
Com_1172_pos	1-Hexadecanoyl-2-(14-pentadecenoyl)-sn-glycero-3-phosphocholine	C39H76NO8P	740.516	10.8581	7235.26	6785.26	5960.08	6509.12	6007.64	7059.68	6936.2	5189.54	6777.52	7858.5	5934.3	6910.46	7650.6	5884.78	6320.85	4209.3	6520.62	6829.73	12328.4	8433.47	8048.68
Com_987_pos	4L2MEJ1Q34	C11H10O	159.08	8.27798	79.9075	50.6889	74.0484	118.308	52.5445	72.4673	83.4983	52.3081	37.5174	65.7915	40.5193	69.0303	54.6841	53.5891	52.9853	28.1233	70.5997	80.9035	66.8072	80.8768	88.7511
Com_1047_pos	Leonurine	C14H21N3O5	623.303	8.7477	700.002	354.209	318.585	779.657	517.255	884.564	533.848	401.957	357.405	539.425	670.582	507.125	550.644	643.566	431.435	1154.44	663.612	490.254	593.816	484.33	403.849
Com_1684_pos	7-Diethylaminocoumarin	C13H15NO2	240.1	8.76915	120.075	105.272	113.71	129.038	110.93	112.821	92.8776	134.466	129.447	104.432	107.981	127.334	130.409	140.045	124.941	137.898	125.277	109.191	106.785	107.445	122.241
Com_277_pos	Moxisylyte	C16H25NO3	280.187	0.682267	207.07	260.282	49.6857	144.78	131.792	443.707	299.119	157.388	64.7663	161.082	182.555	245.154	336.115	117.193	148.577	337.357	219.378	233.403	202.787	212.914	208.946
Com_2141_pos	1,2,3-Trimethylbenzene	C9H12	241.195	6.5978	302.789	285.012	331.497	378.962	373.656	350.482	211.744	403.945	442.8	356.328	397.77	367.765	330.587	468.467	355.676	485.921	348.632	364.054	347.538	370.864	360.046
Com_67_pos	Benzyltrimethylammonium cation	C10H16N+	173.12	4.86113	2663.29	2453.96	2488.61	2474.5	3490.53	2611.6	2055.19	2633.25	2520.03	2603.22	2660.28	2657.38	2284.24	2800.31	2328.02	2524.43	2483.61	2511.73	2246.94	2345	2226.27
Com_571_pos	N-Fluorenylacetamide	C15H13NO	224.109	5.18143	382.928	430.874	391.008	379.318	477.345	387.93	379.419	461.73	381.296	359.624	354.442	331.586	375.032	492.499	342.354	386.446	442.738	430.978	420.69	462.945	401.047
Com_1815_pos	all trans-Retinal	C20H28O	285.216	8.15715	219.457	157.544	150.009	315.653	159.951	221.046	241.413	125.073	121.206	161.05	166.859	238.042	210.316	125.769	150.918	117.347	219.19	223.534	244.986	256.274	216.208
Com_1190_pos	azarole	C14H12N4	237.113	11.5368	1454.35	1504.79	1268.75	1656.65	1369.13	1342.44	1671.77	1455.57	1592.39	1460.97	1593.09	1557.53	1525.37	1379.84	1990.69	1534.74	1599.61	1441.65	1676.72	1557.26	1537.93
Com_1461_pos	Alacepril	C20H26N2O5S	445.121	11.7713	5298.34	5624.03	5933.31	6286.98	6114.95	4544.47	5833.39	7086.61	7792.64	5235.06	5727.28	8551.08	5236.52	5330.63	6652.34	5847.97	6070.09	5418.84	6066.6	6294.31	6251.47
Com_1466_pos	L-Theanine	C7H14N2O3	197.091	11.757	126.989	72.6872	87.8464	166.518	66.8794	181.379	117.11	65.9238	93.1594	138.484	165.729	82.9928	131.09	90.8644	134.953	154.131	137.058	94.3072	76.7881	74.5686	76.5716
Com_261_pos	Desoxycorticosterone acetate	C23H32O4	411.195	0.667967	199.102	219.597	239.108	105.749	221.864	221.5	87.0018	155.2	130.053	209.303	183.563	129.525	199.731	137.082	73.887	161.603	175.515	180.216	180.724	158.748	189.951
Com_1574_pos	E9M81NJM6G	C6H6N4O2	167.057	9.85163	47.3342	39.1804	82.6566	51.2854	61.0778	26.4917	39.1219	34.423	42.8337	39.5134	36.5593	39.2929	43.567	42.2381	48.1024	59.3347	80.2516	82.4835	112.022	106.232	91.669
Com_981_pos	Arene oxide	C6H6O	95.0495	8.27083	72.2257	83.783	99.0054	81.3418	83.3877	118.07	84.6447	104.676	121.382	107.791	88.7095	82.7057	72.7717	110.748	90.4338	96.909	105.953	94.2308	92.7629	95.3786	113.593
Com_942_pos	Z6RS3DKN8J	C28H38ClN3O2S	538.225	8.1071	272.587	309.703	244.602	354.989	249.161	221.31	299.421	262.521	263.502	258.047	345.377	302.812	307.279	282.905	361.305	361.897	327.829	292.73	301.53	280.355	270.544
Com_887_pos	3-Phenylcoumarin	C15H10O2	223.077	7.82255	42.1598	39.9305	38.4137	39.8537	38.8385	31.4418	34.6432	47.0292	50.9757	32.6339	32.6007	45.6026	43.3151	45.4375	59.3246	28.1205	36.4847	33.0738	44.7139	36.5973	38.0045
Com_1077_pos	Ala-Gly	C5H10N2O3	147.081	9.02583	530.657	518.788	476.99	623.94	462.303	493.858	580.136	557.209	579.52	555.548	565.189	558.352	551.105	566.942	676.438	545.989	590.172	568.142	497.711	519.062	496.649
Com_397_pos	taxine A	C35H47NO10	664.308	2.6111	8986.87	9346.38	8288.69	4133.86	7589.23	9187.07	7218.83	7884.02	5604.77	5853.58	6722.53	5306.1	9344.28	6299.69	4530.1	7303.01	5767.9	6793.94	5947.7	6152.16	6269.63
Com_1716_pos	8,11-Eicosadiynoic acid	C20H32O2	305.247	8.5275	610.566	589.938	585.189	727.162	540.189	700.831	604.038	627.206	559.409	625.353	464.448	558.694	565.825	535.645	624.373	377.814	665.324	584.176	698.865	719.632	651.9
Com_1236_pos	2-Pyrrolidinone	C4H7NO	86.0609	11.7999	74.5477	72.6742	39.0543	80.3653	45.1628	25.9601	66.8614	91.5609	73.7815	59.9088	60.4678	76.3025	45.4121	84.6676	83.059	53.3603	79.8351	75.6619	71.403	74.9297	69.0795
Com_2727_pos	Brunfelsamidine	C5H7N3	110.072	0.511417	99.9353	116.196	103.66	109.499	119.086	142.175	131.117	116.51	124.624	135.858	151.239	119.489	148.55	151.96	139.435	135.677	131.962	143.35	118.43	135.093	130.541
Com_2685_pos	L-Methionine	C5H11NO2S	150.059	0.660817	481.504	467.209	416.65	445.565	412.862	522.837	519.68	414.621	427.33	424.214	510.248	422.547	506.35	490.9	532.185	496.832	449.927	477.838	438.333	417.959	436.438
Com_1577_pos	Cholestan-3-one, (5.alpha.)-	C27H46O	409.343	9.83018	86.0915	174.799	261.333	78.2914	60.9506	222.373	131.603	156.574	209.651	396.805	165.242	338.264	234.61	343.428	248.206	214.028	204.003	186.59	307.95	269.895	239.168
Com_323_pos	(E)-5-(methylsulfanyl)pentanal oxime	C6H13NOS	170.061	2.2193	131.31	232.24	205.818	176.619	228.959	237.968	216.246	188.572	244.782	236.069	254.922	243.48	302.529	323.195	238.423	270.199	219.897	224.988	193.355	208.989	206.892
Com_891_pos	3-(10,11-Dihydro-5H-dibenzo[a,d][7]annulen-5-yloxy)-8-methyl-8-azabicyclo[3.2.1]octane	C23H27NO	667.426	7.83683	211.209	348.138	414.185	1136.42	633.396	1020.66	1931.59	182.096	582.816	298.797	1075.93	578.904	901.593	441.229	228.365	378.21	838.25	861.578	768.847	793.158	804.544
Com_2592_pos	6-Mercaptopurine	C5H4N4S	175.005	2.10562	27.4014	35.6982	26.7714	35.6774	25.2044	32.9185	36.9191	18.5632	32.039	32.701	48.8335	28.0164	43.0659	27.8807	25.5675	49.4994	21.6723	27.9282	25.0565	20.2391	24.2437
Com_223_pos	A3'p5'A3'p5'A	C30H37N15O16P2	964.164	0.504267	151.122	156.79	165.068	158.051	186.041	274.492	130.767	175.636	139.167	136.964	124.196	157.299	106.799	161.092	138.895	116.729	130.335	149.619	115.936	118.806	144.922
Com_338_pos	Methysergide maleate	C25H31N3O6	939.452	2.26935	17.2387	51.4168	67.9735	37.7215	67.4326	108.501	29.2211	19.2752	0	59.0085	14.9499	3.83163	40.5473	0	0	6.70689	22.16	14.053	22.0776	19.5233	25.7188
Com_2609_pos	3,4,5-Trimethacarb	C11H15NO2	194.118	2.01338	312.288	340.248	259.948	436.917	273.174	277.3	292.422	311.641	334.791	286.94	329.805	338.437	293.894	314.325	412.934	366.159	390.376	338.436	352.125	295.906	293.998
Com_97_pos	omaciclovir	C10H15N5O3	254.125	0.660817	532.595	567.013	538.244	527.016	533.701	638.577	709.148	500.102	521.426	607.49	631.204	542.201	624.785	587.59	634.88	590.223	518.969	591.664	524.667	489.946	528.895
Com_2468_pos	(2S,4aR,5aS,7R,7aR,7bR,8R,11aS,12aS,14aR)-4'-Hydroxy-1,1,5',7a,8,12a-hexamethyl-2-(beta-D-xylopyranosyloxy)-1,3,4,6,7,7a,7b,8,9,11a,12,12a,14,14a-tetradecahydro-2H-spiro[cyclopropa[1',8a']naphtho[2',1':4,5]indeno[2,1-b]pyran-10,2'-[3,6]dioxabicyclo[3.1.0]hexan]-7-yl acetate	C37H54O11	675.374	2.93857	107.505	155.28	150.169	259.922	247.334	348.014	458.074	112.787	157.997	134.07	242.284	154.541	200.858	149.123	70.6037	128.451	201.557	198.783	182.736	183.775	208.528
Com_1571_pos	Alchorneine	C12H19N3O	443.317	9.88738	4228.45	2426.4	3816.53	1570.09	2137.46	1370.37	725.142	2982.41	3572.58	2499.89	2970.25	2644.64	3187.22	5519.92	3029.32	4984.53	2552.22	2339.89	4591.35	4045.04	3281.01
Com_2595_pos	07PV14BK6X	C6H10ClN5	210.05	2.10562	160.064	232.869	208.68	159.452	220.953	201.661	247.157	222.303	276.921	237.126	235.951	266.866	279.281	295.977	287.491	218.343	200.105	258.419	228.883	249.369	245.927
Com_2217_pos	1,4-Benzenediamine, N-phenyl-	C12H12N2	185.108	6.00722	110.768	105.356	113.826	128.265	119.701	138.516	136.097	121.391	126.971	115.116	117.49	125.761	106.34	141.007	129.252	117.927	127.582	125.513	115.585	125.408	121.465
Com_2649_pos	L-lupinic acid	C13H18N6O3	345.106	0.667967	206.866	125.552	168.429	122.024	157.035	160.62	110.767	106.215	110.336	132.014	123.934	135.479	149.786	140.694	104.757	115.734	146.068	119.787	125.524	129.272	128.834
Com_440_pos	Flurogestone Acetate	C23H31FO5	445.181	3.27317	5583.15	5950.65	6072.43	2640.35	6391.07	4597.51	4320.87	5525.79	4738.21	4022.5	4611.25	4988.72	4816.38	5935.96	3937.74	5615.45	4104.59	4732.97	4354.35	4430.83	4429.27
Com_2442_pos	3-Aminopyrazine-2-carboxylic acid	C5H5N3O2	162.023	3.27317	30.7128	26.0619	47.7412	9.29487	46.1639	32.6483	17.2441	18.9035	15.715	21.5565	10.049	10.1601	23.3407	35.0308	15.1737	21.2579	30.1573	19.0847	21.0875	13.3921	21.5618
Com_2059_pos	TPC8L0QDJ9	C19H26O2	287.2	7.06752	71.4278	28.1131	48.1502	52.0141	49.0924	74.2943	54.3361	27.7527	51.8114	52.8992	49.0673	60.0461	56.9369	40.0666	38.8697	46.6304	48.266	63.6252	57.1102	53.0986	51.8401
Com_2350_pos	D8Q99HC770	C12H18N2O	413.286	4.81108	204.1	210.104	206.135	103.735	218.459	298.941	159.319	154.282	193.517	159.318	178.063	199.381	130.901	205.577	90.8176	141.276	168.225	191.551	158.937	155.161	176.076
Com_2696_pos	E62HT5S2E9	C9H7NaO4	203.03	0.610783	22.6153	91.838	69.7262	89.6647	64.6976	36.774	86.1741	62.8338	78.8822	76.3779	89.4606	93.0664	75.8858	81.4705	101.523	73.3438	69.5893	70.6115	61.7374	68.9401	70.5979
Com_834_pos	Geniposide pentaacetate	C27H34O15	599.196	7.44505	154.205	165.998	121.911	345.418	120.914	209.288	235.287	122.332	117.871	216.435	168.457	172.833	178.86	142.984	90.7121	256.295	216.006	169.498	122.011	124.339	148.237
Com_1315_pos	Heptachlor	C10H5Cl7	408.789	12.677	2257.72	2043.42	1719.96	2850.07	1808.79	1857.43	2239.04	2023.91	2149.2	2163.9	2321.61	2042.11	2306.31	2117.96	2602.16	2553.8	2344.88	2161.96	2097.84	2039.59	2069.52
Com_2521_pos	3-Oxo-1,8-octanedicarboxylic acid	C10H16O5	217.107	2.46882	390.933	586.736	507.666	601.552	497.499	325.715	328.504	494.619	517.257	341.346	427.571	484.413	348.525	531.759	603.677	504.837	642.95	329.774	515.896	478.301	491.321
Com_147_pos	Pimilprost	C23H40O5	397.296	9.03298	20956.7	20024.2	18098.1	23681.3	17211.3	18326	22584.7	20476.4	22746.9	21060.6	21970.7	21358.5	22134.1	21468.3	27276.3	22569.2	21846.8	21859.4	19426.3	19890.8	19620.2
Com_269_pos	3-(5-NITRO-2-FURYL)ACRYLAMIDE	C7H6N2O4	220.999	0.675133	633.372	489.192	447.786	606.692	383.224	394.518	554.456	496.297	674.865	481.009	523.473	593.555	548.215	506.614	771.048	559.148	543.108	610.57	534.879	527.313	538.67
Com_508_pos	2-(4-Pyridinyl)malonaldehyde	C8H7NO2	299.105	4.51223	68.3732	83.8905	151.979	50.2887	49.5741	129.319	60.6707	39.8811	94.5397	125.665	179.642	234.073	145.063	175.328	91.6722	188.241	139.359	134.717	108.666	127.046	145.287
Com_2765_pos	Tezampanel	C13H23N5O3	298.187	0.461367	37.1173	42.8727	26.3317	19.4153	42.3896	56.2965	50.8825	33.955	18.8797	32.5719	8.51622	14.6161	32.4592	29.7556	8.89377	21.8085	22.9392	26.3623	24.5834	25.2871	23.6559
Com_1007_pos	6-Amino-2-methyl-2-heptanyl (1,3-dimethyl-2,6-dioxo-1,2,3,6-tetrahydro-7H-purin-7-yl)acetate	C17H27N5O4	366.211	8.40597	319.829	340.556	379.581	413.089	319.977	447.999	446.984	275.924	321.894	456.206	344.044	368.468	390.413	336.882	393.216	207.045	439.056	381.299	514.38	507.122	432.742
Com_1460_pos	Ursodeoxycholic acid	C24H40O4	393.3	11.7713	1679.13	1623.2	1697.87	1943.45	1553.65	1591.42	1971.2	1621.42	1995.53	1741.16	1920.48	1751.83	1825.6	1708.63	2252.36	1816.22	1864.15	1821.35	1938.99	1887.12	1794.15
Com_1644_pos	D5K11SW7QP	C23H44O5	423.307	9.01868	1927.7	1802.65	1708.08	2011.24	1702.06	1908.05	2141.58	1957.48	2120.16	2041.14	1950.21	1993.62	1959.81	2079.37	2279.19	2028.49	1996.11	2043.73	1773.86	1801.32	1828.08
Com_2678_pos	pretyrosine	C10H13NO5	455.163	0.660817	136.692	182.181	165.414	112.355	139.285	164.642	158.775	150.671	142.583	149.426	163.665	148.506	193.907	144.504	128.056	154.598	138.741	150.208	152.297	152.958	154.692
Com_2336_pos	eucarvone	C10H14O	151.112	4.86113	1520.81	1389.37	1402.09	1438.37	1737.43	1520.9	1245.65	1501.48	1466	1423.4	1497.45	1476.3	1357.14	1654.64	1469.02	1657.17	1465.98	1509.13	1266.97	1284.13	1259.76
Com_255_pos	Carthamone	C21H20O11	487.064	0.667967	51.3597	80.254	122.305	91.6969	80.0839	97.8884	109.131	89.4535	83.7241	101.114	82.4285	105.283	77.6457	73.7496	71.7786	103.644	99.2369	105.964	84.6461	99.4938	88.0426
Com_1801_pos	15(S)-15-Methylprostaglandin F2.alpha. ethyl amide	C23H41NO4	434.262	8.2072	58.1634	18.0675	18.3322	0	17.1338	20.0638	155.729	48.0831	215.349	128.102	13.7541	47.2301	56.5362	418.357	49.1272	209.205	79.3836	92.2111	89.5059	82.755	83.6765
Com_263_pos	Guanidine	CH5N3	82.0404	0.667967	307.375	305.679	280.023	294.829	266.05	260.024	332.47	298.236	328.439	300.047	312.882	321.902	327.815	293.91	354.886	321.981	291.653	306.596	293.628	284.941	294.867
Com_2555_pos	Fosinoprilat	C23H34NO5P	458.205	2.26218	279.326	292.533	353.625	70.3738	280.377	373.092	189.339	210.188	227.392	363.792	189.298	159.346	222.332	237.226	66.7325	356.08	190.591	225.241	234.059	233.252	249.355
Com_1091_pos	Dodemorph	C18H35NO	304.261	9.07517	89.3276	85.9509	70.2477	89.9027	73.0452	72.6038	72.6676	74.0793	77.3925	89.2487	90.2541	97.6231	88.5872	77.3259	102.396	80.7554	80.695	77.8341	96.3027	98.7543	84.6974
Com_439_pos	Anatalline	C15H17N3	240.147	3.22312	213.413	174.479	212.442	178.569	214.714	210.997	240.462	176.791	228.88	194.986	208.117	190.916	238.056	195.001	205.477	213.198	199.105	230.333	190.871	193.654	195.607
Com_1295_pos	1,2-Diarachidoyl-sn-glycero-3-phosphocholine	C48H96NO8P	884.651	12.6042	10985.7	10104.2	8586.97	18096.9	8806.15	11379.3	15891.3	9381.18	11095.2	10156	12422.5	9899.99	11875.9	10110.3	13481	12019	11503.5	13177.5	8619.29	8784.86	9131.31
Com_83_pos	hexadec-2-enoyl-CoA	C37H64N7O17P3S	1004.34	0.660817	253.211	285.758	265.941	223.306	274.389	291.469	284.673	223.496	223.115	231.984	253.088	190.741	250.958	206.999	192.005	269.758	219.739	220.766	256.304	226.892	216.239
Com_542_pos	(5Z,9beta,11beta,13E,15S)-9,11,15-Trihydroxythromboxa-5,13-dien-1-oic acid	C20H34O6	393.224	4.85398	26680.5	25441.1	26093.3	21731.9	35513.1	33559.4	26382.4	26809.1	25537.7	26529.4	23515.6	26062.4	25725.3	30867.9	24579	23613.2	24407.8	26837.2	22174.9	22854.7	22809.3
Com_1018_pos	Ilexolide A	C35H54O7	609.378	8.44887	835.374	469.483	737.191	545.785	185.412	98.3749	274.431	355.351	343.546	321.67	735.042	694.376	490.585	370.422	782.037	639.304	548.267	534.141	545.329	505.025	472.683
Com_860_pos	Streptamine	C6H14N2O4	357.201	7.60162	253.134	248.064	325.858	252.17	212.619	155.979	251.36	281.026	316.811	251.577	292.67	236.68	298.007	329.377	356.063	226.424	285.946	256.947	287.653	287.432	262.576
Com_1462_pos	Azamethiphos	C9H10ClN2O5PS	648.95	11.7641	15.9209	13.6161	51.1865	26.8614	70.846	81.7253	8.35967	56.905	15.204	5.93547	10.3166	43.6645	11.0803	0	0	0	22.417	16.4053	30.0127	28.024	23.4011
Com_2075_pos	5H-Dibenzo[b,f]azepin-2-ol	C14H11NO	419.174	6.98245	531.876	544.963	576.465	628.701	644.31	594.869	376.742	755.783	740.672	579.255	601.52	690.45	531.245	692.552	651.039	658.182	621.256	585.107	587.672	658.955	607.31
Com_1126_pos	Sirolimus	C51H79NO13	914.563	9.75153	12639.6	13712.4	14335.8	8557.54	9214.27	9818.43	12398	11796.8	13972.5	12231.9	17958.7	13178.4	20775.4	12132.2	13151.3	14836.2	13274.2	13571.3	11735.6	12484.8	13491.5
Com_1179_pos	Calcium 2-hydroxy-1,2,3-propanetricarboxylate hydrate (3:2:4)	C12H18Ca3O18	592.924	11.1466	107.425	76.4578	97.812	89.1473	109.09	4.85167	34.626	76.9518	35.9762	76.9073	50.4283	21.1752	15.3472	18.9296	40.4009	96.841	84.9923	97.9007	109.75	101.874	91.3592
Com_1956_pos	(1alpha,1'alpha)-7,12'-Dihydroxy-6,6'-dimethoxy-2,2,2'-trimethyloxyacanthan-2-ium	C37H41N2O6+	610.306	7.56587	204.632	129.551	187.099	129.887	133.024	92.2863	151.99	191.056	250.895	191.623	232.031	163.954	220.092	199.008	289.087	271.507	190.381	196.609	189.441	204.571	193.111
Com_321_pos	3-Indoleacrylic acid	C11H9NO2	188.071	2.2193	546.35	1026.93	933.758	738.384	1038.76	1062.45	949.531	804.787	1019.1	1024.77	1165.94	1037.9	1329.74	1391.88	1014.72	1156.03	922.047	952.457	860.637	897.524	879.88
Com_2515_pos	Pamoic acid	C23H16O6	777.197	2.49743	137.504	119.786	217.841	99.858	183.642	340.866	425.99	204.815	406.697	302.206	221.92	207.205	286.745	120.198	250.608	154.969	241.975	276.226	294.569	295.484	293.77
Com_2714_pos	75Y5532R8O	C7H7IO	234.963	0.560733	252.558	291.273	202.788	203.251	302.916	268.311	331.817	158.881	170.638	222.183	256.174	205.106	243.495	216.39	191.068	203.605	176.344	213.728	210.121	196.717	177.751
Com_2025_pos	Cymarose	C7H14O4	325.184	7.3242	242.871	194.982	212.403	225.693	215.979	290.887	275.444	177.113	203.753	205.235	188.252	248.253	192.948	173.46	237.648	144.467	240.828	205.689	234.921	248.914	240.834
Com_1745_pos	p-tert-Octylphenol heptaglycol ether	C28H50O8	515.358	8.36377	20601.8	23859.5	25206.4	19903.1	26569.4	19060.3	23606.6	23697.4	23993.1	15684.7	15958.9	17208.3	17445.3	16247.7	13714.3	21091.6	22069.6	22996.1	21030.7	20711.6	20949
Com_1124_pos	Inosine 5'-triphosphate	C10H15N4O14P3	1016.97	9.63785	74.4526	56.4629	55.1444	53.0629	51.6951	65.1852	66.9325	72.462	65.0306	86.7298	56.5231	75.2952	60.8111	74.285	83.7667	67.2618	61.0258	53.2349	70.6536	87.4853	67.9976
Com_615_pos	Methyl jasmonate	C13H20O3	225.153	5.69407	229.428	235.185	318.294	254.312	284.498	231.424	238.027	268.22	289.116	213.507	221.069	270.969	228.678	279.586	297.716	245.574	280.445	226.384	289.439	316.659	305.187
Com_2371_pos	N9SF369EPO	C15H18O2	231.139	4.56872	128.924	135.842	144.063	114.499	144.121	113.389	118.836	119.272	106.032	101.806	122.254	130.448	126.682	150.094	115.632	138.429	122.546	121.387	111.255	120.953	110.216
Com_1033_pos	(3E,9R,11E,12aS,13S,15S,15aS,16S,18aS)-16-Benzyl-13-hydroxy-9,15-dimethyl-14-methylene-6,7,8,9,10,12a,13,14,15,15a,16,17-dodecahydro-2H-oxacyclotetradecino[2,3-d]isoindole-2,5,18-trione	C29H35NO5	955.515	8.59828	883.456	708.494	824.799	526.716	856.469	948.602	1161.26	828.421	1009.34	579.671	1193.88	1068.81	920.532	859.609	1021.39	704.251	1037.8	735.714	595.134	681.669	757.455
Com_1331_pos	4,6-Diamino-3-({3-amino-6-[1-(methylamino)ethyl]tetrahydro-2H-pyran-2-yl}oxy)-2-hydroxycyclohexyl 3-deoxy-4-C-methyl-3-(methylamino)pentopyranoside	C21H43N5O7	516.279	12.6483	60.0637	70.8812	39.4531	33.24	63.6999	39.4423	39.8115	61.0545	35.5454	35.7567	30.9207	24.7651	15.8161	24.6634	40.0411	19.9555	44.9475	30.7255	55.5026	52.2149	45.2379
Com_696_pos	Pramiracetam	C14H27N3O2	292.202	6.48412	1928.69	1857.79	1852.15	1925.34	1468.9	1580.31	1859.79	1743.46	1915.84	1947.18	1877.37	1925.91	2035.06	1927.37	2305.59	2405.59	2906.57	3096.06	2717.04	2869.51	2886.44
Com_2483_pos	Gln-Phe-Lys	C20H31N5O5	422.236	2.76053	57.1453	73.4308	86.3149	63.0128	74.4237	76.7428	60.0802	55.2683	53.205	56.929	81.73	57.4578	91.2512	96.9367	65.9517	88.2293	72.5951	66.4705	66.3887	71.0524	78.0261
Com_2624_pos	6387S86PK3	C24H29ClFNO5	466.179	0.682267	203.438	202.53	211.017	125.026	198.314	298.943	169.629	161.722	151.812	186.541	185.33	121.653	205.015	151.812	143.094	168.072	170.931	180.001	182.554	189.734	174.909
Com_133_pos	lamtidine	C18H28N6O	345.239	8.5275	1381.83	1314.33	1195.19	1815.28	1238.8	1482.61	1440.77	1435.32	1176.56	1345.43	1010.92	1313.04	1290.84	1106.4	1359.78	653.322	1552.03	1231.79	1590.02	1629.17	1536.9
Com_99_pos	Ramosetron	C17H17N3O	302.125	0.667967	2564.2	3336.76	2905.42	2943.52	2932.78	3778.57	3919.13	2801.4	3093.69	3231.64	3692.03	3020.86	3908.21	3648.47	3101.41	3515.24	3061.15	3242.1	2995.28	2850.87	3022.77
Com_1385_pos	Sodium sulfate	Na2O4S	142.939	12.3626	82.7302	39.4406	67.4097	68.4408	108.382	23.4501	0.826015	89.3373	97.2637	97.3076	350.756	32.3942	42.9793	264.714	78.3654	296.69	189.276	144.788	296.541	233.545	223.837
Com_10_pos	His-Gln	C11H17N5O4	306.088	0.667967	308.97	319.162	263.235	399.726	264.119	312.681	305.652	308.041	350.812	320.731	341.941	328.995	327.904	339.392	456.932	374.809	368.549	317.879	308.246	275.692	332.222
Com_1227_pos	Ethanolamine	C2H7NO	123.119	11.7927	435.381	495.082	191.841	443.724	178.995	1.46179	278.65	615.968	284.045	302.086	142.081	480.349	114.911	606.403	370.378	172.602	350.159	360.097	587.866	456.526	371.658
Com_160_pos	3beta-Hydroxycholest-5-en-26-oic acid	C27H44O3	439.324	9.84447	2180.08	1806.32	2103.89	1415.51	1322.9	1679.03	1225.32	1840.24	1946.85	2097.61	2090.83	1954.92	2133.66	2886.18	1895.81	2505.67	1906.39	1805.87	2723.26	2522.69	2224.36
Com_489_pos	mipafox	C6H16FN2OP	183.105	4.12758	458.909	611.913	517.231	420.346	541.811	516.766	621.835	506.195	492.571	433.457	467.481	462.461	488.22	575.738	474.056	531.209	473.486	491.896	479.77	493.725	478.771
Com_1509_pos	(2R,4S,5S,8S)-21,24,28-Trihydroxy-7-methoxy-5-methyl-19,26-dioxo-3-oxa-16-azaheptacyclo[15.12.0.0~2,4~.0~2,8~.0~4,15~.0~18,27~.0~20,25~]nonacosa-1(29),6,11,17,20,22,24,27-octaene-9,13-diyne-6-carboxylic acid	C30H19NO9	1075.22	11.2699	37.0177	6.80249	0	291.574	28.1329	130.792	498.312	0	29.672	17.7448	237.628	10.2099	119.292	3.41706	4.08622	7.8924	129.729	132.691	139.741	139.703	129.337
Com_1794_pos	9,12-Octadecadiynoic Acid	C18H28O2	277.217	8.26368	4168.97	4506.74	4870.66	4619.94	4654.31	6414.8	4950.78	5015.34	5815.21	6465.9	5151.04	4732.04	4531.98	5969.14	5003.29	5647.46	5613.82	5558.14	4890.21	5130.34	5183.94
Com_118_pos	Megestrol	C22H30O3	365.21	8.04348	1325.42	1295.79	1142.99	1548	1155.9	907.502	1059.8	1110.69	1003.63	953.108	1136.09	1441.19	1228.09	1074.11	1372.26	758.993	1197.63	1065.34	1261.49	1233.97	1253.78
Com_2045_pos	Arg-Lys	C12H26N6O3	325.198	7.15332	531.701	502.931	486.529	584.478	562.191	584.007	567.404	456.791	460.321	443.687	413.443	567.456	474.278	416.473	485.957	310.375	508.032	523.018	572.984	579.897	562.98
Com_510_pos	N-Acetylleucylleucine	C14H26N2O4	287.196	4.53368	610.06	451.184	624.904	468.309	631.495	649.018	580.983	547.507	532.019	549.5	571.892	528.375	596.581	676.396	398.881	720.92	380.286	626.496	594.013	616.303	563.579
Com_1319_pos	CHLORANIL	C6Cl4O2	244.87	12.7056	392.429	376.519	298.94	505.801	329.102	330.26	401.697	359.405	372.397	390.304	421.861	345.741	414.182	354.487	448.325	469.344	421.579	374.122	351.039	356.742	357.934
Com_1837_pos	1-Dodecanoyl-2-tridecanoyl-sn-glycero-3-phosphoserine	C31H60NO10P	638.403	8.1071	811.452	866.008	1032.83	527.749	875.033	847.363	804.462	867.288	842.113	643.329	984.182	762.709	938.372	779.383	642.596	925.174	744.466	781.292	645.658	660.539	694.576
Com_325_pos	Formamide	CH3NO	91.0545	2.22643	150.573	181.673	149.546	189.568	167.47	154.941	152.549	147.794	163.865	154.762	186.248	167.712	178.127	192.503	192.75	202.442	182.533	150.692	159.183	145.53	144.137
Com_2640_pos	Penicillin A	C16H26N2O4S	685.329	0.667967	54.2934	47.7577	73.8563	51.7569	61.5971	112.994	59.3146	32.5181	3.43334	80.8095	45.1114	28.4746	62.4311	5.49715	3.9102	32.465	44.7402	39.6441	59.9113	52.315	47.9408
Com_2394_pos	Traumatic Acid	C12H20O4	229.142	4.0139	891.184	715.676	887.716	749.575	989.624	790.88	914.639	911.207	787.034	715.444	641.822	683.892	777.133	826.897	744.331	858.92	771.857	767.174	715.486	739.242	750.403
Com_1960_pos	hetaflur	C16H35FN	523.577	7.53798	274.905	788.917	406.828	536.341	659.36	1299.06	175.063	912.623	724.629	777.471	288.428	701.384	190.231	268.35	137.648	236.771	534.09	423.487	575.514	569.948	632.936
Com_2343_pos	(2E,4E,6E)-7-Hydroxy-4-methyl-2,4,6-heptatrienal	C8H10O2	139.076	4.84683	161.465	137.749	180.487	150.445	212.239	174.804	146.429	161.478	176.721	150.85	150.018	170.711	173.376	184.7	152.484	163.189	143.277	142.864	139.159	146.831	145.293
Com_621_pos	alpha-Hydroxytamoxifen	C26H29NO2	410.207	5.7434	173.541	163.395	170.368	90.5589	284.558	157.994	57.276	139.109	124.02	97.6686	63.4868	131.629	119.143	206.33	133.46	97.0484	123.461	117.055	104.081	105.905	112.058
Com_2455_pos	2,4-Dimethoxyaniline	C8H11NO2	307.166	3.12373	97.7374	105.574	106.911	63.5392	131.817	163.984	147.016	95.3049	101.335	87.9834	84.1414	100.232	104.326	132.808	81.7226	91.2421	85.5092	89.3964	94.9393	90.8263	96.5266
Com_1792_pos	Gyromitrin	C4H8N2O	201.129	8.26368	1431.46	1090.6	1314.91	2263.49	1136.89	1529.86	1903	1116.34	1056.13	1224.2	995.532	1493.5	1273.74	1096.35	1240.52	770.116	1551.56	1445.36	1359.43	1399.36	1449.04
Com_2196_pos	(9S,13S)-12-Oxophytodienoic acid	C18H28O3	293.211	6.15665	1577.19	1147.09	1641.54	1329.53	1667.63	1557.26	1013.86	1529.53	1879.81	1683	1781.25	1613.26	1420.17	2328.47	1704.91	2052.25	1587.91	1631.98	1521.62	1528.03	1531.2
Com_1001_pos	p-tert-Octylphenol hexaglycol ether	C26H46O7	471.331	8.37092	31004.9	31247.1	31268.6	22076	26508.6	24597.5	22552.3	31592.2	34664.3	16867.9	19191.7	20638.5	21640.3	22425.6	20642.9	27101.9	27294.1	28833.2	26045.6	25914	25661.6
Com_1955_pos	Cefixime	C16H21N5O10S2	546.033	7.56587	133.322	888.782	251.486	739.038	465.285	1060.79	518.309	492.591	100.159	104.033	31.0638	484.373	144.88	53.1875	56.8459	0	354.305	193.721	396.805	407.802	432.556
Com_1208_pos	N-Methylbenzylamine	C8H11N	122.097	11.6647	50345.7	48414.5	42504.6	56470.9	43789	42099.9	52838.6	48218.9	52687.3	47724.8	51685.5	50243.9	51121.5	48749.3	64848	52150	51161.3	48223.8	60931.6	53750.5	52060.2
Com_659_pos	2-Hydroxy-cis-hex-2,4-dienoate	C6H8O3	151.038	6.12805	65.9532	67.7261	65.9266	40.6966	83.3046	90.508	81.261	45.6225	67.7083	68.4125	54.1063	109.654	60.1576	62.1225	70.1969	18.0972	67.4788	75.2265	66.2392	74.7411	78.4099
Com_1239_pos	(3beta)-Gonan-3-yl beta-D-glucopyranoside	C23H38O6	433.257	11.8857	8175.78	7944.51	7499.88	8979.08	7343.88	7246.47	8457.18	8028.65	9016.24	8134.69	8963.63	8570.82	8698.91	8373.3	10420.7	8842.56	8511.56	8195.04	8125.24	8262.24	8077.57
Com_2208_pos	terpendole K	C32H39NO5	540.275	6.078	826.8	966.57	946.949	864.83	1118.63	914.625	722.679	1031.37	914.82	929.079	861.091	1079.41	833.655	1079.22	688.355	935.899	848.219	907.472	885.404	851.989	838.798
Com_2212_pos	mazapertine succinate	C30H41N3O6	562.288	6.02868	288.234	356.81	301.829	236.951	401.609	363.16	245.064	323.853	269.996	309.24	246.29	332.302	233.521	337.172	156.752	259.628	220.939	285.325	279.407	280.316	260.453
Com_2484_pos	sufotidine	C20H31N5O3S	460.177	2.76053	1445.68	1289.24	1471.45	639.182	1815.89	1591.37	1215.19	950.129	895.8	1027.32	897.421	923.622	1103.47	1271.62	760.742	1140.29	976.21	1032.36	998.759	1007.71	1022.73
Com_670_pos	tramazoline	C13H17N3	254.105	6.22743	151.738	200.95	156.377	126.11	187.994	120.216	167.686	188.724	190.055	170.748	157.772	111.028	197.486	296.551	177.201	155.263	211.868	226.786	214.961	230.298	202.442
Com_268_pos	Anhydrolycorinone	C16H11NO3	304.037	0.667967	66.2694	25.0058	38.0092	44.8042	33.9267	26.7114	40.6221	60.144	66.7079	37.8429	40.8143	34.6304	38.3931	32.7448	83.9205	50.4948	64.2639	46.9764	40.5847	34.9498	52.9579
Com_2741_pos	O-phosphonohydroxylamine	H4NO4P	151.952	0.497117	183.788	181.106	177.711	145.22	199.473	213.354	239.407	168.676	120.745	185.957	206.169	153.202	212.534	147.954	151.321	215.652	165.92	182.406	142.302	144.667	156.834
Com_74_pos	Ambodryl	C17H20BrNO	356.059	0.675133	343.369	284.157	219.88	580.765	234.513	237.289	315.993	262.731	352.53	338.087	452.259	331.85	357.594	349.902	420.534	508.053	369.51	346.054	302.377	267.207	286.284
Com_2419_pos	3-(2-Ethylhexoxy)propan-1-amine	C11H25NO	210.185	3.67928	125.478	78.411	42.6463	81.6226	52.9263	54.3998	46.311	81.3521	100.262	56.3814	50.1525	59.1538	41.0959	85.0042	97.3754	95.8057	94.3049	80.8169	72.4757	69.9025	78.0029
Com_2753_pos	Neoeriocitrin	C27H32O15	1193.35	0.489967	154.843	139.998	206.03	193.998	157.178	145.686	173.428	231.329	255.989	146.587	170.94	146.434	157.247	222.086	313.869	188.291	256.293	175.061	132.864	135.585	228.432
Com_2647_pos	cyclofenil	C23H24O4	729.348	0.667967	59.0585	91.6898	120.232	121.201	117.889	205.598	87.3894	62.8021	9.83234	143.157	64.2194	61.6713	128.278	56.3159	2.2915	50.0905	79.2198	80.9731	88.2179	98.8059	70.7858
Com_1071_pos	F4WMF8NX3B	C11H23NO4	467.337	9.01153	843.138	775.278	745.669	857.012	715.185	766.524	898.49	799.417	883.007	839.479	872.675	779.167	887.172	811.4	1007.79	826.781	854.541	860.295	773.746	785.716	741.518
Com_1211_pos	N~2~-Acetyl-L-ornithine	C7H14N2O3	197.09	11.6719	219.212	148.317	110.073	215.571	114.757	197.79	164.437	131.661	144.676	205.929	229.156	129.809	167.462	141.562	174.126	229.965	223.8	153.726	144.263	120.791	127.388
Com_2249_pos	3-aminopropane-1,2-diol	C3H9NO2	183.129	5.73625	243.94	215.467	236.963	228.057	257.941	236.912	218.248	255.412	234.8	229.273	220.738	233.27	204.032	243.835	217.291	223.238	242.733	229.841	209.887	211.365	220.147
Com_880_pos	2-arachidonoylglycerol	C23H38O4	379.282	7.76533	2212.07	2001.18	1764.46	1667.58	1941.9	1940.09	2119.27	1796.43	1897.92	1212.37	1485.82	1506.75	1303.6	1755.76	1366.99	892.442	1761.66	1779.89	1650.71	1733.03	1747
Com_2176_pos	proxymetacaine	C16H26N2O3	589.392	6.35613	96.1559	97.4573	96.4375	123.106	98.1041	87.8551	96.3981	119.679	116.41	101.259	102.422	113.448	101.295	115.881	136.07	106.672	113.769	104.054	114.906	108.569	97.8485
Com_2200_pos	Leucyl-leucyl-norleucine	C18H35N3O4	380.25	6.12805	491.964	583.298	537.227	385.101	645.164	571.022	531.924	560.341	545.157	508.009	389.897	470.662	448.001	612.915	471.501	363.128	475.971	503.38	531.895	537.134	533.767
Com_1231_pos	Cyclohexane	C6H12	85.1015	11.7927	186.474	191.063	111.571	195.791	128.484	72.759	176.359	228	189.261	163.629	142.874	205.124	135.888	209.448	220.836	144.962	193.547	184.814	170.919	182.285	177.492
Com_2443_pos	METHENAMINE MANDELATE	C14H20N4O3	315.144	3.266	171.906	176.847	198.131	113.147	210.084	166.716	139.407	149.493	179.893	153.242	162.763	180.906	177.36	183.944	149.81	169.325	170.076	171.96	156.627	140.853	150.323
Com_1483_pos	4,5-Chrysenedicarboxylate	C20H12O4	633.15	11.5861	47.1761	37.1125	104.94	61.2708	95.93	39.3183	49.7852	39.5725	36.0256	32.9417	42.0276	51.9142	45.1782	42.937	45.521	48.405	101.325	91.0828	189.251	134.027	145.833
Com_963_pos	Gly-Glu-Lys	C13H24N4O6	333.176	8.15715	910.798	832.725	912.215	973.659	807.393	1065.61	997.832	924.989	1260.11	1403.89	1207.77	966.383	1057.07	1363.01	1288.81	1488.37	1208.46	1159.97	1136.61	1133.78	1082.16
Com_2148_pos	Safingol	C18H39NO2	302.306	6.57635	2048.54	2902.9	2014.69	2565.73	2137.6	1863.54	2625.46	2801.14	2690.55	2806.54	2391.83	2290.38	2361.26	3830.74	3311.52	3006.12	2421.82	2518.73	2254.56	2308.24	2345.8
Com_2743_pos	D-Pipecolinic acid	C6H11NO2	130.087	0.497117	357.841	301.718	292.468	348.19	273.817	288.256	430.987	373.524	258.277	365.355	183.812	278.118	319.993	280.135	273.707	301.055	300.721	338.395	283.749	287.764	304.799
Com_166_pos	Thr-Pro-Lys	C15H28N4O5	367.196	9.96532	627.242	393.031	208.981	1121.98	367.149	617.336	681.93	252.329	243.649	462.849	364.529	497.258	444.123	254.986	414.204	290.379	545.946	547.38	737.301	656.432	522.168
Com_2355_pos	3-(METHYLNITROSAMINO)PROPIONITRILE	C4H7N3O	227.121	4.69027	251.952	284.343	296.534	236.107	259.452	267.576	240.796	309.998	290.21	265.787	266.859	273.05	285.14	381.173	266.275	328.346	287.132	271.202	265.473	284.071	278.94
Com_2701_pos	Clavulanate potassium	C8H8KNO5	259.991	0.589333	83.569	105.277	104.122	91.3675	124.655	141.669	126.473	98.1513	68.7701	113.554	111.447	101.31	101.968	99.031	82.2864	113.713	103.04	110.217	97.7567	98.0494	107.573
Com_1776_pos	(鈭?-cis-carveol	C10H16O	175.11	8.27083	210.331	178.639	217.182	234.016	221.499	272.313	243.484	194.01	194.175	190.356	175.455	207.086	157.956	179.437	138.644	164.492	214.804	218.079	212.246	204.406	221.131
Com_2602_pos	nifursemizone	C8H10N4O4	249.061	2.06272	156.844	323.625	314.605	168.893	334.423	307.702	344.787	288.776	335.592	310.332	359.008	308.875	392.568	453.51	321.057	299.573	274.694	342.532	285.277	268.827	307.401
Com_978_pos	40069Q368Q	C11H16O	165.127	8.27083	414.139	446.394	355.841	344.788	364.924	523.705	363.345	425.93	475.528	458.871	373.251	372.549	366.093	430.39	382.046	441.215	456.946	469.153	415.776	434.633	409.891
Com_1079_pos	Cyclopropane	C3H6	85.1016	9.02583	243.147	234.015	214.242	265.999	213.916	218.88	258.055	254.993	272.071	239.238	242.103	249.202	249.386	250.304	308.05	244.591	248.847	248.288	220.001	212.263	228.977
Com_1232_pos	3-(2-Benzothiazolyl)-6-methoxycoumarin	C17H11NO3S	332.036	11.7927	161.497	160.914	58.7353	156.621	68.8519	17.567	98.2154	194.913	134.613	119.765	97.7599	170.274	61.7611	185.994	151.929	70.2564	137.141	128.204	156.74	174.112	154.14
Com_1738_pos	N-Hexanoyl-DL-homoserine lactone	C10H17NO3	399.251	8.37092	587.87	439.956	426.338	523.192	418.078	368.27	449.305	474.649	514.1	440.821	585.913	544.821	590.651	518.405	626.171	509.219	513.598	498.573	673.179	695.838	603.956
Com_1597_pos	Tetradec-11-en-1-ol	C14H28O	251.18	9.41693	881.908	805.224	811.351	946.814	731.888	717.513	839.91	823.451	937.791	832.466	844.819	918.032	851.143	932.023	1111.29	915.371	880.391	821.169	1044.32	1012.57	917.766
Com_1002_pos	cyclandelate	C17H24O3	299.163	8.37092	747.461	535.723	565.884	661.502	572.793	482.613	625.878	582.795	638.731	569.607	706.478	672.735	691.149	594.868	726.868	610.869	632.358	623.517	781.838	845.535	754.79
Com_306_pos	Trichostatin A	C17H22N2O3	605.329	2.12707	59.0038	45.9402	57.6231	35.0146	74.8414	110.457	50.7299	40.7192	17.8846	74.4977	36.5553	39.6256	41.4016	24.2579	7.96811	41.8793	48.2812	56.3122	44.8833	49.1507	43.0879
Com_2735_pos	1GR77A37Z5	C3H3N3O2S	183.96	0.504267	0	131.074	137.726	82.7676	127.515	0	146.577	101.881	90.5375	135.812	136.675	106.382	134.857	119.198	68.9302	131.975	91.9003	96.0878	88.3049	82.4891	88.3908
Com_1704_pos	Z2Z439864Y	C20H38O2	311.295	8.67693	98.9013	88.2331	47.7084	27.7912	27.2742	65.394	368.527	46.91	37.6742	34.0629	39.9792	40.641	82.4379	41.3342	8016.22	40.3122	57.0904	48.0102	34.8983	38.5501	47.0558
Com_199_pos	Thionine	C12H10N3S+	267.001	12.512	1051.88	1332.4	1404.88	2304.5	1350	1118.73	1929.12	1353.2	1508.3	1438.68	1655.34	1321.57	1530.24	1356.85	1790.58	596.061	1132.17	1469.54	1006.48	1256.78	1322.82
Com_1748_pos	Phenethyl acetate	C10H12O2	165.091	8.35662	2689.34	2516.83	2135.46	1409.63	1466.33	2101.35	1374.24	2345.82	2787.22	1072.87	1170.5	1469.04	1498.91	1509.59	1753.93	1770.6	2123.49	2212.72	2066.89	2060.73	2075.29
Com_1764_pos	Anisole	C7H8O	109.066	8.27798	32.1437	33.5717	42.1952	32.5629	37.9197	50.7574	47.4246	31.9229	39.0604	43.4607	33.6223	39.7626	28.0038	51.7756	31.5997	36.0387	43.3256	39.2928	43.8115	40.6269	47.1719
Com_1328_pos	Methaneseleninic acid	CH4O2Se	256.879	12.6554	256.541	270.515	214.302	293.161	243.204	230.887	281.071	258.564	279.12	269.586	272.034	276.887	256.205	289.588	333.86	302.868	285.668	260.097	294.005	267.851	285.254
Com_388_pos	Sinapine	C16H24NO5+	333.152	2.51172	447.699	494.953	585.457	271.305	589.556	558.359	410.918	407.202	428.237	413.995	421.204	462.908	442.453	466.866	353.642	467.34	405.997	396.043	415.376	407.053	430.429
Com_2632_pos	Benzyl cyanide	C8H7N	118.066	0.675133	728.387	1075.67	1041.78	951.343	1079.55	1008.78	1047.45	961.213	1252.95	1131.25	1234.37	1244.77	1405.99	1485.76	1325.88	1342.57	1073.8	1075.82	1065.95	1136.62	1137.74
Com_363_pos	Semagacestat	C19H27N3O4	723.403	2.40447	60.0711	106.324	119.161	79.8627	131.813	151.561	104.659	60.157	18.9977	83.8358	49.7877	51.9012	74.8795	34.0406	3.23758	43.2475	56.5166	74.4969	66.9933	59.033	61.528
Com_930_pos	Butylate	C11H23NOS	435.305	8.04348	93.4752	110.602	126.398	84.8007	138.118	134.952	91.8676	116.292	123.827	117.282	116.231	111.633	118.437	156.156	83.7364	122.429	129.885	129.797	109.879	109.81	109.076
Com_938_pos	Terit	C14H24N2O3	537.367	8.09282	158.04	47.2455	121.538	55.0066	128.162	40.1388	4.85199	172.588	60.3914	20.5667	100.506	72.2456	47.9259	182.437	16.3167	132.45	48.0307	71.0986	75.7934	99.5711	67.74
Com_443_pos	PyroGlu-Ile-Lys	C17H30N4O5	741.451	3.28747	518.972	318.861	449.605	390.37	258.64	4.01768	813.268	426.545	13.3506	0	3.82963	5.99723	7.89872	9.97882	0.855006	1.1334	99.6352	125.729	90.184	110.091	116.2
Com_252_pos	Toremifene	C26H28ClNO	428.174	0.667967	271.709	203.722	272.015	155.97	180.369	249.793	139.399	228.412	166.742	211.157	216.224	149.851	293.149	174.527	148.329	218.205	201.849	214.597	226.592	201.294	233.45
Com_460_pos	.alpha.-Ergocryptine	C32H41N5O5	576.314	3.71432	33055	38343.9	35078.6	22874.3	34660.8	44958.8	32893.7	33666	29078.2	31755.9	31679.5	29728.9	37226.6	32453.6	20975.2	32344.8	28710.7	30835.3	27110.9	27664.3	27387
Com_158_pos	Thiocarbonohydrazide	CH6N4S	213.076	9.3676	319.689	296.613	296.168	357.736	299.668	269.327	328.789	340.834	341.422	295.386	354.785	320.964	327.661	330.22	441.217	311.827	343.07	314.253	303.287	314.183	341.16
Com_1824_pos	zindotrine	C11H15N5	240.122	8.14285	105.732	107.224	88.9398	130.49	94.7411	101.521	130.7	97.7806	104.74	102.439	116.509	114.456	117.238	104.4	145.082	117.033	105.054	118.362	117.459	112.325	109.619
Com_616_pos	Di-n-dodecyl phosphite	C24H50O3P	440.337	5.69407	199.343	107.851	138.245	112.362	139.027	117.939	99.5936	157.367	151.173	122.31	118.556	79.6142	125.789	116.853	88.9684	162.314	117.312	134.298	111.34	112.653	116.366
Com_2166_pos	Adouetine X	C28H44N4O4	501.341	6.40547	3501.34	3501.61	3373	3830.38	3486.97	3216.41	3723.98	3755.42	3950.14	3378.41	3548.98	3684.64	3675.21	3907.6	4422.39	3744.09	3572.91	3679.48	3305.23	3407.23	3431.78
Com_1650_pos	Gestrinone	C21H24O2	309.186	9.00438	1511.24	1403.96	1267.17	1665.94	1211.92	1372.76	1738.19	1410.93	1618.14	1490.47	1575.51	1462.71	1600.25	1442.07	1898.57	1567.36	1513.22	1586.77	1301.66	1333.21	1341.97
Com_31_pos	(+)-Adlumine	C21H21NO6	384.145	0.582183	133.364	249.816	221.821	193.683	213.229	401.151	217.706	196.782	250.368	229.776	277.234	210.393	262.015	270.89	383.506	240.143	225.283	249.284	202.477	211.003	219.218
Com_1303_pos	Chlorfenvinphos	C12H14Cl3O4P	716.937	12.64	54.2683	58.1016	49.2429	81.02	68.0482	69.4176	61.4015	46.8932	51.9583	60.5092	58.3079	54.4136	80.3672	78.2191	83.0794	66.768	78.9137	76.5059	50.5441	53.9619	59.8833
Com_1467_pos	4-Ethynylaniline	C8H7N	235.125	11.757	202.702	189.852	161.575	234.683	178.876	196.475	217.438	180.119	196.56	193.049	246.479	190.36	207.936	182.748	286.793	218.14	219.775	180.759	189.554	185.975	179.847
Com_1864_pos	Val-Val-Lys	C16H32N4O4	367.231	7.97913	125.02	91.278	94.4208	159.191	98.5637	110.206	95.2751	79.9434	84.5489	90.1362	85.4518	131.765	110.577	118.199	136.47	47.7882	133.465	118.684	138.33	135.783	124.792
Com_1510_pos	1-hexadecanoyl-2-[(Z)-octadec-9-enoyl]-sn-glycerol 3-(2-aminoethylphosphonate)	C39H76NO7P	724.523	11.2626	30857.5	31473.2	28264.2	41568.6	28719.4	46713.4	37232	27500.6	34143.9	28642.2	18114.4	42178.7	30274.2	26989.6	31959.8	31675.3	26495.8	28459.6	23196.1	31879.4	32691.6
Com_1054_pos	Undecylcarnitine	C18H35NO4	352.247	8.8764	554.663	177.049	2.79013	190.55	138.707	66.3287	76.1195	63.3835	55.6299	170.832	48.4713	116.577	61.9751	252.458	168.17	656.979	261.768	213.952	346.513	331.987	301.644
Com_2378_pos	Raupine	C19H22N2O2	621.345	4.46933	1886.56	2450.11	2064.63	1218.64	2014.6	3184.99	2435.87	2115.94	1638.37	2191.31	1546	1753.25	1983.29	1958.28	1014.19	1728.39	1645.48	1886.31	1576.37	1597.55	1592.04
Com_2333_pos	BLT1PGO03M	C10H18O	177.126	4.86113	917.685	568.211	857.242	850.345	1111.09	972.461	742.852	854.298	822.686	953.357	970.657	796.817	863.486	908.195	571.975	1051.81	550.953	984.384	806.52	828.435	815.595
Com_1524_pos	Enocitabine	C31H55N3O6	566.417	10.7571	1650.72	1182.22	1032.2	1162.96	1240.72	1013.98	995.954	1524.01	1129.42	1403.32	1165.52	1114.75	853.803	1025.76	954.27	1177.95	1076.2	1175.88	1919	1444.4	1267.15
Com_1492_pos	4-Aminobutanal	C4H9NO	175.142	11.5654	1175.39	1043.39	891.466	1128.6	862.879	949.33	1051.77	1001.36	1130.88	1092.87	1210.39	1038.11	1186.14	1092.99	1274.32	1258.68	1057.19	1073.35	1248.89	1040.86	1063.4
Com_1311_pos	Nisterime acetate	C27H35ClN2O5	1005.45	12.6554	244.708	218.588	243.185	207.939	178.536	142.583	255.857	244.712	273.073	263.881	394.127	231.8	351.362	193.691	227.898	352.308	230.436	248.487	207.269	246.314	264.93
Com_1014_pos	Dihydrophloroglucinol	C6H8O3	129.056	8.43457	1132.7	1127.52	1155.75	1389.99	1066.28	1051.73	1218.32	1119.52	1240.24	1167.14	1264.63	1227.35	1163.2	1251.18	1495.79	1239.11	1453.68	1333.04	1386.28	1474.37	1343.35
Com_971_pos	Val-Asp-Lys	C15H28N4O6	383.189	8.2072	528.351	401.312	418.884	863.67	314.191	466.017	790.905	373.267	281.618	366.126	360.048	509.054	484	313.202	507.846	238.589	551.965	538.338	534.341	546.411	528.735
Com_2641_pos	Mammea A/AA	C25H26O5	445.144	0.667967	56.8215	28.2026	61.8818	60.2953	79.1843	90.4744	74.8376	80.4789	52.9418	23.0975	51.8514	81.0013	65.6696	58.2033	26.6867	74.8842	39.5155	37.0571	64.5946	69.0708	54.6155
Com_426_pos	nostocyclopeptide A1	C37H56N8O9	779.408	2.90997	13.896	121.04	108.073	58.1697	94.6995	153.335	89.5844	44.9986	0	112.624	30.5276	53.788	92.3483	15.3213	0	30.2238	47.2832	57.5683	46.0159	62.5402	43.2971
Com_1652_pos	Oxybuprocaine	C17H28N2O3	617.428	8.99723	59995.2	55875.9	50819.6	60982.8	48721.7	53398.7	63929	55559.2	62668.1	58946.1	62291.7	57338.6	64700.3	56488.5	73367.4	58537.2	58302.4	63122.5	56653.6	56659.8	54997.9
Com_2686_pos	Cytidine	C9H13N3O5	244.093	0.660817	127.381	744.37	789.713	799.546	931.686	190.345	729.38	947.788	716.952	790.893	661.34	495.067	816.579	503.69	258.766	872.892	589.441	634.572	600.223	596.459	597.709
Com_419_pos	Emixustat hydrochloride	C16H25ClNO2	599.337	2.76768	284.899	452.576	573.139	429.658	527.898	596.443	193.294	348.28	142.242	731.552	427.72	298.436	719.673	319.593	61.8576	449.277	434.36	434.867	428.682	417.515	435.713
Com_1664_pos	chromafenozide	C24H30N2O3	417.213	8.9186	1813.25	1741.97	1517.76	2083.04	1453.55	1718.37	2107.23	1712.11	1947.33	1822.69	1926.13	1830.33	1953.98	1729.86	2276.01	1862.6	1861.75	1966.4	1549.83	1562.37	1634.91
Com_36_pos	Pirfenidone	C12H11NO	208.073	0.660817	321.744	240.615	203.848	244.939	213.017	241.535	293.159	254.668	307.395	270.426	238.221	264.194	268.73	219.81	379.952	309.275	263.042	271.305	270.201	258.405	261.146
Com_237_pos	5-(1-Cyclohexen-1-yl)-3,5-dimethyl-1,2,4,6-tetraoxohexahydropyrimidin-1-ium	C12H15N2O4+	274.092	0.5679	0	58.4992	55.492	54.6296	71.4853	0	104.472	44.4846	24.7126	50.3126	30.0863	36.3531	41.7221	47.0238	37.7856	64.175	36.0266	47.6836	41.3581	41.4734	36.7746
Com_1935_pos	ibufenac	C12H16O2	193.123	7.64452	424.227	405.48	678.105	449.091	394.016	508.365	459.364	564.219	1006.8	1019	862.218	654.586	626.062	1346.23	914.191	1050.71	729.734	695.58	664.883	711.49	688.138
Com_2053_pos	Tyr-Phe-Arg	C24H32N6O5	969.499	7.11043	240.21	204.382	133.776	18.0419	271.83	220.016	105.943	86.7293	98.4822	100.207	33.4765	55.3694	79.1977	104.17	49.667	72.676	71.6827	123.163	99.3872	114.426	129.044
Com_2155_pos	Leiokinine A	C14H17NO2	232.134	6.51987	36.6017	29.6666	41.1713	243.891	47.6235	39.6884	26.0256	42.171	49.5029	39.1793	20.6139	25.818	23.9764	33.0789	13.3517	27.6398	66.6937	72.576	70.4848	99.8767	47.5929
Com_2566_pos	2-Fluorobenzyl alcohol	C7H7FO	127.055	2.22643	39.4489	63.3456	63.9033	46.0539	63.776	61.9995	51.4182	39.5325	60.4905	53.3171	64.0095	60.1709	71.0501	74.8226	57.0262	67.287	53.4195	54.5158	54.0314	52.7347	59.3434
Com_879_pos	C76Y8Z9GEX	C31H44O7	551.297	7.75818	54.8532	116.192	23.4033	54.1157	85.6531	98.9718	131.827	40.2029	35.8022	69.7797	66.3955	72.8671	58.1891	93.1801	63.7508	29.4828	87.0034	74.6669	79.4204	84.2595	81.8099
Com_711_pos	12S-Hydroperoxy-5Z,8Z,10E,14Z,17Z-eicosapentaenoic acid	C20H30O4	669.43	6.60495	170.397	166.798	276.552	152.337	324.849	316.482	48.2014	359.355	358.247	261.267	270.88	297.262	182.359	432.346	184.339	238.26	207.213	243.325	225.678	263.706	248.384
Com_2634_pos	1-{[(E)-(1-Methyl-6-phenyl-1,3-dihydro-2H-imidazo[4,5-b]pyridin-2-ylidene)amino]oxy}ethanone	C15H14N4O2	283.118	0.667967	30.532	41.861	39.4597	30.6417	34.3485	37.4015	36.4502	32.124	26.9219	45.025	39.3745	33.667	38.787	43.5571	30.4178	31.4531	25.4259	35.4618	37.4698	37.6026	32.7698
Com_667_pos	Gln-Arg-Arg	C17H34N10O5	497.233	6.19955	24.6834	76.3304	76.6387	25.9746	124.792	176.569	13.9754	159.579	108.765	146.206	79.4177	122.464	47.8548	78.9416	16.2381	78.7083	82.5156	79.5352	78.6317	69.0328	83.8514
Com_1826_pos	muramic acid	C9H17NO7	503.206	8.12855	253.209	208.145	243.72	240.455	227.335	176.453	254.813	227.573	213.204	198.532	264.575	230.763	266.333	216.12	237.803	258.168	197.905	163.777	282.929	193.663	276.193
Com_1875_pos	UNII:2F3L1A6VXE	C35H52ClN2O3	1169.75	7.91478	612.312	714.046	591.853	834.441	516.814	577.961	896.034	664.516	698.132	750.702	679.242	693.6	711.227	654.422	914.322	551.788	821.3	767.412	666.585	757.433	744.906
Com_295_pos	L-(-)-Phenylalanine	C9H11NO2	188.071	2.06987	768.434	1539.62	1402.67	1023.53	1603.15	1721.63	1537.82	1089.62	1274.74	1565.78	1892.04	1305.73	1906.6	2024.62	1202.12	1686.88	1277.9	1390.73	1101.4	1112.74	1183.88
Com_345_pos	Desmethylcitalopram	C19H19FN2O	333.137	2.30508	636.72	640.66	751.148	323.639	706.629	563.935	546.752	539.468	596.091	546.458	621.111	614.459	618.629	646.245	529.753	610.507	548.256	600.755	580.843	599.356	583.713
Com_2751_pos	Tacrolimus	C44H69NO12	826.47	0.489967	202.454	177.171	172.295	177.211	188.815	177.12	215.12	152.799	180.419	178.096	178.915	181.099	205.411	182.54	200.073	179.592	164.282	174.426	167.296	165.196	176.488
Com_2399_pos	Macrozamin	C13H24N2O11	385.147	3.93525	3632.11	3683.57	3753.52	2955.52	4253.5	4134.92	3550.41	3871.17	3465.66	3420.97	3410.26	3505.56	3641.32	4133.44	3366.74	3821.21	3396.81	3496.96	3200.4	3271.89	3257.09
Com_968_pos	DIFLUCORTOLONE PIVALATE	C27H36F2O5	501.24	8.1929	143.02	181.844	204.787	178.375	187.138	205.317	154.349	203.814	214.816	172.505	163.822	185.311	136.24	177.079	150.131	170.185	175.367	156.739	141.098	150.108	166.096
Com_376_pos	Penicillamine	C5H11NO2S	172.04	2.46168	24.1456	50.2904	71.2087	67.6446	71.1503	58.9704	41.176	91.1446	83.1954	76.4855	53.5915	36.5236	70.2929	63.7142	82.3506	124.346	47.7364	43.1326	33.6093	36.6108	44.9441
Com_679_pos	(-)-cassine	C18H35NO2	298.274	6.34183	434.566	139.864	427.111	200.235	308.787	184.048	296.631	244.136	233.925	183.056	156.126	182.521	167.978	200.963	246.171	167.913	215.008	199.058	217.164	224.885	227.484
Com_1009_pos	1-Octadecanamine	C18H39N	292.3	8.42027	652.877	679.685	493.717	575.225	756.969	574.594	583.163	642.989	679.576	598.074	507.11	556.853	514.701	581.026	480.693	456.157	523.336	535.586	503.85	544.287	503.886
Com_1871_pos	tiosalan	C13H8Br3NOS	485.776	7.92908	186.66	153.927	178.653	195.741	177.221	182.864	181.277	200.914	210.106	162.901	190.508	201.265	181.17	233.712	221.315	209.022	188.576	168.321	159.589	168.173	176.08
Com_563_pos	Compactin diol lactone	C18H26O4	307.191	5.01057	223.808	223.186	232.29	191.819	233.113	255.23	210.424	214.085	247.24	223.05	239.079	250.546	233.48	272.142	252.57	254.466	223.03	247.345	225.727	226.723	222.851
Com_2702_pos	1,4,5,6-tetrahydro-6-oxonicotinic acid	C6H7NO3	142.05	0.589333	71.685	148.768	177.691	94.2717	143.462	110.556	194.235	115.733	113.502	158.359	159.927	110.076	193.8	164.435	121.284	201.855	150.326	164.196	149.389	152.021	164.06
Com_1286_pos	(+)-Ingenol	C20H28O5	349.201	12.4262	401.718	857.196	699.834	702.041	655.638	443.009	581.253	696.163	835.34	462.936	546.047	781.038	496.104	927.197	1083.64	787.614	733.205	644.38	494.273	605.953	649.657
Com_2691_pos	Secnidazole	C7H11N3O3	186.086	0.653683	199.909	243.879	281.112	223.53	257.818	356.579	220.902	205.627	179.987	297.9	318.704	271.908	341.79	259.22	183.439	249.604	265.745	269.772	258.469	258.403	261.003
Com_1206_pos	2,5-Dihydropyridine	C5H7N	82.065	11.6576	389.116	388.177	340.953	426.114	343.604	325.694	399.743	384.128	417.688	359.243	413.456	385.815	389.148	398.086	528.263	402.705	395.618	360.876	439.375	412.672	409.985
Com_2613_pos	Lofepramine hydrochloride	C26H27Cl2N2O	909.326	1.99908	40.559	53.2458	41.424	42.3486	33.8412	31.687	40.1216	38.9716	36.8014	35.9951	38.3736	39.7437	35.279	46.625	48.5465	38.7122	45.1638	38.0931	39.0618	37.7035	50.2616
Com_2495_pos	Pregnenolone sulfate	C21H32O5S	793.402	2.64685	112.154	264.449	372.372	306.894	335.578	301.351	365.963	204.851	33.9619	291.938	220.185	147.557	238.819	89.0285	23.5053	156.738	168.376	167.477	210.825	208.447	192.182
Com_876_pos	Pinoquercetin	C16H12O7	317.063	7.73675	91.341	120.957	158.06	131.236	190.754	225.231	173.544	97.4465	128.941	148.76	159.892	190.619	129.3	243.594	99.2758	262.349	145.295	150.154	134.858	137.558	145.947
Com_2705_pos	(5Z)-3-(2,4-Dihydroxyphenyl)-4-hydroxy-5-(4-hydroxybenzylidene)-2(5H)-furanone	C17H12O6	313.069	0.582183	17.6263	39.5872	44.5706	23.344	37.3779	28.0942	54.1282	41.8387	39.8604	45.4959	37.7397	31.7957	48.6802	60.2085	40.179	47.5362	43.819	43.1423	40.327	38.3891	46.2598
Com_2178_pos	PyroGlu-Glu-Arg	C16H26N6O7	437.18	6.34897	118.459	78.0916	100.56	158.029	224.071	67.3378	104.051	96.3555	137.861	88.3832	175.31	218.874	210.985	99.1025	113.058	317.492	169.234	168.305	151.378	151	154.382
Com_1743_pos	lidamidine	C11H16N4O	221.141	8.36377	910.241	927.589	973.615	878.781	931.117	866.744	878.159	913.296	1017.48	725.532	742.404	793.734	728.934	763.082	733.403	808.134	909.631	901.901	892.267	892.739	908.587
Com_2175_pos	22985E4F3Q	C10H14O	151.112	6.36327	759.269	758.013	763.498	856.765	927.165	991.034	765.51	888.832	948.066	946.859	825.583	836.835	783.922	957.817	990.456	926.768	858.696	879.983	811.864	836.878	807.832
Com_740_pos	VTA43H364Z	C10H16O	153.127	6.80442	87.4028	101.981	92.8198	109.543	114.917	91.9172	51.762	158.162	110.867	85.743	117.974	109.316	62.2483	125.44	77.7902	140.015	92.1369	96.2215	91.1727	96.4987	82.7676
Com_1251_pos	Hexadecylmethylglycerol	C20H42O3	353.301	12.0137	4003.28	4119.29	3537.09	4250.35	3544.37	3349.09	3843.9	4201.73	4376.48	3623.77	4241.12	4443.08	4147.21	4198.78	5480.08	4163.38	4280.59	4075.78	3840.69	3668	3901.83
Com_913_pos	1-Octadecanoyl-sn-glycero-3-phospho-(1'-sn-glycerol)	C24H49O9P	1025.64	7.93623	708.821	832.12	634.449	716.65	869.969	1111.37	926.161	692.825	806.474	943.92	759.711	711.78	720.285	663.731	643.322	804.452	852.889	808.882	774.756	830.681	758.159
Com_2147_pos	Norethindrone	C20H26O2	299.201	6.57635	624.468	697.726	675.823	673.402	721.668	788.008	649.259	836.98	772.962	663.716	586.217	649.145	676.401	844.093	743.937	695.126	690.251	683.652	656.343	671.88	648.518
Com_2745_pos	Palmitoyl ceramide	C34H67NO3	1076.04	0.475667	66.7582	58.0411	70.1629	92.25	55.9754	75.452	49.1245	65.7174	55.9678	51.3709	36.8895	76.4117	47.6006	64.1923	70.3652	52.5095	52.7303	62.2713	57.8561	65.3881	54.0367
Com_141_pos	Hydrocortisone butyrate (JP15/USP)	C25H36O6	433.257	8.89715	4615.14	4301.44	3941.61	5017.43	3783.91	3970.04	4951.19	4363.29	4936.56	4607.75	4865.62	4590.23	4788.14	4639.91	5598.19	4231.89	4634.58	4639.21	3893.98	4146.45	4086.79
Com_1427_pos	(5alpha,6beta)-Cholestane-5,6-diol	C27H48O2	427.353	11.935	595.747	564.368	638.783	491.836	463.115	517.887	412.049	535.216	707.449	541.645	689.679	698.885	690.087	716.739	708.919	703.23	605.612	575.681	609.145	575.918	579.671
Com_666_pos	Undecanoic acid	C11H22O2	209.147	6.19955	270.546	244.317	242.467	271.853	235.355	218.884	251.901	245.35	256.128	242.406	237.267	259.287	224.999	271.237	280.586	269.245	185.683	193.527	200.552	205.615	190.591
Com_881_pos	1-Hexadecanoyl-sn-glycero-3-phosphoserine	C22H44NO9P	520.262	7.76533	723.785	210.931	1220.92	498.355	1041.69	671.787	255.991	1091.7	497.544	292.782	787.249	1070.25	751.583	517.699	620.286	1308.15	563.09	495.807	880.093	854.387	831.773
Com_243_pos	Emylcamate	C7H15NO2	146.118	0.589333	5005.82	220.945	224.257	300.213	304.542	407.591	403.679	296.344	212.591	331.905	192.486	203.202	234.283	185.905	280.564	277.138	848.531	895.591	797.56	796.508	806.498
Com_635_pos	938777394L	C21H28F2O3	389.191	5.89283	1203.84	1234.21	1318.48	1124.15	1443.65	1082.36	869.954	1591.8	1334.47	1060.19	1088.11	1233.99	1142.42	1687.2	1236.27	1258.23	1117.79	1132.45	1115.96	1126.7	1127.47
Com_2223_pos	Imolamine	C14H20N4O	521.342	5.97148	725.721	907.337	863.555	740.913	1109.49	892.294	537.674	1208.25	985.27	945.03	770.046	843.315	679.424	1156.89	588.465	1031.7	727.844	808.924	703.817	704.025	676.061
Com_2522_pos	4W3PGI3766	C12H16O6	257.102	2.46882	363.392	706.075	821.056	319.202	850.967	328.413	291.174	887.807	911.9	311.483	354.079	832.89	370.65	809.213	806.826	390.297	565.577	317.353	738.351	739.183	745.895
Com_214_pos	Estriol 16.alpha.-(.beta.-D-glucuronide)	C24H32O9	465.208	2.28365	20341.4	18731.1	20872.9	10322.4	21826.1	16718.3	17427.6	17022.4	16602.7	15946.2	16884.3	15801.2	18521.7	18433.5	15560.8	17979.9	14162.4	17715.8	15047.8	16167.7	16282.3
Com_2612_pos	3477	C12H20N2O3	241.155	2.00623	264.9	195.12	175.401	204.179	227.947	255.463	316.708	222.166	165	209.553	151.501	171.501	218.119	156.801	206.407	218.077	184.867	196.913	187.744	177.111	176.797
Com_180_pos	Levomilnacipran	C15H22N2O	493.385	11.5861	5511.28	6005.59	3656.89	6431.69	3552.58	5095.69	7500.72	4272.47	4217.12	4815.72	6582.31	3981.75	5603.44	4419.62	6869.82	6232.18	6520.46	5984.97	5164.87	4544.62	4609.73
Com_2152_pos	2-Amino-1-methyl-6-phenylimidazo(4,5-b)pyridine	C13H12N4	225.111	6.54132	188.904	186.863	244.727	240.71	263.508	270.512	149.421	261.829	295.448	239.398	255.41	284.029	228.525	332.774	259.565	274.241	280.171	246.949	246.638	265.55	260.476
Com_2245_pos	N-Phenyl-1-naphthalenamine	C16H13N	439.221	5.75055	91.6879	128.202	113.662	99.1955	130.967	149.724	111.893	117.994	80.3557	113.444	76.7821	132.186	92.1283	134.962	83.1708	76.8414	116.754	92.1149	103.944	88.3864	105.701
Com_2400_pos	Fenproporex	C12H16N2	211.119	3.90665	852.358	836.006	1080.58	681.573	1134.74	758.981	636.31	927.807	899.031	672.136	738.478	849.391	790.557	1011.85	762.053	833.937	759.126	715.916	1171.09	1283.71	1137.29
Com_772_pos	Fruticosonine	C20H28N2O	351.186	6.98245	2164.14	2338.44	2254.77	2700.26	2748.39	2540.3	1637.21	3177.99	3094.53	2626.23	2791.05	2758.8	2121.03	3060.04	2515.2	3131	2628.78	2541.66	2311.95	2443.46	2382.79
Com_854_pos	2T37YL9546	C11H16I2N2O5	544.878	7.56587	462.196	1500.51	622.56	1391.77	958.157	1647.93	1159.56	951.074	388.166	411.755	202.567	1031.05	513.803	294.511	299.206	44.4356	767.496	606.906	844.906	917.206	855.206
Com_654_pos	CINCH	C18H26O2	275.2	6.11375	1383.34	1521.07	1668.34	1314.2	1921.09	1684.2	1073.35	1792.04	1929.69	1782.7	1766.88	1680.33	1397.82	2291.29	1625.7	2057.01	1639.53	1654.83	1666.81	1690.17	1639.18
Com_828_pos	N-Arachidonylmaleimide	C24H35NO2	392.255	7.43073	1756.25	1276.6	1110.85	898.258	793.394	1047.67	1123.27	823.841	1186.64	962.945	1578.55	1739.31	1705.28	1431.92	1421.41	1287.7	3015.87	3043.51	2728.74	2813.7	2851.2
Com_294_pos	1-Deoxynojirimycin	C6H13NO4	164.092	2.06272	144.591	164.997	132.34	181.407	137.442	150.079	171.554	140.035	169.316	145.13	163.293	151.046	149.191	151.028	198.251	174.057	191.493	154.472	140.11	136.497	142.692
Com_2726_pos	4R7FFA00RX	C4H2KN3O4	195.978	0.518567	29.564	474.881	360.998	329.472	439.544	69.6951	499.198	306.199	267.113	435.83	413.289	381.229	485.143	356.372	371.888	377.952	258.646	321.407	271.031	276.93	276.575
Com_1264_pos	Indole	C8H7N	235.125	12.0709	1155.54	1200.61	1057.62	1322.11	1053.98	1053.63	1202.64	1197.6	1359.9	1171.88	1229.97	1246.2	1208.77	1245.94	1517.05	1326.73	1254.93	1207.07	1128.28	1120.72	1162.72
Com_2063_pos	1a-[(2E)-3,7-Dimethyl-2,6-octadien-1-yl]-7a-methyl-1a,7a-dihydronaphtho[2,3-b]oxirene-2,7-dione	C21H24O3	325.18	7.03965	421.384	350.783	418.476	394.044	417.311	445.204	423.246	324.015	340.192	329.956	303.894	443.755	372.698	305.278	371.867	233.549	380.694	373.259	404.032	452.467	395.011
Com_1830_pos	glycerol 1,2-cyclic phosphate	C3H7O5P	155.011	8.1214	1344.8	1234.05	1194.84	1159.67	1526.65	1410.99	1421.39	1287.52	1324.24	1293.24	1220.23	1326.12	1197.62	1479.93	1136.36	1434.42	1214.9	1252.62	1143.75	1184.82	1188.42
Com_2725_pos	3'-Amino-3'-deoxyadenosine 5'-(dihydrogen phosphate)	C10H15N6O6P	385.041	0.518567	50.5457	56.0741	45.8891	37.2649	50.3726	65.3099	67.098	32.9009	22.9774	53.8497	55.1705	40.8825	59.7552	54.4079	28.081	63.3918	45.2122	51.7104	43.5796	45.837	42.325
Com_13_pos	resolvin E2	C20H30O4	335.22	6.80442	22288.3	24602.1	21580.1	25269.2	31544.3	25344.1	13503.2	39761.4	30931.9	24500.5	25935.4	25691.7	18055.4	29827.3	21980.3	25032.1	23571.2	24605	22515.3	24120.8	23558.7
Com_38_pos	(S)-3-hydroxypalmitoyl-CoA	C37H66N7O18P3S	1044.33	0.660817	279.643	359.652	289.35	290.202	336.775	292.257	354.519	308.397	301.502	293.6	309.725	279.206	283.441	286.511	236.497	330.826	249.365	298.377	283.815	260.128	263.702
Com_1631_pos	meteneprost	C23H38O4	379.285	9.03298	3252.17	3066.5	2954.85	3025.77	2544.32	2737.15	2880.76	2970.53	3500.09	3118.67	3381.71	3021.36	3173.76	3735.4	3661.12	3596.58	3168.84	3197.19	3043.87	3097.95	3024.32
Com_6_pos	4-(Phosphonooxy)-L-threonine	C4H10NO7P	238.008	0.589333	277.439	601.915	735.233	376.535	710.413	398.714	902.979	379.645	316.338	690.441	631.935	410.364	741.777	593.916	340.908	729.241	478.065	493.192	492.024	506.117	491.09
Com_383_pos	cycloguanil pamoate	C45H44Cl2N10O6	929.243	2.49743	57.1221	78.3201	148.9	40.7571	76.3466	245.406	327.744	124.979	299.076	215.677	131.785	105.112	193.176	89.822	150.877	79.565	124.832	201.554	181.39	189.022	199.035
Com_2434_pos	DL-Octopamine	C8H11NO2	307.161	3.38685	149.959	162.429	182.216	125.56	185.315	157.721	156.584	164.817	169.349	138.804	161.974	174.195	163.076	186.92	141.067	163.722	148.414	151.887	161.403	159.288	157.492
Com_2667_pos	Coenzyme B	C11H22NO7PS	344.094	0.660817	47.514	50.4483	71.5825	50.1986	74.4266	72.1986	50.7364	44.9017	34.616	63.9186	44.6545	46.4993	43.7936	49.0809	30.0314	59.7235	49.556	48.7355	53.7539	57.6066	48.2846
Com_1312_pos	Methylarsonous acid	CH5AsO2	124.959	12.6627	315.429	318.823	286.448	360.071	292.419	265.059	334.485	326.308	354.347	300.826	320.254	334.877	331.815	337.962	392.077	344.996	358.634	305.409	338.862	334.532	322.859
Com_2591_pos	Ethyl maltol	C7H8O3	281.102	2.10562	55.0879	75.6539	78.2112	41.8241	91.3257	68.2852	81.2305	79.2943	69.8325	70.4237	60.8368	72.764	71.8632	68.9897	53.3459	82.7917	63.063	69.6693	52.1708	41.7209	56.5194
Com_1305_pos	Mononervonin (15c)	C27H52O4	479.354	12.6483	454.339	479.824	461.106	503.682	412.381	466.147	541.026	516.122	520.738	462.981	500.447	457.742	558.417	554.368	577.928	487.161	507.623	562.785	360.341	410.497	420.098
Com_872_pos	Formetanate	C11H15N3O2	443.244	7.72245	122.684	120.9	96.6169	120.812	115.985	103.643	135.571	120.619	142.514	125.764	129.053	130.994	129.42	127.454	150.783	148.59	130.199	125.519	135.101	133.619	134.993
Com_2598_pos	11beta-Hydroxy-9alpha-fluoroprogesterone	C21H29FO3	387.175	2.06987	305.152	390.966	424.337	206.756	416.563	421.843	375.149	293.78	274.233	320.204	336.969	240.155	294.751	307.36	232.095	291.407	285.314	313.04	256.108	246.175	274.767
Com_1602_pos	72VUP07IT5	C12H16O7	273.097	9.3676	227.919	199.258	186.378	244.429	193.218	189.718	221.935	210.356	221.552	222.355	226.406	229.371	249.924	213.229	290.58	225.439	242.372	219.22	236.402	240.195	231.649
Com_226_pos	Portulacaxanthin I	C14H16N2O7	347.085	0.518567	9.30005	6.23867	1.59746	0	11.8817	15.9862	9.63987	3.25417	0	6.31981	4.22383	6.12326	6.90316	6.76318	0	7.93416	4.67674	7.20406	8.28456	7.36126	5.41018
Com_2341_pos	.gamma.-Terpinene	C10H16	159.116	4.85398	1045.26	928.614	946.923	1053.36	1250.35	1063.97	877.992	1069.71	1057.76	1033.22	1078.01	1102	1012.9	1115.43	967.015	1151.1	1017.12	1048.42	961.803	992.959	968.003
Com_2360_pos	0I79N673DE	C9H8O	133.066	4.66882	26.6096	34.5635	50.8176	26.1917	50.1222	24.9044	27.382	33.1209	10.9565	20.8816	22.8028	24.9995	32.3401	42.1218	17.9785	26.3027	23.2234	31.0765	24.5136	34.1157	31.4161
Com_2206_pos	7alpha-Methylprogesterone	C22H32O2	329.247	6.0923	344.748	231.183	291.499	255.944	333.297	240.086	268.834	275.508	223.802	250.259	223.495	252.755	233.899	262.241	202.239	197.468	240.399	255.142	243.551	249.31	248.353
Com_1661_pos	Chymostatin	C31H41N7O6	646.28	8.92573	336.551	334.187	261.287	471.202	229.605	263.459	375.617	338.069	385.905	404.396	362.829	331.269	400.914	321.842	461.359	360.62	320.047	331.664	450.736	459.702	413.104
Com_1186_pos	N-n-Butylpropionamide	C7H15NO	259.239	11.4939	952.329	654.019	702.218	695.817	579.145	715.045	629.489	653.715	807.181	793.755	988.655	639.732	886.195	875.938	792.336	1039.75	736.541	753.458	784.143	607.21	665.863
Com_2473_pos	N(2)-succinyl-L-arginine	C10H18N4O5	275.136	2.90997	408.661	319.56	386.842	219.931	309.643	247.344	194.768	268.078	338.165	249.18	301.31	326.515	322.447	266.458	269.773	304.523	295.229	287.896	266.432	283.492	273.841
Com_418_pos	Avobenzone	C20H22O3	621.315	2.76053	7.81833	88.3517	119.065	61.9535	106.865	130.483	7.61198	55.4393	2.62223	165.435	48.9569	43.8255	161.026	32.4955	0	69.1701	73.892	99.9558	85.9046	70.3688	93.8483
Com_1350_pos	3,4,5,6-Tetrachlorocyclohexene	C6H6Cl4	436.848	12.64	37.0542	14.0078	19.4721	29.278	17.0216	8.77616	30.0856	32.6166	31.2748	27.1904	14.5291	43.6304	19.4498	18.1093	42.3295	48.7454	27.7508	25.4557	44.3875	33.1782	33.6356
Com_202_pos	Endosulfan-lactone	C9H4Cl6O2	392.814	12.6984	2136.03	1971.77	1751.01	2551.86	1742.51	1775.49	2152.32	1965.57	2109.13	2070.51	2218.68	2013.25	2191.87	1999.07	2554.68	2355.65	2170.28	2024.66	2050.17	2019.2	1964.49
Com_1783_pos	Perillaldehyde	C10H14O	151.112	8.27083	2047.12	2051.89	2263.6	2170.69	2067.21	3059.85	2424.89	2161.07	2629.16	3014.5	2325.47	2388	2151.04	2771.35	2467.5	2489.95	2660.72	2608.39	2423.9	2512.02	2467.76
Com_1626_pos	Isoprocarb	C11H15NO2	194.117	9.06802	363.676	176.137	107.746	166.452	137.124	85.9874	117.061	152.039	147.631	186.083	100.641	119.112	99.0442	152.072	172.804	315.127	208.535	177.961	320.325	308.671	273.795
Com_2572_pos	OOJ759O35C	C25H27NO	396.174	2.21215	295.148	301.45	399.509	102.198	297.537	272.238	139.946	293.447	156.642	274.491	229.196	153.183	266.938	215.917	49.3769	251.883	221.146	231.14	229.693	230.109	262.263
Com_2509_pos	.beta.-Estradiol 3-(.beta.-D-glucuronide)	C24H32O8	449.214	2.52602	28283	25020.4	29225.4	13970.4	30348.3	24910.5	24264.4	21983.6	22742.1	21343.2	21550.1	21152.6	24613.7	25582.5	21375.3	22851.5	19562.6	23657.2	21015.1	22055.1	22139.9
Com_53_pos	Faxeladol	C15H23NO	256.164	0.667967	133.465	327.103	303.098	254.005	283.033	312.686	124.731	224.84	90.1981	284.482	229.859	253.147	307.969	136.304	71.9832	123.848	204.142	189.882	210.482	196.631	212.644
Com_1182_pos	sulfoacetyl-CoA	C23H38N7O20P3S2	890.088	11.451	5.87618	18.5104	0	1578.64	444.626	731.973	2403.2	0	426.287	11.5932	1198.88	478.504	707.035	230.865	45.1173	150.388	874.599	905.805	1091.8	955.638	902.93
Com_1874_pos	Arg-Arg-Arg	C18H38N12O4	973.626	7.91478	362.23	370.937	304.369	314.798	463.528	355.476	424.965	359.454	391.014	280.201	306.938	348.637	326.229	345.401	212.449	331.207	334.393	379.869	345.461	312.618	321.27
Com_470_pos	Gallamine triethiodide	C30H60I3N3O3	914.167	3.78582	613.931	995.038	1059.24	495.077	1750.95	3272.13	747.175	555.088	201.064	1007.03	453.483	791.752	1181.92	376.636	59.6722	459.198	582.488	593.597	552.637	558.289	551.083
Com_826_pos	Acronine	C20H19NO3	643.28	7.4093	731.301	797.287	702.521	1024.22	723.333	1079.35	991.718	762.648	664.068	780.535	687.103	923.132	685.354	641.383	665.984	673.667	834.493	787.412	810.393	815.768	778.172
Com_2720_pos	(-)-L-Carnitine	C7H15NO3	162.113	0.5393	2068.93	1647.61	2509.65	2998.1	2976.1	2782.38	4493.6	2360.38	1868.38	2350.79	1729.33	1666.24	1962.87	1373.38	2959.69	2797.04	2147.16	2365.55	1968.74	1942.7	2007.31
Com_296_pos	Ethyl 7-hydroxycoumarin-4-carboxylate	C12H10O5	469.118	2.07702	0	44.5896	42.0229	7.63779	62.6836	57.7352	43.124	34.6604	52.273	59.0796	53.7258	31.0045	63.5212	111.853	28.4045	42.1641	38.8587	46.9329	30.8495	28.3924	41.25
Com_1637_pos	Androst-1-en-3-one	C19H28O	273.221	9.02583	657.545	650.841	552.419	734.82	515.022	601.618	724.322	625.65	679.497	632.95	663.919	617.273	666.769	627.362	769.972	678.071	676.571	681.76	523.588	579.369	576.793
Com_18_pos	Cholest-4-en-26-oic acid, 3-oxo	C27H42O3	415.321	9.37473	45367.7	29303.7	42648.3	28539.6	26961.7	21941.8	12465.1	37806.1	39096.5	31841	38626	34710.6	37878.4	69851.5	34827.4	55804.1	34291.7	32518.7	36124.5	37873.9	36791.2
Com_2716_pos	oxidronic acid	CH6O7P2	230.923	0.5393	12.1936	49.5929	71.2656	60.3025	56.5528	16.781	52.7786	75.9158	50.1069	39.8955	57.2725	37.5059	38.0991	74.5639	62.0181	53.9528	60.0706	40.868	33.4001	31.5161	53.4503
Com_245_pos	53Z134JHBQ	C20H31NO2	340.223	0.610783	107.99	239.718	133.38	128.25	204.692	337.452	206.308	140.65	79.5516	189.289	182.569	213.728	217.125	150.332	102.138	257.226	197.619	211.594	172.747	146.516	181.892
Com_1835_pos	di-trans,poly-cis-Pentaprenyl diphosphate	C25H44O7P2	1037.52	8.1071	230.056	183.763	164.54	282.131	149.721	104.885	183.568	169.74	176.109	188.938	230.688	201.016	253.764	178.886	238.204	296.871	219.412	224.885	233.293	222.43	279.031
Com_2413_pos	11-deoxycorticosterone-21-hemisuccinate	C25H34O6	469.196	3.74292	1092.2	1114.76	1206.21	738.567	1217.27	963.371	758.355	1160.46	873.141	738.974	794.267	750.139	920.624	1044.16	631.461	964.648	807.036	837.028	832.884	925.982	876.212
Com_1581_pos	(9S,10S)-9,10-Dihydro-9,10-phenanthrenediol	C14H12O2	251.047	9.7022	207.75	179.412	138.175	214.485	167.27	169.823	207.078	180.395	195.836	200.934	192.369	182.692	202.033	180.15	226.803	198.748	195.213	202.933	215.245	223.933	196.061
Com_1409_pos	M6FO1M266W	C19H28Cl2N3O5S	963.252	12.0709	2438.41	2707.87	2363.34	2829.92	2536.01	2383.22	2099.41	2832.89	3201.11	2216.16	2658.27	3279.68	2379.29	2967.89	3520.79	3027.35	3198.4	2371.5	3196.19	2967.58	2802.42
Com_2588_pos	strictosamide	C26H30N2O8	499.206	2.11277	93.2659	115.585	133.484	5.23108	163.522	82.5486	42.6856	90.3591	36.6716	68.9889	69.0943	54.6189	69.1052	69.5174	32.5966	71.8963	53.0587	51.1476	55.1478	64.3827	53.3599
Com_1425_pos	8-deoxylactucin	C15H16O4	299.068	11.9422	0	0	28.8079	0	25.5416	0	0	3.09919	0	0	0	0	0	0	0	0	78.4079	73.3546	130.366	108.962	101.286
Com_954_pos	13-HOTrE	C18H30O3	317.209	8.15	11928.7	9419.12	10903.4	11390.5	9494.87	10758.4	15061.3	10786.5	14211.6	19113.9	13751.3	10815.8	14283.4	18422.8	16727.7	16164.9	15281.9	14910.1	16446.1	16155.1	15199.6
Com_1961_pos	CoM-S-S-CoB	C13H26NO10PS3	522.009	7.53798	5864.06	8613.41	5636	7981.28	7410.24	11792.6	5452.16	8890.61	8293.31	9013.02	6246.86	8268.18	5554.13	5625.18	5275.21	5495.09	7337.49	7649.72	6703.97	6849.91	6888.31
Com_2677_pos	(1R,3R)-3-Aminocyclopentanecarboxylic acid	C6H11NO2	130.085	0.646517	83.3873	88.2725	65.7889	136.64	78.0689	107.051	106.358	70.3388	56.2963	105.229	91.1727	85.8116	115.959	75.6261	62.535	114.58	84.1802	81.9128	84.3604	84.5836	61.6709
Com_189_pos	1-Hexanol, 2-ethyl-	C8H18O	153.129	11.7999	2035.52	2030.14	1387.19	1994.76	1440.84	1002.75	1819.52	2367.17	2113.4	1945.94	1758.07	2200.43	1627.39	2385.16	2451.35	1616.05	2124.9	2003.29	1895.64	1908.92	1899.23
Com_2683_pos	S-[2-(N7-Guanyl)ethyl]-N-acetyl-L-cysteine	C12H16N6O4S	681.2	0.660817	390.189	294.673	210.67	198.503	175.853	105.277	263.684	212.117	316.688	224.874	235.358	322.225	257.893	168.313	321.761	249.363	219.575	247.347	236.061	230.014	225.606
Com_885_pos	Tomopenem	C23H35N7O6S	560.225	7.81538	110.696	82.3969	85.1324	115.025	72.6835	63.2986	136.106	90.4719	96.1295	92.9399	94.6627	98.9095	59.3297	60.1612	111.344	103.687	84.7962	106.938	120.182	109.905	111.341
Com_2767_pos	Phenylhydrazine	C6H8N2	109.076	0.447067	310.789	114.147	82.8299	476.162	197.006	63.1699	154.866	447.742	110.179	112.932	159.706	130.397	135.495	118.887	130.349	115.732	178.825	187.341	178.22	187.575	189.256
Com_937_pos	80A642YMCQ	C14H13ClFN3O3S2	427.968	8.09282	400.957	182.764	257.666	230.919	209.37	886.558	438.061	251.002	609.476	463.276	189.699	66.5567	177.69	190.7	95.8884	256.4	502.462	264.159	503.049	485.214	572.978
Com_1610_pos	4-(4-Aminophenoxy)aniline	C12H12N2O	223.085	9.33185	173.269	147.515	173.008	209.964	189.514	147.17	174.297	154.708	167.491	164.912	161.318	179.039	173.756	166.063	214.087	188.413	192.726	176.547	241.018	242.173	208.438
Com_2286_pos	Lodenosine	C10H12FN5O2	254.105	5.40165	95.3325	137.745	117.857	85.2274	142.93	86.7496	110.561	154.669	119.582	119.908	114.189	90.5142	116.215	227.268	112.837	115.701	154.026	138.966	140.037	122.248	141.601
Com_1457_pos	Benzene, butyl-	C10H14	135.113	11.7927	34013.8	33318	29438.3	38909.2	30079.7	29022.2	36207	34401.4	37017.2	32984.5	35608.4	35039.7	34740.9	34852.4	44572.1	36021	35451.3	34769.1	35320.7	34113.3	34181.6
Com_2671_pos	(1Z,2S)-2-methylbutanal oxime	C5H11NO	124.075	0.625083	15.0221	37.7206	24.0578	17.8088	36.4141	40.6535	38.9117	20.3095	10.1515	47.4885	40.0518	48.7992	44.1608	23.4576	14.5276	33.7138	35.8729	41.0197	43.6435	32.3107	31.9574
Com_716_pos	Trapidil	C10H15N5	411.275	6.65498	95.0216	118.743	152.781	76.2728	190.484	126.842	97.6371	161.65	180.048	125.58	130.278	167.082	128.427	225.129	126.914	92.0148	128.147	112.402	148.448	139.667	172.349
Com_483_pos	O-octanoyl-L-carnitine	C15H29NO4	288.216	4.02105	1712.96	857.297	1338.51	1298.78	1495.39	1407	2030.86	1702.41	1268.8	1128.86	815.957	964.047	1201.15	1009.63	1123.96	1426.96	1268.89	1286	1135.01	1194.97	1234.89
Com_2259_pos	8-Iso-16-cyclohexyl-tetranor prostaglandin E2	C22H34O5	401.229	5.61542	7329.09	6458.37	7533.45	6580.88	7308.43	9824.7	10719.6	6224.63	6401.7	6893.41	5507.45	7315.53	7144.94	6935.6	7146.22	5126.56	7239.94	7664.44	7155.44	7413.9	7306.56
Com_302_pos	Milrinone	C12H9N3O	250.039	2.10562	41.9708	67.2404	70.923	56.9764	61.8868	66.2506	65.5532	66.2733	83.0001	62.1296	69.859	64.4955	82.2069	103.146	87.4666	75.1001	76.187	67.8779	57.3808	56.1299	77.9379
Com_1488_pos	Sclerotiorin	C21H23ClO5	429.09	11.5861	1723.38	1743.67	2566.12	1940.82	2724.99	1681.43	1991.03	1885.36	2375.61	1616.34	1974.73	1935.52	1806.95	1651.21	2248.06	1869.08	2214.12	2313.61	3279.36	2939.04	2883.2
Com_272_pos	Methanesulfonic acid	CH4O3S	192.983	0.675133	94.2054	63.6802	52.9382	161.376	48.4506	51.3441	73.5694	61.0344	67.4076	67.8479	93.7076	63.6823	77.794	61.8836	79.1251	120.817	78.9104	77.048	56.6811	57.1798	57.4539
Com_2081_pos	Calpurnine	C20H27N3O3	715.416	6.96815	169.698	163.304	242.526	126.198	324.271	315.077	93.4501	363.155	247.681	227.141	182.286	261.684	176.089	214.294	97.968	117.885	173.05	188.333	240.144	240.245	251.126
Com_1383_pos	N-(4-Oxobutyl)-L-glutamine	C9H16N2O4	217.116	12.3697	166.899	181.447	142.865	183.341	159.473	131.979	138.821	168.889	205.634	188.689	197.28	170.735	182.233	210.069	195.384	214.917	212.905	170.449	194.622	182.382	173.66
Com_2619_pos	(3Z)-4,6,6-Trihydroxy-3,5-hexadien-2-one	C6H8O4	145.05	0.973967	12.3855	109.857	95.6787	129.22	142.851	94.5588	223.701	133.762	77.3875	102.253	70.3774	76.6306	91.8602	94.1896	102.647	93.4896	74.8209	80.3349	73.8002	80.4709	77.4489
Com_1767_pos	Gly-Ala	C5H10N2O3	147.08	8.27798	185.534	149.139	147.483	193.942	122.643	198.1	185.117	125.127	143.642	141.464	125.131	172.78	134.282	123.805	144.388	107.407	176.541	172.506	167.045	175.461	172.75
Com_2180_pos	SHC8NN8H2U	C19H28O2	289.214	6.31322	1827.88	1718.03	1770.24	1931.36	1778.36	1687.29	1815.14	1836.15	1955.1	1741.17	1800.36	1904.87	1848.92	2029.96	2241.43	1898.52	1775.43	1876.07	1854.47	1863.55	1832.84
Com_1403_pos	2,17beta-Dihydroxy-17-methylandrosta-1,4-dien-3-one	C20H28O3	317.211	12.1488	1446.13	1400.01	1036.4	1506.42	1143.73	1166.02	1238.96	1460.72	1557.41	1223.55	1495.88	1545.08	1410.49	1486.92	1796.73	1509.08	1429.88	1359.98	872.128	920.813	1043.12
Com_2347_pos	16alpha-Hydroxycorticosterone	C21H30O5	363.215	4.83253	561.349	450.778	667.468	414.283	791.356	710.247	546.587	533.719	563.417	564.701	513.704	532.823	527.561	722.643	461.205	567.766	590.515	532.026	450.546	517.437	504.481
Com_2194_pos	DL-threo-PDMP	C23H38N2O3	413.28	6.1781	488.443	514.228	525.937	477.646	468.017	441.78	513.671	563.216	616.512	504.457	529.556	577.094	522.981	631.802	659.109	576.562	520.592	524.152	533.636	511.407	514.384
Com_2445_pos	(1'R,4S,4'S,5S,6S,8'R,10'E,13'R,14'E,16'E,20'R,21'R,24'S)-4,21',24'-Trihydroxy-5,11',13',22'-tetramethyl-6-[(2E)-4-methyl-2-penten-2-yl]-3,4,5,6-tetrahydro-2'H-spiro[pyran-2,6'-[3,7,19]trioxatetracyclo[15.6.1.1~4,8~.0~20,24~]pentacosa[10,14,16,22]tetraen]-2'-one	C36H52O8	651.331	3.23025	8963.91	10566.4	9783.06	5777.76	8194.07	12400.6	9843.3	8551	7173.07	8401.44	7929.98	8084.39	10338.1	7405.65	5553.47	8076.11	7049.67	7997.19	7036.03	7355.4	7232.01
Com_2583_pos	Pseudopelletierine	C9H15NO	176.106	2.16282	188.752	298.929	304.32	332.596	289.588	298.522	199.997	257.922	118.599	304.439	255.348	188.53	251.534	136.77	145.884	194.344	297.206	226.123	248.07	209.33	226.889
Com_2580_pos	Camoensine	C14H18N2O	253.13	2.16997	275.219	301.45	263.617	171.735	304.311	250.27	134.106	228.802	180.71	224.052	224.941	182.251	188.415	190.212	194.103	245.875	246.68	227.985	238.971	241.963	218.822
Com_258_pos	Delamanid	C25H25F3N4O6	557.161	0.667967	105.749	43.4434	75.6746	76.724	76.1774	93.4386	80.9276	72.9924	36.3505	54.1587	39.44	41.1832	21.5798	11.5063	39.276	23.3349	61.6194	55.1609	67.3672	47.5921	50.7259
Com_2165_pos	5beta-cholestane-3alpha,7alpha-diol	C27H48O2	443.326	6.43407	59.508	97.4249	140.432	35.475	82.9452	149.641	30.7995	116.906	140.459	173.79	102.653	198.467	102.66	200.764	84.5619	139.851	103.73	126.733	110.546	109.599	87.7446
Com_1633_pos	dimetindene	C20H24N2	315.181	9.03298	65857.5	62113.1	53387.7	73459.6	53080.9	59728.1	73565.9	62558.1	68056.5	65921.8	68990.4	64749.4	70293.7	64609.9	84271.7	69479.9	66962.5	70525.2	54739.5	56387.4	56950.5
Com_551_pos	trans-coumaryl acetate	C11H12O3	385.167	4.86113	365.77	304.4	271.363	489.928	312.967	323.893	305.101	269.181	258.864	354.191	414.862	276.299	303.24	325.313	243.374	473.617	369.196	344.987	241.673	253.601	228.324
Com_2698_pos	Balsalazide	C17H15N3O6	380.086	0.596483	27.0715	40.482	51.3046	24.046	21.5685	9.98753	33.5558	37.625	48.3415	51.9357	57.5399	26.9199	43.3641	41.526	38.942	72.3844	56.6724	57.8183	60.7501	57.6171	64.7735
Com_466_pos	1-lauroyl-sn-glycerol	C15H30O4	313.178	3.74292	758.715	675.707	705.629	596.066	808.577	735.276	597.917	718.483	633.544	571.485	688.366	645.276	662.881	786.76	614.469	763.263	647.854	595.776	757.094	762.297	683.062
Com_1653_pos	salnacedin	C12H13NO5S	322.016	8.96863	133.834	130.058	120.314	131.392	116.765	121.874	138.777	131.894	146.126	129.61	128.338	149.889	134.09	122.054	171.744	132.284	122.595	131.954	151.428	144.557	137.7
Com_2708_pos	Vidarabine phosphate	C10H14N5O7P	370.05	0.575033	0	73.0993	90.9998	57.9196	105.294	1.76805	118.422	55.5822	22.3497	61.9576	44.8939	42.5388	46.4112	67.8635	31.4286	71.7559	43.6522	50.583	46.3346	43.6974	45.4142
Com_1_pos	SY1ZK3A4XO	C14H12N2O4	311.039	0.660817	6690.34	5596.87	4946.68	5153.56	4807.82	4929.05	6218.07	5184.1	5901.33	5144.45	5305.75	5831.41	5864.98	4840.63	6341.61	5434.28	5168.95	5588.59	5115.66	5156.34	5199.58
Com_436_pos	Dihydrostreptomycin	C21H41N7O12	584.289	3.15233	6393.68	6273.1	6079.68	3822.91	5429.55	5255.78	3939.84	5796.49	4084.2	4653.68	5221.46	4366.21	5567.64	4812.11	3070.17	5272.49	4494.7	4764.92	4183.3	4278.71	4236.82
Com_2313_pos	(+)-Curacin A	C23H35NOS	412.209	5.05988	8548.89	11842.5	10407.4	8041.01	10889.1	9652.01	8876.51	12767.4	10924.2	10666.7	11798.8	11657.8	9871.87	12033.5	8946.71	12792.9	9676.35	10757.8	9008.67	9400.27	9281.61
Com_2645_pos	0956Z23Q9N	C20H29ClO2	375.149	0.667967	53.2328	19.829	77.0644	52.9681	63.4846	135.143	81.7663	40.9717	52.8233	77.7372	57.1386	46.1837	84.4184	44.2691	48.0033	90.6984	73.1471	65.2764	65.0953	74.8655	73.257
Com_2760_pos	Calcium sulfate hemihydrate	Ca2H2O9S2	290.848	0.482817	16904.4	16507.2	15481.2	19054.3	14814	12241.3	21579.4	16645.7	22605.5	18065.4	20579.3	17972.6	21965.4	18585.7	26577.6	20637.8	19150.9	20657.5	17744.4	18411.2	18503.6
Com_232_pos	Sulfurol	C6H9NOS	144.049	0.54645	38.1417	64.6871	47.9487	61.6682	64.0414	34.4847	52.0954	47.4655	41.3847	45.2554	50.7302	37.3683	43.2683	40.9011	38.5709	49.8387	46.1864	50.7393	40.67	39.8757	40.3538
Com_385_pos	iopentol	C20H28I3N3O9	857.887	2.49743	19.4674	31.7834	66.1833	41.8006	53.6239	127.773	46.7425	19.5231	0	61.0022	18.34	6.30721	46.8022	0	0	6.2137	28.8539	22.1343	38.2005	36.2614	32.8167
Com_2201_pos	(+)-gamma-Hydroxy-L-homoarginine	C7H16N4O3	205.127	6.11375	318.996	305.31	342.728	335.754	353.562	377.625	373.618	337.484	346.958	328.341	291.887	364.243	307.068	377.902	373.459	326.024	338.598	345.892	364.535	354.833	352.692
Com_1897_pos	1-Hexadecanoyl-2-sn-glycero-3-phosphate	C19H39O7P	433.233	7.82255	2505.41	2107.48	2539.8	2162.54	2666.76	2420.08	2338.67	2460.35	2283.11	2160.27	2231.06	2599.86	2225.83	2464.97	2383.45	2603.75	2183.48	2277.42	2265.25	2249.83	2251.09
Com_2633_pos	phenindamine tartrate	C23H25NO6	434.159	0.667967	46.298	29.6806	53.3412	19.2722	47.5285	48.4559	33.7011	23.9529	30.4157	26.9242	53.0705	32.3394	51.5777	43.1872	37.342	31.14	43.7472	34.7211	44.0244	41.8899	50.6316
Com_884_pos	Doxylamine	C17H22N2O	541.358	7.80108	27.9426	26.2077	40.8253	11.9634	55.0481	47.5061	5.67894	33.4037	47.4925	15.0273	33.3377	51.4236	27.6045	65.0815	20.5989	47.8046	35.0447	28.1193	32.17	25.8311	30.8622
Com_2548_pos	3-{[1-Methyl-4-({1-methyl-4-[(1-methyl-1H-imidazole-2-carbonyl)-amino]-1H-pyrrole-2-carbonyl}-amino)-1H-pyrrole-2-carbonyl]-amino}-propionic acid ethyl ester	C22H27N7O5	492.201	2.29793	339.44	474.688	461.338	73.3863	432.732	480.27	270.096	260.453	267.173	335.485	273.577	224.002	420.46	264.451	118.608	321.843	245.9	274.554	268.331	296.159	284.159
Com_847_pos	Pivampicillin hydrochloride	C22H29ClN3O6S	522.144	7.53798	1804.18	2984.94	1897.86	2692.87	2561.56	4113.15	1564.56	3159.99	2881.32	3070.17	1946.39	2847.86	1611.68	1741.23	1472.24	1629.18	2454.61	2451.84	2326.42	2373.87	2449.39
Com_244_pos	4-Methylene-L-glutamic acid	C6H9NO4	160.06	0.596483	51.6615	91.9817	123.639	81.1061	86.5724	72.6062	97.7672	94.0172	77.8266	84.4132	88.7302	64.4236	135.876	83.2751	86.6303	98.9082	88.1128	93.5491	87.8944	85.3332	84.6939
Com_497_pos	chitotriose	C18H35N3O13	524.208	4.26985	503.347	572.748	637.568	229.07	649.555	1063.49	748.091	321.661	331.315	447.628	303.089	422.227	510.566	683.694	259.985	414.93	393.052	428.647	403.333	424.034	426.095
Com_115_pos	2-Oxo-3-(phosphonooxy)propyl stearate	C21H41O7P	459.249	7.92193	21824.1	21465.2	21100.5	23442.9	21934.3	21690.7	23615.4	22741.7	23738.8	22938.2	22096.6	22759.5	22196.5	22391.5	25450.6	20547.1	22133.9	22966.9	21798.7	22009.3	21731.8
Com_2383_pos	N-Hydroxy-L-isoleucine	C6H13NO3	295.186	4.2341	343.243	376.6	370.201	284.937	379.761	320.705	305.618	341.861	361.293	324.609	407.381	418.297	388.301	482.447	405.259	430.086	332.756	375.626	348.9	364.998	330.587
Com_1931_pos	Quercitrin	C21H20O11	487.064	7.67312	175.194	169.117	181.634	149.181	236.728	212.251	108.927	189.178	195.999	140.532	155.687	142.324	144.276	195.225	147.685	191.203	130.273	162.397	139.494	146.198	141.544
Com_1532_pos	gaboxadol	C6H8N2O2	281.127	10.6785	341.492	303.811	213.813	384.743	247.327	272	301.132	306.941	311.031	301.694	317.646	320.636	324.738	308.652	385.862	336.744	309.973	312.016	525.752	402.675	331.221
Com_2513_pos	Methylparaben sodium	C8H7NaO3	175.035	2.50457	879.908	817.691	917.445	950.567	843.946	922.392	1190.35	1018.78	1314.45	1018.87	991.007	1001.73	1085.44	937.999	1312.18	987.881	1032.48	1106.86	1076.04	1066.96	1099
Com_1554_pos	Capsi-amide	C17H35NO	270.279	10.2643	7400.76	6493.21	7427.88	7939	7132.81	5735.94	6763.2	7474.54	7648.49	6691.05	7000.12	7583.04	7284.47	7341.95	9420.12	7477.75	6979.25	6708.28	11026.9	9734.58	8620.63
Com_668_pos	Atractylone	C15H20O	217.158	6.2067	911.11	911.471	1004.46	1091.92	1019.48	893.604	928.569	986.428	991.534	867.017	881.05	993.148	870.924	1000.43	1120.44	946.54	1034.9	880.993	1185.94	1215.9	1093.71
Com_975_pos	Bavisant	C19H27N3O2	659.426	8.26368	4355.14	3868.16	5154.43	6433.87	4392.91	5836.45	6258.26	4313.12	3959.12	4885.04	3651.35	5250.25	4415.49	3814.35	4274.44	2735.05	5359.06	5342.26	5580.46	5681.09	5798.06
Com_2449_pos	Ladostigil	C16H20N2O2	545.315	3.18093	323.191	368.151	340.657	805.767	601.304	712.919	1321.43	362.046	469.727	298.504	823.036	480.638	567.799	335.811	410.62	351.464	553.534	579.077	500.212	532.053	524.807
Com_265_pos	16-Propyl-3-methoxy-estra-1,3,5(10)-triene-16beta,17beta-diol	C22H32O3	383.199	0.667967	83.8011	191.513	139.774	138.089	161.976	116.188	84.1697	136.779	118.151	167.167	125.397	145.923	168.005	121.447	103.258	119.754	109.095	129.828	119.025	119.485	119.81
Com_1165_pos	8-Methyl-8-azabicyclo[3.2.1]octan-3-ol	C8H15NO	142.123	10.8004	76.0896	65.691	63.0751	76.3741	64.0799	69.8458	70.1769	70.0514	84.8316	69.5997	78.7025	70.3995	83.925	75.2157	87.9734	83.544	74.9876	72.1423	95.881	76.4575	77.4045
Com_819_pos	Sarcosine, butyl ester	C7H15NO2	184.074	7.35995	26232.3	37720.6	25144.4	35040.6	32611.1	51675.8	31134.2	35096.1	31566.6	32265.2	24931.6	34208.1	24525.8	24433.3	27934.4	21269	30915.8	32179.4	25658.2	27731.4	27803.1
Com_2730_pos	2-(.alpha.-Hydroxyhexadecanoylamino)heptadec-4-ene-1,3-diol	C33H65NO4	562.483	0.504267	208.551	260.731	228.663	201.594	206.294	161.19	296.337	187.502	224.091	221.554	258.114	198.303	246.085	233.223	269.566	262.558	218.795	222.437	187.791	177.129	214.073
Com_1789_pos	Benzylamine	C7H9N	215.147	8.26368	533.635	429.844	498.308	853.362	447.393	586.871	684.474	416.516	398.929	465.786	387.425	562.092	478.674	429.587	478.847	299.387	578.902	524.28	528.149	522.281	553.699
Com_2503_pos	5-Methylcytosine	C5H7N3O	251.124	2.5968	1373.5	1608.88	1476.25	1107.21	1608.95	1263.74	1221.82	1520.19	1564.21	1278.4	1352.75	1561.48	1330.89	1425.78	1461.06	1354.45	1317.08	1247.93	1310.02	1262.76	1273.44
Com_1434_pos	Cyclohexasiloxane, dodecamethyl-	C12H36O6Si6	889.234	11.8857	4445.66	4716.79	5047.8	4830.94	4878.22	3852.72	4382.28	5961.65	6069.59	4516.99	6221.51	5793.32	4664.32	5539.97	5961.14	4966.24	4586.77	4189.19	5271.37	5882.82	5527.18
Com_2669_pos	vatalanib	C20H15ClN4	693.202	0.660817	143.844	26.4474	27.2605	44.8449	29.6473	97.6409	72.9656	56.229	32.4742	25.931	11.6341	47.6375	6.64488	14.7128	46.1621	11.6015	33.9591	45.3105	38.2701	34.5619	33.4791
Com_2756_pos	Lucel	C8H2Cl4N2	304.863	0.482817	47.5124	48.909	68.2862	58.2171	41.555	40.5752	59.9953	72.6435	96.9105	48.7698	58.7975	53.467	63.591	76.2278	106.573	58.4442	83.7763	66.7129	46.2641	50.4489	75.0436
Com_2278_pos	B55W8VNE0L	C8H18N4O2	241.108	5.47315	294.09	289.058	305.02	338.111	275.781	273.981	321.455	313.18	332.281	268.342	298.789	284.329	292.063	336.447	373.555	298.348	339.851	330.583	311.773	323.292	347.522
Com_1771_pos	capillene	C12H10	155.087	8.27083	361.805	297.489	359.181	522.465	307.704	433.468	461.445	290.424	294.419	345.432	290.127	411.595	340.105	326.554	355.6	241.424	430.147	388.461	391.486	413.616	409.771
Com_2554_pos	Glu-His-Arg	C17H28N8O6	479.179	2.26935	2886.95	2827.83	3010.42	1497.47	3172.22	2738.58	2708.12	2764.64	2696.07	2463.78	2489.87	2403	2711.31	2534.27	2185.78	2708.77	2172.43	2629.65	2385.64	2506.31	2551.86
Com_2463_pos	Val-Val	C10H20N2O3	217.152	3.05938	278.31	362.833	395.821	421.581	447.042	332.842	312.178	350.429	254.219	357.569	392.732	325.28	360.362	277.219	268.592	305.204	347.797	288.963	302.545	297.971	287.581
Com_1171_pos	1,1'-Dibenzyl-4,4'-bipyridinium	C24H22N2+2	339.183	10.8509	178.992	165.143	115.746	231.351	127.502	177.716	176.283	147.922	128.399	180.075	152.28	113.664	159.094	126.912	160.222	169.042	178.856	185.814	218.638	165.111	165.197
Com_2690_pos	beta-Alanyl-L-arginine	C9H19N5O3	268.141	0.660817	1908.12	2620.4	2228.21	2224.57	2343.69	2816.25	3333.68	2236.15	2282.18	2769.32	3197.69	2381.35	3086.19	3071.42	2722.78	2938.94	2367.29	2632.81	2369.76	2163.43	2329.6
Com_2642_pos	sergeolide	C25H28O11	1009.33	0.667967	181.653	140.822	147.411	127.693	150.697	219.909	199.459	133.153	129.705	141.968	160.745	112.401	129.267	124.743	122.61	139.886	132.495	119.674	127.294	96.6169	135.047
Com_681_pos	LXA4	C20H32O5	375.214	6.36327	24960.3	21909	24323.3	20357.4	28689.4	23866.5	21056.8	25610.9	24998.8	20240.1	19577.6	23266.7	23797.7	27312.8	25253.3	17412	22307.6	22895.3	20479.2	20994.9	20925.1
Com_2051_pos	L-Palmitoylcarnitine	C23H45NO4	422.326	7.12473	9934.8	6457.03	3383.8	7847.82	6242.84	5610.32	7234.27	7723.34	7282.88	8479.83	6269.66	6938.94	6485.59	5608.19	8068.2	5456.29	7218.74	7363.68	6341.06	6525.62	6592.99
Com_2254_pos	Lys-Tyr-Lys	C21H35N5O5	460.251	5.69407	113.83	131.271	135.55	106.062	148.084	128.982	81.309	109.448	73.93	101.47	97.6866	116.371	111.706	108.215	66.0959	55.7994	110.763	99.6013	105.212	110.925	101.27
Com_1477_pos	sporulenol	C35H58O	533.412	11.6362	999.073	1318.55	709.771	1077.08	625.333	1177.36	881.032	1086.92	811.442	1124.03	1069.63	844.541	1047.59	1022.23	1114.03	1029.37	1169.92	1007.96	1207.09	918.54	1005.32
Com_1790_pos	Ibuprofen	C13H18O2	207.138	8.26368	320.573	318.43	363.965	416.842	337.72	443.863	391.331	363.938	389.509	405.447	329.509	365.542	327.613	389.227	346.174	338.93	402.861	384.615	376.032	372.182	396.369
Com_664_pos	3-Hydroxylidocaine	C14H22N2O2	501.34	6.17095	1254.24	1340.18	1187.54	1333.65	1301.56	1214.6	1355.3	1403.78	1451.13	1294.35	1334.15	1358.77	1297.49	1425.34	1569.95	1403.88	1278.97	1350.63	1263.38	1235.83	1241.37
Com_1028_pos	13S-hydroxyoctadecadienoic acid	C18H32O3	319.224	8.54895	1740.66	2284.34	2104.95	1444.91	1943.58	2393.63	1479.96	2047.27	2616.54	2614.9	2030.63	2012.8	1563.18	3132.51	2178.78	1764.01	2206.6	2056.06	1832.45	2024.3	2005.34
Com_931_pos	2,3-Dihydroxypropyl stearate	C21H42O4	381.298	8.0642	2992.74	2670.17	2914.96	1934.89	2504.63	1819.4	1750.4	2273.48	3371.38	2379.67	2667.26	2205.54	2293.4	3396.79	2962.1	2363.58	2599.84	2467.97	2588.9	2587.8	2584.86
Com_2149_pos	Frullanolide	C15H20O2	233.152	6.5692	77.8458	86.4559	72.4844	78.2111	85.388	106.642	69.1791	87.0169	86.6676	89.0278	70.3369	86.6883	78.6848	100.774	82.7912	80.0554	76.9343	82.3757	85.852	82.4844	75.0318
Com_1259_pos	messagenin	C29H48O3	445.367	12.0565	4338.26	3053.26	3100.87	1683.19	1876.59	2744.38	2486.03	2056.18	3150.39	2387.54	2726.32	2518.01	3294.24	3234.01	3418.39	3307.57	3237.69	2954.4	3302.39	3318.97	3222.45
Com_69_pos	9,10-Dihydroxy-11-(3-pentyl-2-oxiranyl)undecanoic acid	C18H34O5	353.23	4.86113	34443.5	31027.3	33374.1	31093.3	48442.1	37610.7	23539.1	37220.2	34573.1	36400.6	36579.7	35437.4	28220.6	38465.6	27180.6	33757.8	32306.1	34314.1	29474.4	30424.4	29528.4
Com_220_pos	Coumermic acid	C27H21N3O10	1095.26	0.497117	129.334	133.621	171.497	122.427	156.395	133.179	165.465	147.221	162.633	113.459	116.352	120.252	129.994	164.739	197.858	147.653	150.321	118.358	99.0725	111.564	150.198
Com_2221_pos	Lapachenole	C16H16O2	481.236	5.97148	74.1074	112.857	116.307	104.162	95.6443	202.525	143.822	31.2273	51.6082	143.89	115.81	222.66	126.453	71.0963	50.6636	101.21	111.816	125.47	108.684	114.595	107.031
Com_163_pos	1-Arachidoyl-2-hydroxy-sn-glycero-3-phosphocholine	C28H58NO7P	552.402	10.1005	33468.9	27061.6	29782.9	31243.2	27595.7	33068.5	26686.4	33874.1	36234.4	37965.9	31259.4	34813.8	26427.5	29762.3	32851	30667.2	29144.9	29565.7	33555.9	31828.6	29262.7
Com_2368_pos	(3S,9S,14aR)-3,6-Dimethyl-9-{6-[(2S)-2-oxiranyl]-6-oxohexyl}decahydropyrrolo[1,2-a][1,4,7,10]tetraazacyclododecine-1,4,7,10-tetrone	C21H32N4O6	437.242	4.61877	7275.38	6145.32	7335.01	4321.37	8574.45	7635.65	5983.79	6728.82	5276.25	5853.04	4967.51	5346.35	5855.68	7346.07	4633.23	5568.7	5182.38	5728.59	5247.89	5333.61	5202.4
Com_2262_pos	2alpha-Methyl-5alpha-androstane-3beta,17beta-diol	C20H34O2	329.245	5.60113	412.814	284.531	454.181	309.472	465.655	429.386	318.112	379.088	404.405	387.786	294.671	283.952	352.602	451.581	296.974	360.967	357.102	371.932	338.813	341.484	346.909
Com_2032_pos	Tetramethylnordihydroguaiaretic acid	C22H30O4	717.434	7.28845	518.792	514.778	538.161	485.189	618.077	764.488	584.062	747.365	509.311	406.557	321.93	626.624	368.72	388.523	423.843	164.458	502.641	520.753	403.437	476.462	465.373
Com_2498_pos	ameltolide	C15H16N2O	241.134	2.61825	326.412	445.298	419.731	355.551	458.983	252.36	286.888	521.397	442.055	287.501	297.696	296.683	297.502	255.838	383.806	369.824	258.893	228.975	223.622	217.651	229.604
Com_1428_pos	6beta-Fluoro-5alpha-hydroxypregnane-3,20-dione	C21H31FO3	351.232	11.9207	1027.65	1077.03	1038.21	933.123	1030.55	941.049	1199.76	1147.01	1208.68	890.712	1190.99	1213.1	1101.5	1272.48	1543.8	1075.61	1183.98	1114.38	828.803	940.271	1008.33
Com_291_pos	Pseudolaric acid B	C23H28O8	865.368	2.05557	165.112	145.704	144.112	183.905	138.908	148.248	151.357	162.205	157.756	150.451	155.138	175.574	159.695	173.769	212.853	145.576	178.532	174.996	173.669	164.53	162.811
Com_896_pos	(卤)-1-Octen-3-ol	C8H16O	257.248	7.85113	159.109	107.757	102.659	122.581	104.975	108.269	168.681	112.333	125.061	131.225	132.409	108.303	138.545	126.286	151.802	134.732	131.183	136.594	112.17	112.413	106.132
Com_899_pos	glycochenodeoxycholic acid 7-sulfate	C26H43NO8S	552.262	7.85828	535.682	527.969	496.081	714.567	421.608	506.635	596.486	539.78	609.527	578.224	615.023	537.782	565.51	569.962	804.627	675.697	662.178	588.967	571.39	525.993	524.048
Com_2426_pos	NBQX	C12H8N4O6S	673.044	3.55775	27.7449	80.7295	106.273	35.2963	183.241	337.188	56.4966	18.9478	0	76.5511	13.6156	27.1463	92.3945	0	0	12.0669	24.3127	29.9832	31.9022	27.6383	27.9095
Com_2652_pos	Glutathione disulfide	C20H32N6O12S2	613.16	0.667967	99.8413	207.646	210.812	126.607	329.215	703.699	377.398	55.83	38.1979	246.818	177.083	175.651	217.895	58.671	9.33949	110.512	122.851	132.318	152.48	124.733	132.277
Com_1656_pos	Ibuprofen L-Lysine	C19H32N2O4	705.479	8.96148	3885.48	3805.11	3597.88	4411.22	3391.49	3784.05	4454.77	3868.05	4246.37	4056.1	4120.52	3890.87	4306.73	3854.38	4953.04	4006.44	4101.95	4257.09	3747.45	3887.59	3827.86
Com_1406_pos	Tri-n-amyl phosphate	C15H33O4P	617.432	12.113	4936.92	4569.48	4431.82	5398.03	4409.53	4225.83	5141.76	4979.41	5440.27	4688.04	4927.66	5063.42	4817.58	5098.05	6235.93	5221.94	5076.22	5073.6	4754.44	4718.78	4696.19
Com_1274_pos	Sulfaphenazole	C15H14N4O2S	315.093	12.2346	557.496	554.091	1137.25	609.335	910.201	493.189	527.374	534.477	653.935	525.505	650.732	643.696	568.527	560.128	684.496	596.567	1027.94	1035.04	1109.88	1077.42	1057.44
Com_120_pos	1-Palmitoyl-2-hydroxy-sn-glycero-3-phosphoethanolamine	C21H44NO7P	454.293	7.82255	21110.6	17021.4	20909	17380.5	24177.1	21379.6	18998.6	19315	17458.8	17678.6	17773	20705.1	17189.4	20784.2	17057.2	22554.9	17765.9	18377.9	16998.2	17023.7	16929.9
Com_2425_pos	2-Acetamido-2-deoxy-1-O-{hydroxy[(hydroxy{[(6Z,10E,14E)-3,7,11,15,19-pentamethyl-6,10,14,18-icosatetraen-1-yl]oxy}phosphoryl)oxy]phosphoryl}-alpha-D-glucopyranose	C33H59NO12P2	724.359	3.5792	3.50623	337.542	408.45	174.221	471.789	9.63722	284.699	158.045	5.35516	329.236	177.505	198.863	380.828	98.7131	0	110.145	176.582	159.598	172.069	94.5088	144.554
Com_820_pos	Drostanolone propionate	C23H36O3	361.274	7.35995	11238.1	13953.6	9407.56	14755.4	11705.3	13046.9	15273.2	10594.1	9608.65	11423.4	9373.37	11410.5	11195.7	9749.57	10674.3	7537.13	11519.7	11894.6	10685.6	11299.5	10688.1
Com_1843_pos	12-trans-Hydroxy juvenile hormone III	C16H26O4	283.19	8.09282	718.6	630.97	607.482	696.497	588.773	803.653	826.263	677.9	839.186	762.788	687.307	563.528	655.434	638.788	724.08	704.138	753.307	758.879	701.203	696.777	745.8
Com_2453_pos	(+)-[6]-Gingerol	C17H26O4	333.149	3.15233	6088.97	5044.4	6156.51	3149.08	7653.51	7437.37	5521.59	3954.32	4008.73	5063.6	4024.36	3769.62	5406.86	5966.64	3464.3	4974.28	4405.63	4731.94	4225.61	4344.93	4288.1
Com_1872_pos	Pradefovir Mesylate	C18H23ClN5O7PS	1039.15	7.92193	21.6645	47.4362	13.7973	43.1787	23.4359	64.2879	43.4578	46.5076	45.7331	30.5165	9.08399	36.6237	28.3372	12.4584	12.1664	19.5281	29.2204	51.5833	36.8805	30.8799	27.9892
Com_473_pos	7,9-Dimethyl-4,13-dioxo-3,14-dioxa-5,12-diazahexadecane-1,16-diyl bis(2-methylacrylate)	C22H36N2O8	913.499	3.79297	908.482	1412.99	1503.82	757.439	2519.95	4615.66	1144.71	839.892	336.33	1421.49	736.366	1163.71	1825.4	547.155	79.7688	666.372	910.513	975.933	807.827	846.356	789.949
Com_2712_pos	dl-Isocitric acid lactone	C6H6O6	197.006	0.560733	47.6368	59.9097	54.1871	46.7563	58.2222	39.5121	57.9279	45.9313	57.2727	42.8991	54.4045	34.5807	42.3387	58.3126	54.3965	39.4642	56.8373	48.4326	41.1731	41.9525	45.501
Com_1388_pos	2,3-dimethyl-6-phytylhydroquinone	C28H48O2	417.371	12.2696	112.488	158.848	66.2228	43.8275	49.6227	155.488	87.0041	35.4887	95.995	117.605	154.623	135.073	124.973	183.35	123.807	159.274	158.557	111.633	154.15	156.82	150.195
Com_290_pos	Phenindamine	C19H19N	262.164	2.04127	204.036	195.993	111.784	147.714	164.179	139.213	264.865	133.184	78.0774	129.193	101.97	95.4943	110.314	119.208	134.744	134.916	144.464	129.354	133.524	111.844	110.338
Com_848_pos	Flumequine	C14H12FNO3	523.165	7.53798	131.949	389.343	177.69	248.668	326.996	798.712	68.0408	442.117	346.962	411.143	142.938	324.48	107.975	128.648	102.798	128.643	262.761	202.273	281.212	264.663	273.888
Com_172_pos	1-Hexadecanoyl-2-(9Z-octadecenoyl)-sn-glycero-3-phosphocholine	C42H82NO8P	782.567	10.6713	371595	320639	352967	381649	363134	379783	502621	364669	412869	400407	357006	424537	393663	351420	449707	342684	365029	391780	275392	452011	333615
Com_389_pos	terbogrel	C23H27N5O2	428.205	2.51887	1123.22	1136.82	1338.81	543.351	894.16	1532.37	799.907	990.818	886.934	1400.81	938.555	800.423	835.174	982.895	642.54	1374.66	1014.89	1104.66	999.915	1010.38	1039.25
Com_1025_pos	Buxamine E	C26H44N2	423.314	8.5275	339.777	467.311	556.267	351.985	424.243	783.094	576.124	430.376	544.429	647.52	465.773	566.01	536.426	673.214	499.618	343.37	478.436	468.483	448.073	462.356	468.275
Com_462_pos	gibberellin A15 (lactone form)	C20H26O4	331.191	3.72147	4025.97	3946.07	4586.37	3518.08	4929.82	4107.54	4053.2	4203.64	3895.21	3591.31	3977.82	4004.11	3951.07	4415.12	3536.71	4274.5	3696.11	3777.94	4744.3	5037.49	4560.45
Com_2098_pos	Pro-Thr-Lys	C15H28N4O5	345.21	6.89667	326.072	287.258	343.441	335.689	338.328	439.084	360.182	305.593	350.495	323.26	265.478	362.672	344.202	309.735	378.447	235.953	343.872	318.152	328.239	356.262	350.694
Com_374_pos	Eicosapentaenoyl serotonin	C30H40N2O2	499.274	2.45452	625.508	777.951	628.854	1020.42	808.48	966.868	1374.22	681.699	850.843	529.152	1116.36	710.833	787.609	661.264	574.253	695.477	797.291	833.593	786.402	816.968	838.615
Com_88_pos	Furamizole	C12H8N4O5	327.012	0.660817	297.464	170.579	98.1463	384.882	161.155	192.663	263.629	212.262	133.193	147.497	145.512	127.617	145.402	124.394	158.045	231.298	160.235	198.06	157.647	154.297	136.093
Com_1796_pos	(5alpha,14beta,18R)-17-(Cyclopropylmethyl)-18-[(2R)-2-hydroxy-3,3-dimethyl-2-butanyl]-6-methoxy-18,19-dihydro-4,5-epoxy-6,14-ethenomorphinan-3-ol	C29H41NO4	468.309	8.24937	106.452	99.9593	98.7862	89.9699	124.934	117.38	85.7907	118.64	76.9504	84.1346	55.691	78.2062	72.0211	70.2723	58.235	92.1802	88.5305	81.2501	88.079	81.5893	76.6834
Com_2673_pos	Istamycin C0	C16H34N4O4	369.248	0.639383	1524.91	1059.04	649.457	1024.09	984.813	3482.07	1572.51	793.154	594.699	1254.54	792.933	1460.93	1572.76	1095.11	738.578	1062.76	1006.32	1157.09	1164.05	1319.68	1212.73
Com_1399_pos	Dapiprazole	C19H27N5	326.237	12.2131	343.854	346.271	298.591	364.356	322.802	294.346	339.958	344.948	377.553	350.508	359.856	366.189	338.828	350.541	448.844	375.574	372.788	332.511	393.157	319.343	351.806
Com_1953_pos	25CJR2TJPW	C13H23NO6S	643.258	7.57302	461.175	467.165	447.934	693.641	383.832	467.919	583.15	457.392	501.198	463.928	468.325	483.014	530.444	436.981	620.49	492.243	558.977	521.262	432.771	460.691	449.061
Com_1773_pos	florbetapir F-18	C20H25FN2O3	719.382	8.27083	463.624	301.324	468.892	870.142	372.94	417.773	617.217	318.496	216.578	423.702	286.114	429.711	432.242	227.731	333.778	147.053	468.093	376.643	574.573	609.584	495.663
Com_825_pos	Mycalamide A	C24H41NO10	504.279	7.4093	7449.95	9444.04	7851.59	8610.86	11760.8	12072.3	9912.1	8468.65	9960.05	10422.3	9509.27	10560.9	8302.71	10538.4	7003.36	10861.2	8877.37	9482.98	8546.11	8851.86	8501.43
Com_733_pos	N-Acetylleucylleucylleucyltyrosinamide	C29H47N5O6	562.359	6.79012	438.551	669.369	672.291	528.592	659.559	812.226	470.869	960.748	841.775	739.93	646.196	691.465	539.562	982.707	694.827	765.09	736.425	632.484	532.833	561.602	707.039
Com_692_pos	Bimatoprost diethylamide	C27H41NO4	482.266	6.45552	204.854	198.517	217.275	173.206	195.465	159.469	145.191	216.194	170.54	145.866	132.329	155.979	160.996	191.517	163.032	129.405	188.692	152.213	124.437	137.708	151.232
Com_249_pos	Val-Arg-Arg	C17H35N9O4	468.242	0.660817	90.6115	104.55	99.9051	86.665	85.0971	105.454	46.3567	73.4471	41.7945	91.9044	94.9115	62.9652	117.594	47.3906	40.9064	71.8481	72.4444	88.1955	84.5859	86.2629	89.9087
Com_433_pos	7-mercaptoheptanoic acid	C7H14O2S	163.078	3.05223	138.541	105.497	155.148	83.6768	186.734	108.471	105.06	116.04	131.27	122.871	111.071	115.235	130.417	137.844	124.415	137.805	114.868	111.359	106.379	109.067	111.113
Com_1401_pos	debrisoquine	C10H13N3	351.226	12.1702	682.898	824.071	760.524	758.682	696.002	672.402	839.343	892.489	865.741	610.071	847.003	929.479	760.211	936.651	1093.03	784.617	943.287	892.078	581.56	660.196	791.962
Com_651_pos	Q69IBC7G0X	C20H32O2	327.23	6.0923	394.623	334.853	412.259	416.897	357.924	463.495	624.922	351.59	373.411	376.246	341.489	390.77	418.977	422.422	447.053	368.728	422.572	428.888	400.6	441.211	428.862
Com_1693_pos	7.alpha.,27-Dihydroxycholesterol	C27H46O3	419.356	8.72627	237.392	183.766	45.3288	119.588	120.861	7.99898	7.19527	154.416	129.269	171.537	58.1637	177.687	76.8874	165.158	154.209	149.98	139.332	135.624	213.014	183.8	182.461
Com_86_pos	Dexanabinol	C25H38O3	387.289	6.6836	281.708	281.771	357.611	256.284	343.686	327.617	350.372	265.476	332.846	368.301	359.302	377.791	413.974	478.419	294.37	304.191	380.003	393.222	337.13	376.865	391.376
Com_458_pos	Ro 40-6055	C22H25NO3	703.378	3.65783	137.02	132.602	104.783	34.4626	129.859	188.567	83.5413	86.1219	29.185	87.4608	65.3328	40.3593	60.4757	52.7561	0	53.1546	70.4563	72.311	39.5911	57.3087	57.4292
Com_2713_pos	Adenosine 5'-monophosphate	C10H14N5O7P	386.025	0.560733	0	232.737	198.432	129.716	289.529	3.79287	410.346	135.023	48.1095	182.842	116.879	116.057	157.887	181.414	72.63	176.47	119.196	124.648	120.542	115.818	123.068
Com_493_pos	(1R,2R,3S,6S,7R,9S,10S,11S,13R,14R)-11-(1-Hydroxy-2-propanyl)-3,7,10-trimethyl-15-oxapentacyclo[7.5.1.0~1,6~.0~7,13~.0~10,14~]pentadecane-2,6,9,11,13,14-hexol	C20H32O8	801.429	4.18478	371.01	412.924	773.395	524.256	767.282	1391.33	493.594	480.785	109.91	927.097	633.285	618.421	988.624	310.498	58.4508	450.999	513.532	678.516	530.362	514.142	513.718
Com_1923_pos	7.alpha.,24(S)-Dihydroxy-4-cholesten-3-one	C27H44O3	439.315	7.70887	354.645	422.057	464.134	373.204	279.12	306.523	245.939	539.847	554.389	447.085	619.302	495.441	552.024	628.092	547.592	433.73	475.137	432.467	442.376	463.093	473.438
Com_853_pos	Gallium nitrate hydrate (1:3:9)	GaH18N3O18	834.977	7.56587	103.951	270.094	94.5911	286.204	145.344	272.545	228.986	145.489	56.9424	86.4101	40.6031	149.303	119.137	79.4698	78.1215	4.90286	160.61	141.936	142.484	161.899	143.227
Com_1892_pos	Indalpine	C15H20N2	457.324	7.82255	701.776	596.775	787.322	467.935	573.605	372.848	320.542	759.509	785.085	511.649	607.608	586.437	617.545	977.166	750.141	649.733	680.229	651.145	653.855	658.836	652.873
Com_762_pos	Dibekacin	C18H37N5O8	490.226	6.9324	245.755	63.3759	55.5215	4.23533	76.5841	181.441	58.8978	51.8208	42.5371	41.3443	13.1801	22.4193	15.2298	28.7256	50.1481	31.4133	75.9289	64.8738	70.7759	81.4234	80.5116
Com_2351_pos	LB9PX21FU3	C14H23NO3	254.174	4.78963	536.323	436.633	508.353	381.82	523.93	459.13	420.551	625.256	530.417	442.397	414.904	487.81	464.678	522.099	489.821	518.69	470.704	483.526	632.62	662.301	579.289
Com_414_pos	N-Heptanoyl-L-homoserine lactone	C11H19NO3	427.288	2.72478	377.618	551.26	555.943	497.729	575.172	606.133	397.463	375.879	192.738	493.784	443.829	363.037	518.767	236.927	150.217	282.475	373.194	361.951	364.624	369.501	388.678
Com_1332_pos	CYCLOPROTOBUXINE C	C27H48N2	439.345	12.6483	131.135	93.7179	97.6211	38.1985	81.8859	73.118	97.7348	102.631	123.96	103.062	166.639	87.6742	121.577	86.7617	76.3945	112.66	103.465	90.9123	114.157	106.952	83.1453
Com_93_pos	LINUSTATIN	C16H27NO11	410.168	2.1199	560.278	576.334	716.638	174.636	680.764	595.966	380.879	368.329	406.025	553.333	511.519	333.732	659.578	408.079	260.025	456.341	401.708	480.054	418.052	464.513	445.354
Com_778_pos	Chloroquine	C18H26ClN3	639.374	6.98245	213.68	115.732	203.01	144.402	5.32295	0	46.6015	30.4547	0	33.5096	151.363	91.1647	79.748	26.2177	107.283	104.896	95.1405	99.6473	92.4746	106.424	102.775
Com_54_pos	Amdinocillin Pivoxil	C21H33N3O5S	440.22	0.667967	490.564	500.28	532.547	424.463	565.176	822.28	360.661	465.465	318.226	546.823	387.08	408.831	625.043	333.88	239.24	370.214	431.406	468.445	426.73	423.998	446.119
Com_2130_pos	(4R,5S,6S,7S,9R,11E,13E,15S,16R)-7,16-Diethyl-4,6-dihydroxy-5,9,13,15-tetramethyloxacyclohexadeca-11,13-diene-2,10-dione	C23H38O5	395.279	6.69073	5189.45	4423.93	4484.78	4758.25	4951.02	4877.98	5154.02	5464.22	5313	4259.17	4967.29	4190.82	4444.77	5397.16	5452.65	5213.41	4923.26	5054.83	4608.59	4852.32	4873.91
Com_952_pos	2-Hydroxyatrazine	C8H15N5O	395.265	8.1357	678.43	629.311	585.156	607.828	587.768	474.739	533.286	697.448	636.82	605.439	686.97	677.553	581.965	865.508	703.196	711.255	595.759	626.918	593.336	604.909	620.707
Com_2490_pos	Ser-Lys	C9H19N3O4	467.281	2.72478	294.45	383.413	521.406	252.977	467.227	523.101	280.444	286.762	145.107	380.337	314.9	261.542	433.735	205.912	114.429	247.852	270.526	294.59	270.312	277.841	298.952
Com_229_pos	4-carboxy-4'-sulfoazobenzene	C13H10N2O5S	344.996	0.53215	0	34.5387	19.7672	19.5629	25.0184	0	36.3185	16.9919	5.25449	22.4248	12.0284	8.53847	4.76894	12.6237	7.22146	15.9036	11.1172	14.6291	12.4747	15.3565	13.9126
Com_2491_pos	5675	C22H31N3O5	440.215	2.71763	157.201	172.509	238.222	47.198	161.733	259.959	125.626	141.696	111.509	175.395	133.212	88.2475	164.976	166.266	54.2552	192.397	128.94	143.651	148.355	160.884	164.703
Com_907_pos	1-Benzyl-3-methylpiperidin-4-one	C13H17NO	204.139	7.90048	25.2101	36.9998	70.8965	41.8063	71.1288	27.4803	27.469	41.4999	51.15	28.7749	25.8137	41.1058	16.2275	33.3328	47.2574	18.0044	127.027	138.7	134.715	156.609	138.87
Com_480_pos	6721	C16H20N6	297.182	3.9853	4145.07	4125.66	4190.1	3420.95	4597.48	4096.53	3630.02	4238.89	3745.19	3593.91	3754.68	3671.13	3901.43	4457.61	3618.82	4177.3	3680.47	3761.29	3518.8	3575.57	3515.04
Com_1812_pos	Elinogrel	C20H15ClFN5O5S2	524.027	8.1786	6145.31	8803.95	8668.57	7258.86	8411.77	11804.8	7141.19	8517.04	10296.3	8993.15	7420.81	8064.18	6165.89	7428.31	6484.25	7491.5	7544.52	7719.81	7014.54	7093.87	7101.93
Com_1110_pos	Tyr-Ser-Arg	C18H28N6O6	425.215	9.3676	4625.5	4061.37	3804.86	5290.45	3680.26	3577.5	4510.17	4143.13	4388.53	4502.31	4652.34	4553.31	4589.46	4241.64	5862.52	4661.77	4633.49	4179.79	6063.78	5598.68	4934.87
Com_1234_pos	Piperidinium, 1,1-dimethyl-	C7H16N+	137.113	11.7999	12831.3	12624	10957.4	14628.6	11002.5	10189.4	13040.3	13131.1	13812.2	12174.2	12997.4	13417	12537.3	13463.4	16498.8	13147.8	13287.7	13005.1	13340.8	12833.3	12781.4
Com_2747_pos	CHLORIC ACID	ClHO3	122.925	0.482817	5914.02	5665.77	5451.94	6690.17	5476.55	5279.54	6634.81	5935.56	6747.44	5936.1	6378.86	6268.79	6699.3	6204.57	7817	6393	6221.19	6568.87	5793.24	5984.64	5953.62
Com_897_pos	Palmitoylcarnitine	C23H45NO4	400.343	7.85828	297107	216505	187016	252247	198989	199785	338863	213479	249893	253556	261919	213832	269802	243059	313800	269108	252844	269175	223541	228814	229310
Com_541_pos	PyroGlu-Tyr-Lys	C20H28N4O6	459.168	4.84683	337.376	326.434	341.364	279.473	372.453	327.749	285.822	370.706	379.116	309.977	305.207	375.856	317.91	400.041	360.433	318.831	333.153	366.024	308.291	331.148	340.171
Com_873_pos	Stigmatellin	C30H42O7	537.282	7.72958	2775.23	3120.91	4042.1	3445.54	4972.02	5183.33	4254.68	2888.34	3593.32	3956.54	4193.86	4647.99	3827.89	6200.24	3064.56	6548.39	3884.59	4156.69	3960	3939.24	3849.29
Com_8_pos	Omapatrilat	C19H24N2O4S2	409.123	0.660817	2153.29	1475.16	1444.38	1152.51	1269.11	1333.61	1488.8	1303.17	1661.57	1418.96	1341.52	1484.61	1652.37	1177.45	1611.81	1454.47	1383	1500.06	1390.34	1312.54	1429.75
Com_641_pos	1-Palmitoyl-2-(5-keto-6-octendioyl)-sn-glycero-3-phosphatidylcholine	C32H58NO11P	664.384	5.97148	66.8598	84.4254	132.704	85.4034	46.3676	67.7815	2.81556	95.6191	93.7048	108.601	145.371	129.661	67.2612	201.944	53.7033	148.908	70.772	89.8126	83.4865	89.0995	79.7016
Com_1053_pos	Rimantadine Hydrochloride	C12H21ClN	431.299	8.82635	391.035	288.432	415.496	384.522	270.315	257.22	95.6898	404.659	432.908	346.889	432.358	390.502	324.187	585.184	507.455	398.147	390.102	283.619	427.007	432.476	406.043
Com_2597_pos	6-(Methylthio)guanine	C6H7N5S	204.035	2.10562	130.904	220.165	182.011	149.86	206.017	206.361	244.099	181.82	221.277	221.386	234.369	225.715	283.138	271.061	226.196	226.589	188.28	205.984	181.987	198.78	198.45
Com_1727_pos	4482BZC72D	C6H6O2	111.045	8.43457	1127.65	1159.62	1230.57	1312.27	1120.01	1021.14	1243.18	1157.25	1309.55	1169.54	1257.41	1275.71	1231.47	1264.48	1548.51	1194.43	1518.72	1401.11	1413.21	1593.11	1374.45
Com_11_pos	Xanthosine	C10H12N4O6	285.083	0.667967	1811.69	800.461	968.904	1461.29	1053.3	3154.87	1579.52	1226.73	763.601	1004.36	849.21	756.807	648.093	531.548	885.764	680.838	1025.38	1029.07	960.002	992.676	1043.52
Com_1476_pos	Tegaserod	C16H23N5O	324.18	11.6362	155.696	186.767	161.054	205.484	151.395	135.116	178.947	166.868	168.192	136.929	162.162	162.58	177.025	160.245	238.047	165.048	206.891	133.246	176.012	172.798	148.573
Com_1323_pos	Belnacasan	C24H33ClN4O6	1017.43	12.6627	255.483	213.608	271.631	398.034	216.399	195.521	453.181	325.108	285.107	332.113	350.862	352.534	374.212	188.058	363.64	368.628	353.222	340.029	220.963	271.964	305.82
Com_2511_pos	Methyl (2beta,3beta,4beta,5alpha,12beta,19alpha)-3,4,16-trihydroxy-1-methyl-6,7-didehydroaspidospermidine-3-carboxylate	C22H28N2O5	801.401	2.51172	9.21935	22.2701	45.5801	32.7117	42.4994	72.0487	47.3643	19.7612	0	44.054	26.0781	13.0696	24.8413	0	0	13.3691	22.2339	20.7233	22.3985	16.7239	19.8381
Com_717_pos	Phenyl salicylate	C13H10O3	215.071	6.66215	746.626	710.637	627.165	733.394	673.251	634.305	774.71	716.436	768.831	719.638	747.463	721.555	757.379	794.899	941.839	687.284	752.83	781.789	544.742	586.724	652.028
Com_2552_pos	Trinitrotoluene	C7H5N3O6	228.025	2.28365	96.0644	163.644	147.694	113.529	132.021	96.7007	138.846	170.016	150.936	143.055	141.204	145.41	156.992	160.641	143.675	153.983	118.134	130.767	132.468	125.676	126.65
Com_1606_pos	2-Aminopyrimidine	C4H5N3	191.105	9.33898	115.497	94.8042	115.384	97.7497	88.9644	75.4345	65.8525	104.51	112.08	103.091	103.472	106.951	112.914	154.553	117.213	132.954	115.239	92.1437	100.462	95.3252	97.2978
Com_498_pos	4808	C14H23NO2	238.177	4.31275	899.436	797.486	750.595	713.878	666.65	612.01	649.484	1342.85	904.458	683.24	705.563	756.288	587.961	840.779	741.406	806.737	731.76	809.948	1186.79	1251.27	1076.04
Com_602_pos	ZV3871E43Y	C18H26O2	275.2	5.57252	1225.28	1158.17	1559.85	1170.69	1451.19	1723.53	1086.25	1294.43	1514.89	1633.17	1723.06	1473.73	1397.28	2133	1484.01	1928.26	1516.51	1513.56	1350.22	1372.97	1359.04
Com_71_pos	42MB94QOSM	C25H34N4O9	557.221	5.28082	3822.5	3673.16	3615.1	3590.47	4029.22	3911.75	3758.71	3935.36	3652.3	3700.27	3658.04	3756.91	3579.04	4258.14	3778.41	3542.71	3726.38	3789.17	3293.01	3406.61	3453.84
Com_956_pos	17-Hydroxylinolenic acid	C18H30O3	295.227	8.15	1150.15	1100.38	1348.82	1178.05	1159.4	1567.21	1446.86	1237.78	1703.2	2039.23	1486.3	1275.33	1382.44	2002.95	1596.23	1662.54	1666.69	1558.64	1594.49	1588.71	1586.37
Com_471_pos	CDP-N-methylethanolamine	C12H22N4O11P2	921.16	3.78582	51.3184	110.217	144.339	46.2052	208.693	421.795	49.3196	61.0934	9.95636	109.465	26.0372	104.218	157.472	26.7289	0	22.5157	69.4762	67.1015	49.5153	68.2096	62.6183
Com_58_pos	3-(pyrazol-1-yl)-L-alanine	C6H9N3O2	156.077	0.667967	196.344	252.631	265.047	270.897	251.306	248.327	232.344	246.887	224.736	269.645	254.953	229.613	290.918	265.529	220.294	254.087	265.672	244.079	248.603	238.587	245.758
Com_2389_pos	(3aR,4S,6E,9S,10Z,11aR)-9-Hydroxy-6,10-dimethyl-3-methylene-2-oxo-2,3,3a,4,5,8,9,11a-octahydrocyclodeca[b]furan-4-yl (2Z)-2-methyl-2-butenoate	C20H26O5	347.184	4.09898	1992.61	2253.77	2320.22	1530.87	2469.21	2376.72	1862.78	2261.66	2121.37	2114.95	2425.68	2497.14	2247.74	2720.73	1924.81	2572.91	2043.61	2134.22	2053.94	2139.95	2116.81
Com_1247_pos	Arachidonoyl-N-methyl amide	C21H35NO	635.559	11.9994	3523.86	3253.74	2937.18	3604.37	2958.63	2886.58	3195.25	3481.27	3780.25	3288.12	3507.08	3598.08	3646.25	3566.81	4237.88	3391.17	3402.55	3204.81	4033.15	3645.31	3529.77
Com_15_pos	Norethisterone acetate	C22H28O3	341.208	8.27798	23828.7	18423.3	26598.9	26087.6	17135.7	35781.4	29211.8	14762.2	20349.8	28579.5	21863.2	28396.2	25203.4	23693.4	26428.7	16718.8	28228.6	27013.4	28338.8	28745.8	28394.2
Com_2523_pos	Arteglasin A	C17H20O5	305.139	2.46168	726.665	805.988	975.316	399.293	990.546	775.954	638.627	694.39	795.82	617.595	678.086	780.087	689.596	754.679	622.476	669.573	669.768	648.123	849.754	861.511	861.887
Com_1214_pos	o-Toluidine	C7H9N	215.158	11.7005	277.389	245.916	227.695	258.619	192.392	224.458	237.323	225.824	286.821	243.308	295.493	257.383	280.741	272.613	303.945	295.862	258.567	259.27	238.783	212.402	225.701
Com_1713_pos	Docosahexaenoyl PAF C-16	C46H82NO7P	830.55	8.56253	11386	11565.1	11033.7	20137.3	13315.8	15504.3	25488.9	11972.4	15436.9	12145.3	18794.3	15396.8	16492.9	13861.8	15488.1	13313.4	16393.6	17314.5	15479.8	15725.8	16902.6
Com_2594_pos	(+)-Myxochelin C	C27H29N3O9	578.156	2.10562	26.8539	69.91	49.1067	15.9158	59.082	47.0276	62.5668	52.6693	88.8007	58.0547	63.7967	85.7589	97.4758	102.304	83.7042	50.5152	49.3446	70.113	69.574	84.6952	80.0379
Com_2354_pos	Cinncassiol A	C20H30O7	405.188	4.69027	8400.55	9605.99	8826.39	5918.7	9487.08	7584.31	7219.8	9692.94	8070.47	7568.22	8712.62	8786.82	8779.55	10465.7	7072.74	9432.73	7389.69	8121.55	7158.87	7384.72	7379.25
Com_1174_pos	1,2-Didodecanoyl-sn-glycero-3-phosphocholine	C32H64NO8P	644.428	10.8798	10760.3	10757.9	14095.9	6107.32	6037.98	7901.01	5889.94	7396.35	10351.2	12380.7	12612.1	8783.03	12769.7	10131.7	7566.53	11529.3	10699.3	10606.7	10176.4	11253	11837.2
Com_35_pos	Heptadecasphing-4-enine-1-phosphate	C17H36NO5P	404.177	0.667967	1401.48	808.21	1200.41	1036.15	1083.16	1416.24	950.127	787.464	663.309	1130.4	1079.71	1234.93	1155.42	870.602	750.305	881.944	968.972	1060.75	1009.91	993.138	1024.41
Com_254_pos	4,5-Bisphenol-o-quinone	C15H14O3	265.086	0.667967	83.9026	171.845	185.992	200.283	182.053	113.201	161.363	222.625	185.593	176.878	175.985	159.605	181.711	137.37	91.9821	168.047	150.969	167.966	148.224	141.523	164.881
Com_222_pos	[(2R,3R,4E,6E,9R,11S,12S,13S,14E)-2-Ethyl-9,11,13-trimethyl-8,16-dioxo-12-{[3,4,6-trideoxy-3-(dimethylamino)-beta-D-xylo-hexopyranosyl]oxy}oxacyclohexadeca-4,6,14-trien-3-yl]methyl 6-deoxy-beta-D-allopyranoside	C35H57NO11	690.383	0.504267	188.001	201.673	204.103	160.697	188.828	193.82	178.065	166.609	163.084	176.724	167.497	163.463	171.025	203.451	197.505	162.153	158.408	173.046	130.579	133.378	169.942
Com_1804_pos	5-Hydroxy-2-acetamidofluorene	C15H13NO2	240.102	8.20005	147.767	106.414	107.656	81.6627	89.9646	86.7618	70.3259	98.8258	134.386	80.3451	77.0913	117.429	73.9068	99.6749	101.608	77.2716	132.916	128.385	121.738	110.097	113.215
Com_1402_pos	1-O-(1Z-Tetradecenyl)-2-(9Z-octadecenoyl)-sn-glycerol	C35H66O4	551.503	12.1702	3555.83	3327.06	2659.77	3840.76	2420.55	2387.8	2539.65	3066.82	3299.87	2567.23	3368.62	3131.27	2586.59	3401.15	4050.77	3825.74	3352.92	2352.49	2649.59	2211.45	2141.03
Com_2569_pos	Amphetamine	C9H13N	158.097	2.2193	1702.77	2532.98	3519.72	1871.54	3515.86	1681.51	1758.66	3144.61	3837.1	1675.63	1877.25	3522.65	1828.83	3160.04	3198.76	2004.71	2399.79	1692.93	3118.61	3367.53	3436.54
Com_1621_pos	2,6-Di-tert-butylphenol	C14H22O	207.174	9.09662	762.256	715.469	895.758	673.964	737.453	839.937	719.484	893.479	1083.38	1110.57	819.543	661.312	787.251	1010.59	843.185	969.067	941.284	830.817	925.035	994.141	979.613
Com_2126_pos	cembra-2,7,11-triene-4,6-diol	C20H34O2	329.246	6.6979	192.489	104.373	185.939	209.073	166.852	216.373	307.483	150.039	169.044	203.951	141.395	160.825	159.319	224.019	150.898	145.453	202.682	199.147	251.831	237.596	210.674
Com_1254_pos	Clenbuterol	C12H18Cl2N2O	299.066	12.028	6.10846	0	116.812	4.98714	77.8759	0	7.23308	7.27647	0	5.03048	7.29894	5.32691	5.08338	2.49898	0	8.70697	333.569	286.921	407.21	438.886	430.946
Com_2670_pos	glyoctamide	C16H24N2O3S	325.159	0.660817	7.57344	93.1536	93.0498	36.4823	86.2974	69.6281	9.32105	59.3419	19.9467	75.8871	77.8211	41.42	73.7075	52.7613	12.6393	43.2019	51.3846	61.1228	72.2729	45.7872	48.2136
Com_1705_pos	(S)-?-undecalactone	C11H20O2	369.301	8.67693	4773.2	3720.51	3096.21	3924.5	3385.83	3338.03	3883.64	4016.7	4131.87	3751.62	4575.15	3724.39	3732.85	3344.11	3957.67	3653.13	3949.11	3927.84	3059.04	3296.95	3375.47
Com_889_pos	3beta,13-Dihydroxy-16-(hydroxymethylene)-13,17-seco-5alpha-androstan-17-oic acid, delta-lactone	C20H30O4	357.202	7.82968	977.329	934.75	1056.05	986.446	695.779	682.196	991.983	901.865	1089.01	1148.23	1268.36	968.547	1346.38	986.394	1215.6	927.663	1143.24	1058.78	1183.08	1205.71	1137.5
Com_1763_pos	4-Oxoretinol	C20H28O2	301.217	8.28512	775.743	613.424	817.133	803.797	569.954	1252.32	1027.82	483.615	702.424	904.678	746.177	913.697	832.353	834.903	873.449	648.459	910.672	916.138	854.282	879.557	877.004
Com_1201_pos	3-Dehydroshikimic acid	C7H8O5	211.001	11.5861	13.4038	7.57078	28.9527	11.8088	19.0884	5.09345	3.34952	7.19827	9.15791	8.36304	9.04142	8.81825	12.0895	5.08166	10.9992	9.53463	24.136	26.7637	37.3637	33.0591	25.459
Com_2474_pos	(R)-octopamine	C8H11NO2	307.165	2.90282	340.557	334.398	385.221	183.311	498.217	455.42	233.111	212.841	214.359	281.876	226.401	242.708	287.936	315.722	193.121	240.384	253.567	249.978	252.545	253.321	247.396
Com_361_pos	Tuberostemonone	C22H31NO6	428.205	2.40447	4671.47	4752.91	5845.35	2413.26	3689.2	5998.56	3552.15	4251.37	3823.66	6365.18	4337.9	3646.33	3902.09	4338.66	2730.41	6447.88	4248.14	5051.29	4344.81	4621.83	4578.35
Com_309_pos	carbocromen	C20H27NO5	384.179	2.14852	196.658	297.264	314.587	59.9692	222.396	247.946	146.824	187.427	153.57	209.289	245.897	179.843	266.557	180.06	111.954	225.315	165.337	186.891	213.244	192.316	193.677
Com_2402_pos	2-Hydroxyestrone, 2-methyl ether, dimethylethylsilyl-	C23H34O3Si	409.217	3.85732	80420.6	84256.2	81170.3	52996.3	95247.8	80644.5	68627.1	79863.5	69577.5	69431.1	71005.4	77496.7	76555.3	95332.4	66563.5	73559.3	65004	74121.3	64226.1	65480.8	65013.4
Com_1012_pos	cis-1,2-dihydro-3-ethylcatechol	C8H12O2	281.173	8.42742	3049.61	3049.31	3036.33	3690.65	2518.19	2630.95	3832.18	2826.58	3267.46	3259.33	3461.88	3636.24	3575.48	3119.83	4636.47	4021.27	3978.92	4078.23	4638.36	4728.49	4112.65
Com_301_pos	Diprogulic Acid	C12H18O7	275.113	2.10562	154.314	129.232	137.771	99.1635	118.299	129.828	87.4628	96.9192	89.6524	90.4196	102.143	96.3993	91.5734	86.8606	78.4463	92.1687	174.359	149.845	159.228	141.034	144.14
Com_2390_pos	8URB805JJJ	C20H34O6	393.224	4.09898	7450.25	7613.22	8336.33	5022.23	9932.24	9148.08	7193.46	7725.55	6944.08	6862.93	6590.74	6694.76	7769.11	9094.7	6439.79	6775.25	6301.88	7078.42	6312	6496.52	6354.22
Com_2568_pos	4-coumaroyltriacetic acid lactone	C15H12O5	311.031	2.2193	23.5059	51.4725	51.8843	45.1728	50.6775	42.5016	66.4792	45.56	58.9649	58.4457	61.5381	68.5699	74.1139	80.0614	66.4966	62.2719	44.2223	54.0052	52.2521	54.4118	47.7404
Com_1560_pos	3,6,7-Trimethoxy-9(10),13a(14)-dehydrophenanthroindolizidinium	C23H22NO3+	361.168	10.1076	774.15	554.96	384.201	924.698	457.53	584.156	674.442	471.905	522.395	581.242	571.921	550.661	591.062	413.082	645.269	491.231	638.179	609.606	932.516	792.15	675.953
Com_1116_pos	Desmesterol	C27H44O	407.33	9.41693	820.837	875.321	946.195	2196.16	618.411	743.658	642.169	704.185	1073.56	891.245	1001.29	956.004	815.391	1067.88	1335.52	918.824	1033.82	1018.72	1314.99	1271.12	1154.5
Com_1238_pos	Methidathion	C6H11N2O4PS3	604.925	11.8356	32.9977	34.2258	70.4936	14.3944	68.3941	108.954	0	92.4669	35.5781	11.8414	0	61.7604	8.17385	0	16.324	0	35.374	25.5721	28.2447	28.1395	29.0239
Com_247_pos	Stachydrine	C7H13NO2	144.103	0.625083	3782.46	5451.53	5472.11	5434.18	4502.38	5126.08	7212.12	4322.53	2797.97	4832.44	4601.31	3750.67	3653.38	2671.9	3379.81	3843.9	3862.87	4149.77	3748.97	3706.64	3815.87
Com_2656_pos	Mesoridazine Besylate	C27H32N2O4S3	567.143	0.667967	531.239	307.625	331.223	394.394	302.781	808.545	428.363	375.5	408.408	347.74	324.693	379.339	333.438	300.493	424.326	294.717	340.654	349.254	342.316	370.057	357.019
Com_1808_pos	Scilliroside	C32H44O12	621.288	8.18575	766.65	764.116	658.855	995.384	767.651	996.369	931.39	688.233	792.128	940.436	912.813	790.462	862.184	897.164	814.987	1079.36	857.139	894.827	708.322	730.485	733.878
Com_194_pos	5alpha-ergosta-7,22-diene-3beta,5-diol	C28H46O2	415.357	12.0422	5263.4	6119.48	5062.56	3489.14	3724.87	2574.35	2984.01	4047.29	7803.57	5465.01	5632.37	5149.71	5142.9	6802.98	6925.64	6610.67	4885.08	4505.69	5737.25	5505.22	5263.69
Com_162_pos	X3DIQ9W9PO	C15H16	219.139	8.26368	1098.6	881.193	1020.83	1632.64	888.813	1137.57	1361.61	893.356	848.648	901.396	750.26	1109.64	958.84	832.66	929.752	607.133	1164.21	1140.72	1069.32	1088.01	1094.94
Com_288_pos	Procainamide	C13H21N3O	274.128	2.02053	134.497	131.611	122.003	151.243	114.825	105.171	107.986	117.861	121.093	110.594	111.093	121.832	118.08	110.127	147.374	127.606	169.092	140.165	154.954	139.253	127.971
Com_1578_pos	3-oxolauric acid	C12H22O3	429.326	9.80158	1792.72	1249.66	1843.65	1089.65	948.193	1006.08	590.634	1212.78	1763.28	1717.72	1602.55	1425.83	1537.07	2503.17	1451.47	2140.12	1385.19	1107.69	2184.41	2078.21	1699.37
Com_507_pos	Difenoxuron	C16H18N2O3	287.144	4.49793	84.0907	100.091	119.574	77.6482	116.528	105.339	103.824	121.989	100.611	97.8143	83.2391	81.954	96.9934	166.313	82.9804	102.392	92.2497	114.333	101.45	101.793	108.841
Com_735_pos	(R)-2-hydroxy-alpha-linolenic acid	C18H30O3	295.227	6.80442	4653.7	4762.98	4281.31	5610.52	5863.39	5418.23	3177.08	7235	6279.38	5372.4	5850.67	5501.96	4100.51	6212.27	4863.57	6499.98	5261.92	5419.45	4790.94	5060.59	4848.1
Com_2759_pos	Endosulfan-sulfate	C9H6Cl6O4S	458.771	0.482817	3238.41	3358.65	2989.94	3548.88	2645.08	1645.75	4797.81	2974.83	5430.61	3689.05	4658.28	3412.37	5061.44	3704.81	6410.53	4835.83	4088.45	4407.96	3856.63	3952.6	3910.6
Com_857_pos	4-(trimethylammonio)but-2-enoate	C7H13NO2	144.099	7.58017	85.9135	65.7351	65.2136	69.2513	69.3662	52.7249	68.0402	81.9961	75.2377	51.0167	52.2696	70.7078	54.6269	56.7476	85.377	45.5568	62.9275	58.18	68.2522	82.9298	63.0832
Com_1147_pos	9-Decenoic Acid	C10H18O2	171.136	10.4065	94.971	94.735	95.0208	107.13	65.4672	64.1322	84.2233	73.0073	86.0424	78.5529	71.714	93.5125	91.9292	101.715	122.047	98.6509	81.35	74.4859	135.987	122.776	99.8924
Com_2183_pos	Ammoresinol	C24H30O4	383.225	6.30608	908.355	1016.53	897.537	906.973	1071.33	1061.7	1100.76	972.696	829.023	786.073	674.088	925.951	799.376	850.751	819.772	548.599	866.977	862.412	881.442	876.825	846.582
Com_2421_pos	Carapanaubine	C23H28N2O6	857.399	3.63638	359.346	353.948	503.276	302.932	486.961	2077.74	569.252	1217.23	261.328	532.124	548.088	837.823	372.508	537.328	47.8977	374.251	437.889	428.501	416.482	420.469	393.49
Com_2733_pos	Syn-Propanethial-S-oxide	C3H6OS	113.004	0.504267	102.935	118.969	107.287	93.0552	122.984	122.594	94.9359	95.9714	73.4163	87.5697	80.0654	102.341	81.0135	104.623	80.0977	92.9606	77.4911	71.3855	86.0916	84.9289	99.5541
Com_619_pos	Manoalide	C25H36O5	455.218	5.72195	740.002	819.044	703.865	703.626	819.685	727.08	656.451	804.275	573.755	649.719	544.91	723.01	630.396	721.402	484.935	646.627	643.773	653.055	607.116	609.103	607.985
Com_357_pos	Oxapium Iodide	C22H34INO2	472.17	2.38302	157.789	206.432	250.168	59.0903	177.544	243.322	184.632	161.009	176.981	260.144	143.72	128.106	216.839	162.251	100.115	204.025	143.721	192.031	174.88	201.437	176.667
Com_98_pos	3-Methylquinolin-2-one	C10H9NO	182.082	0.667967	898.964	1086.75	1135.12	968.723	975.521	1087.07	1200.92	939.29	1117.31	1079.3	1206.91	1122.51	1295.47	1235.59	1141.78	1125.89	1060.13	1062.85	1024.94	996.481	1020.69
Com_2744_pos	Tetranitromethane	CN4O8	392.946	0.475667	62.0788	115.538	83.7055	51.0998	97.1668	63.5444	122.782	58.4042	60.7868	95.4305	96.6109	72.0998	126.27	88.008	66.0408	109.239	82.4948	89.1134	84.8263	86.2458	79.8472
Com_1354_pos	Fosfomycin Sodium	C3H5Na2O4P	220.935	12.64	210.368	114.225	126.553	144.79	125.446	97.003	184.727	169.536	172.694	165.041	145.487	230.744	173.94	160.922	286.25	183.215	174.167	156.588	227.012	181.081	234.749
Com_448_pos	Levamisole	C11H12N2S	227.06	3.32322	59.2286	39.6822	84.6881	28.711	120.981	90.1527	26.9246	45.8769	25.4593	73.5356	44.3179	58.2415	31.4178	93.9523	32.9425	50.0847	65.3615	47.5556	47.4643	52.6104	40.9317
Com_234_pos	3,6-Dihydronicotinic acid	C6H7NO2	126.055	0.560733	26.1853	42.3658	49.1843	39.1646	56.0935	39.1044	43.8597	37.7432	27.61	47.6975	29.0603	22.0865	41.919	50.747	19.3616	46.0087	39.2857	42.9811	33.9779	32.5849	40.0326
Com_1729_pos	(+)-Dizocilpine	C16H15N	443.249	8.42027	958.224	875.033	861.382	892.424	821.886	690.074	748.936	966.743	1090.87	785.912	840.108	793.502	952.577	979.63	853.54	680.288	873.016	725.684	842.487	829.295	852.949
Com_2466_pos	Sofalcone	C27H30O6	901.418	3.01005	100.371	179.882	210.125	148.514	203.108	293.763	193.777	119.75	18.7879	201.722	133.28	88.958	178.737	29.3406	11.809	82.4291	136.443	126.206	127.532	128.222	104.32
Com_2703_pos	(2S,4S)-4-Amino-2-hydroxy-2-methylpentanedioic acid	C6H11NO5	178.071	0.589333	65.7473	131.102	181.821	115.511	157.315	80.91	181.144	114.263	100.755	157.696	145.215	84.0066	173.099	145.394	90.1063	196.324	135.733	143.943	132.481	126.315	123.528
Com_257_pos	5GZK739RKY	C20H24O4	329.175	0.667967	82.2753	117.662	129.997	69.4588	139.045	162.738	51.1177	84.0828	76.1149	122.083	143.885	91.6715	139.389	111.362	47.1772	92.092	113.884	91.7713	102.124	92.1013	120.268
Com_1774_pos	AKW166708I	C11H14O2	179.106	8.27083	150.599	123.358	154.984	269.522	117.475	154.28	182.955	108.949	109.762	115.603	89.9365	141.983	120.657	115.138	106.538	69.6013	174.725	155.767	184.383	163.403	184.752
Com_789_pos	(4Z,8E)-9-{3,5-Dihydroxy-2-[(2Z,5Z)-2,5-octadien-1-yl]cyclopentyl}-7-hydroxy-4,8-nonadienoic acid	C22H34O5	401.23	7.12473	3887.65	3599.97	4143.8	3264.15	3731.55	4179.89	4379.4	3403.46	4045.13	3422.93	2967.05	3918.58	4202.13	3676.87	4661.63	2187.54	3927.57	3792.68	3594.25	3903.97	3853.11
Com_1052_pos	Linoleoyl ethanolamide	C20H37NO2	346.268	8.79775	207.68	297.145	172.259	211.516	159.117	107.615	125.477	231.05	187.885	197.779	164.958	185.477	127.499	226.432	177.857	109.755	199.912	162.553	270.588	259.014	232.151
Com_2298_pos	(5R,6S,7S,9R,11E,13E,15S,16R)-6-Hydroxy-5,7,9,15,16-pentamethyloxacyclohexadeca-11,13-diene-2,4,10-trione	C20H30O5	351.214	5.31657	1770.71	1562.26	1942.93	1284.62	2443.56	1931.66	1228.74	1709.87	1723.7	1982.66	1848.04	1684.26	1564.96	2472.98	1483.48	1989.92	1674.78	1771.56	1363.55	1402.54	1490.42
Com_314_pos	9-Fluoro-17beta-hydroxy-6alpha,17-dimethylandrost-4-ene-3,11-dione	C21H29FO3	387.175	2.18427	412.503	481.621	533.33	303.07	506.024	426.418	391.431	411.954	419.637	456.117	455.173	446.482	468.895	459.84	417.404	477.816	404.854	468.808	412.627	436.807	451.844
Com_416_pos	Benzonatate	C30H53NO11	642.324	2.76053	7479.04	5966.09	6583.95	3256.34	5144.87	5835.76	4517.55	6116.8	4001.95	4132.58	4895.23	3751.25	6297.73	4253.57	2801.42	5095.93	4282.26	4850.51	4294.16	4356.66	4412.7
Com_292_pos	2-oxo-8-methylthiooctanoic acid	C9H16O3S	243.045	2.06272	157.524	364.13	335.964	212.273	400.843	415.574	357.884	260.711	298.13	333.953	412.304	290.224	403.912	482.081	263.344	341.861	270.323	314.464	242.493	241.385	274.745
Com_2172_pos	Isophorone	C9H14O	161.096	6.36327	119.69	80.579	126.365	129.249	124.831	100.918	92.43	121.645	119.669	96.9723	76.0802	114.598	105.604	110.654	143.902	112.134	128.056	97.8036	112.801	118.449	103.557
Com_2238_pos	Gln-Trp-Lys	C22H32N6O5	461.251	5.80775	109.385	97.2602	130.515	47.6999	128.589	113.016	103.971	123.615	114.049	111.138	86.6284	119.165	104.503	156.893	95.799	95.1612	87.1597	103.73	96.1454	108.657	121.212
Com_2451_pos	Dimethyl phthalate	C10H10O4	195.066	3.15233	328.738	316.358	374.305	276.476	391.17	382.654	305.064	318.353	310.731	288.696	300.557	299.811	309.94	338.646	292.825	313.981	292.453	305.795	333.439	371.546	359.127
Com_949_pos	1-hydroxy-2-aminoethylphosphonic acid	C2H8NO4P	142.027	8.12855	199.793	187.257	185.745	180.256	226.488	186.42	195.215	206.495	203.198	192.533	199.097	206.33	188.433	220.657	210.138	220.807	198.182	190.859	170.534	167.521	184.423
Com_1549_pos	Prostanoic acid	C20H38O2	311.296	10.4781	260.921	170.334	155.972	178.317	173.293	150.048	141.174	172.123	158.629	168.342	213.278	187.526	203.847	198.577	224.577	242.089	172.352	202.647	299.201	243.103	186.444
Com_1770_pos	3-Octanol	C8H18O	169.102	8.27798	888.008	717.822	855.107	1139.52	682.725	1141.43	1155.64	647.184	729.155	890.263	741.846	983.884	865.492	795.607	883.766	637.545	1024.05	954.37	901.437	918.19	973.221
Com_2337_pos	Isodomedin	C22H32O6	415.208	4.86113	17123.4	15878.7	16848.6	12296.6	18225.1	16255.5	16392.4	14764.7	14901.1	13358	13659.8	16439.7	15277.2	17177	16129.6	14290.7	14225.2	15981.7	13742.6	14106.8	14260.9
Com_794_pos	Diethylene glycol dodecyl ether sulfate	C16H34O6S	355.214	7.15332	397.101	319.31	396.762	221.06	356.242	250.72	251.859	335.266	357.243	311.019	316.07	322.767	301.415	413.193	299.126	311.505	316.093	319.678	291.929	288.831	294.605
Com_1841_pos	Hexachlorophene	C13H6Cl6O2	426.834	8.09282	1646.22	1193.4	1271.67	1431.31	1149.14	2234.1	1934.12	1380.23	2044.92	1774.23	1301	788.807	1303.52	1269.4	1145.52	1466.59	1756.65	1547.09	1724.07	1731.47	1791.13
Com_1433_pos	62F687D780	C19H24O	307.147	11.8857	397.761	345.588	308.427	423.637	315.594	313.54	344.37	323.208	354.243	358.753	412.461	351.177	408.259	355.197	440.852	392.37	367.063	324.663	544.94	405.317	418.712
Com_1089_pos	N-3-Oxohexadec-11Z-enoyl-L-homoserine lactone	C20H33NO4	352.249	9.06802	836.121	284.924	116.529	225.826	166.402	124.685	146.143	226.987	173.093	309.452	89.0785	150.331	112.065	248.979	251.279	669.927	341.139	270.955	458.585	464.348	432.534
Com_130_pos	11beta,17beta-Dihydroxy-17alpha-methylandrosta-1,4-dien-3-one	C20H28O3	317.209	8.37092	5694.81	4964	6560.14	5603.95	5717.04	9278.02	5912.08	5067.73	7769.24	9223.88	7399.48	6791.45	5876.46	7728.06	6950.21	5517.63	7816.9	6803.82	7350.17	7583.77	7406.17
Com_1834_pos	1,2-Dipalmitoyl-sn-glycero-3-(cytidine diphosphate)	C44H81N3O15P2	954.518	8.1071	327.487	347.394	381.999	270.303	321.926	292.13	318.333	325.719	295.945	313.802	328.35	328.481	341.169	328.532	329.786	377.473	316.489	296.331	336.668	295.539	317.591
Com_2078_pos	5392WJS9GF	C21H30O4	347.22	6.98245	2189.23	1601.79	2144.9	1777.54	2317.16	2379.3	1652.15	1970.58	2104.55	1966.44	1693.05	1973.65	1737.53	2068.96	1921.15	1302.51	1985.14	1919.19	1898.01	2041.23	1972.88
Com_1692_pos	Dihydrotachysterol	C28H46O	437.322	8.7334	1049.33	1159.13	1419.62	973.688	1129.1	1566.88	1244.76	1164.89	1265.48	1236.05	1254.62	1124.3	1485.55	1322.64	1545.49	1061.75	1256.05	1100.69	1150.08	1148.49	1140.46
Com_1710_pos	7beta,12alpha-Dihydroxykaurenolide	C20H28O4	371.164	8.61973	336.101	90.8642	577.96	459.473	331.842	32.2345	247.396	178.169	227.573	567.095	185.033	227.514	88.3608	290.586	440.834	355.404	521.179	467.949	743.229	681.616	609.694
Com_1246_pos	Dichlorfenthion	C10H13Cl2O3PS	628.953	11.9779	376.806	287.195	418.008	300.701	301.675	123.123	185.442	373.754	196.676	328.075	129.937	118.906	117.022	183.484	183.849	266.66	340.248	334.469	350.142	368.529	359.627
Com_1326_pos	Calcium chloride hydrate	CaCl2H4O2	184.884	12.6554	304.314	311.862	255.804	341.789	274.487	238.655	339.74	308.883	297.134	300.243	303.402	301.151	299.197	303.048	404.332	334.964	327.12	286.386	286.551	288.745	291.008
Com_1321_pos	Formic acid	CH2O2	68.9936	12.677	122.531	123.205	93.3883	145.12	102.4	108.461	133.287	116.104	125.616	117.14	128.515	107.549	130.089	120.699	157.045	145.326	137.405	120.967	105.416	105.579	110.118
Com_2373_pos	L-Hydroxyarginine	C6H14N4O3	191.111	4.55442	463.597	438.821	442.886	395.956	520.271	463.358	412.664	411.73	406.61	382.714	437.567	430.663	415.929	486.697	427.154	448.712	414.511	395.181	384.929	401.793	391.469
Com_2699_pos	1-pyrroline-5-carboxylic acid	C5H7NO2	114.056	0.589333	506.554	773.121	900.04	668.283	832.003	529.73	1028.94	666.237	602.195	853.694	896.394	617.057	931.958	779.227	635.843	991.333	758.394	796.285	752.718	746.258	742.117
Com_1069_pos	3,5,3',5'-Tetra-tert-butyldiphenoquinone	C28H40O2	447.268	9.00438	5333.45	4886.62	4564.22	5246.58	4422.88	4732.18	5245.29	4898.75	5276.98	4955.44	5286.55	5188.67	5308.31	5336.16	5989.46	5436.3	5068.9	5353.37	4588.88	4695.97	4647.93
Com_676_pos	8,11,14-Eicosatriynoic acid	C20H28O2	301.215	6.31322	1392.44	1283.4	1294.33	1292.84	1418.34	1217.54	1058.97	1291.31	1228.16	1084.31	1089.06	1140.26	1258.68	1231	1099.05	1050.41	1221.53	1213.27	1116.15	1157.8	1121.02
Com_233_pos	1,3-Propane sultone	C3H6O3S	144.992	0.5536	56.4237	73.3364	57.1107	85.6337	37.5237	71.5917	79.4116	65.6558	134.49	90.2807	72.0657	92.4106	71.1003	87.5288	153.404	83.7274	80.0423	89.4136	80.4696	74.7349	87.2252
Com_326_pos	(2E,4Z)-2-Hydroxy-6-(2-hydroxyphenyl)-6-oxo-2,4-hexadienoic acid	C12H10O5	469.118	2.22643	7.05285	33.073	40.1455	16.5762	54.0109	41.2621	31.1355	26.5905	60.0494	32.4069	30.829	56.8159	66.417	90.6782	47.4063	35.6569	30.145	30.0721	28.1689	33.9429	46.5212
Com_435_pos	4-Fluorophenylacetic acid	C8H7FO2	177.035	3.15233	489.87	341.702	513.538	186.904	691.734	565.69	381.085	237.307	240.434	359.35	298.014	226.885	394.61	413.509	196.585	422.582	303.019	325.073	313.312	294.491	310.442
Com_558_pos	A0S961SVRW	C22H30O5	397.197	4.90332	5468.98	6928.95	6341.63	3972.61	6992.45	6985.82	5652.85	6454.37	5698.58	5406.29	5013.63	5748.31	5477.6	6712.94	5083.96	5721.25	5238.69	5705.19	5326.05	5441.59	5329.54
Com_132_pos	1-(1Z-Octadecenyl)-sn-glycero-3-phosphocholine	C26H54NO6P	508.376	8.47032	37245.6	31655.8	23173.7	44447.2	45740.2	21524.8	28356.2	70770.1	56984.3	34530	41222.6	42681.1	43151.7	48918.4	44468	35622.4	34026.8	35954.9	30226.6	31146.7	31617.1
Com_2582_pos	Rifaximin	C43H51N3O11	786.359	2.16997	171.998	373.106	576.819	157.412	561.682	606.328	377.549	398.863	65.1764	494.389	309.019	256.333	472.217	108.08	61.4447	124.57	247.962	332.186	310.875	348.876	375.482
Com_307_pos	DL-Metanephrine	C10H15NO3	198.113	2.13422	28.5197	47.8273	58.425	30.5538	39.515	74.5874	59.7596	39.7837	51.5201	81.9261	70.0796	33.0874	61.7291	78.3039	32.9793	87.6077	65.6953	61.3223	56.5032	45.3589	59.8736
Com_30_pos	DL-Valine	C5H11NO2	118.087	0.54645	6783.32	4196.95	5862.54	5677.78	6803.52	5004.14	6396.26	5983.51	3447.01	3746.62	5233.53	3721.96	3995.91	3367.83	4408.48	6156.91	4801.56	5200.25	4537.89	4454.94	4688.64
Com_1556_pos	Colfosceril palmitate	C40H80NO8P	756.552	10.2078	658344	489698	579250	417756	589434	641529	780086	536678	750874	640145	542670	704323	615106	524944	700303	520292	646367	592917	452201	484704	453213
Com_2457_pos	Ala-Phe	C12H16N2O3	237.122	3.11658	181.405	187.618	236.657	199.408	215.639	234.559	190.999	178.745	126.355	186.017	169.271	142.95	198.107	144.519	125.724	174.967	183.884	169.261	174.031	182.819	172.581
Com_1198_pos	Dasolampanel etibutil tosylate	C30H40ClN5O6S	656.226	11.5861	212.444	217.712	244.68	299.526	292.766	208.557	283.612	192.552	175.832	196.606	232.725	181.569	213.583	100.666	325.417	191.182	414.51	391.043	620.068	440.339	440.278
Com_2539_pos	5T619TQR3R	C26H37NO7	476.264	2.35513	72.7768	96.7519	163.574	101.772	143.467	205.705	102.043	103.246	11.1336	130.94	88.4871	68.1791	104.575	27.3787	19.5039	62.414	77.3578	62.0049	75.0783	75.5173	78.5791
Com_140_pos	1-Octadecanoyl-sn-glycero-3-phosphoethanolamine	C23H48NO7P	482.325	8.88355	10711.3	6702.23	8962.56	8947.17	10872.1	9150.26	9518.83	9732.22	7828.74	9065.04	8742.05	10311.8	7961.76	9172.64	8325.43	11531	8927.29	9143.79	8888.33	9022.86	8636.24
Com_1219_pos	plastoquinol-1	C13H18O2	413.272	11.7641	970.988	801.532	800.456	1029.79	1018.99	800.13	854.548	731.907	901.495	787.052	949.796	780.499	946.602	848.791	1073.94	960.583	831.181	828.372	1005.46	878.44	835.85
Com_2635_pos	7-Aminomethyl-7-deazaguanine	C7H9N5O	180.09	0.667967	71.0761	45.6365	52.8615	46.4234	43.2699	56.8601	48.0023	52.0186	37.9364	40.5038	41.4379	41.7205	43.8189	32.2588	47.9417	49.139	50.0157	46.3865	48.5835	44.2309	49.8503
Com_2396_pos	methyl farnesoate	C16H26O2	273.182	3.9853	327.876	323.595	354.116	312.142	426.224	372.408	282.291	372.694	378.464	322.829	337.712	363.4	323.639	411.664	349.377	386.11	341.107	312.323	310.335	339.72	329.854
Com_217_pos	Linagliptin	C25H28N8O2	473.243	2.50457	1023.23	1105.84	1358.27	931.298	1307.67	1302.37	1139.52	1027.07	587.039	1110.2	971.524	830.206	1087.98	811.036	449.531	874.144	938.408	1009.31	1073.33	997.908	1031.72
Com_1612_pos	Boschniakine	C10H11NO	323.176	9.33185	4200.56	3840.76	3306.43	4564.12	3370.59	3461.98	4203.92	3806.97	4180.99	3985	3999.34	3996.73	4192.09	4083.76	5169.6	4282.51	4117.25	4028.42	4303.75	4272.45	4058.26
Com_2578_pos	Istamycin C	C18H37N5O5	426.268	2.18427	189.06	219.113	323.576	279.439	274.478	264.226	209.533	235.852	50.9302	300.264	233.796	147.83	237.858	79.3585	83.4278	130.807	180.588	197.539	174.625	167.048	198.318
Com_669_pos	Julolidine	C12H15N	347.252	6.22028	323.445	244.889	336.262	282.958	287.749	317.41	417.458	297.215	279.733	276.39	234.641	293.493	279.469	347.983	319.146	225.497	306.323	305.231	321.217	356.82	306.398
Com_125_pos	p-tert-Octylphenol octaglycol ether	C30H54O9	559.384	8.35662	14796.2	18791.1	18772	16961	23654.6	15029.1	21220.4	17854	18743.4	13526	13438.8	15077.5	14895	12165.6	10356.1	17065.4	17716	18083.1	16585.5	16569.6	16792.9
Com_2738_pos	2,3-Bis-(3R-hydroxy-tetradecanoyl)-.alpha.D-glucosamine-1-phosphate	C34H66NO12P	712.443	0.497117	237.998	252.592	205.095	182.414	248.425	219.646	258.443	174.466	152.792	195.294	200.22	204.228	204.705	188.348	165.018	212.837	160.277	166.685	159.554	162.608	170.831
Com_2395_pos	05P3K9I49L	C5H14N2S	269.184	4.00675	267.304	255.577	273.531	213.466	314.253	272.275	195.591	287.481	241.674	215.585	245.484	244.973	236.819	297.648	242.79	291.687	244.58	240.693	220.373	238.402	236.015
Com_1405_pos	1IAP0CGD5S	C4H11NS	106.066	12.1273	8286.76	8248.62	7561.2	9702.95	7545.44	7195.07	8885.33	8526.1	9312.19	8065.63	8727.27	8735.45	8538.68	8685.55	11034.6	9056.46	8761.31	8521.53	8507.36	8381.54	8411.09
Com_228_pos	CIJ7YN252E	C6H10N2O3	159.077	0.53215	57.4263	46.7909	49.4033	41.2837	44.1422	56.4969	55.0452	48.237	32.1122	54.187	40.8063	37.0679	45.4425	32.2067	29.444	37.8297	40.8956	40.4785	38.0604	41.8022	35.4939
Com_603_pos	7IPP3U0F3I	C16H32O3	295.226	5.57252	1309.68	715.726	1012.8	761.142	1892.88	1313.72	651.246	1546.96	2124.29	1462.85	1547.21	1430.76	1241.79	1863.72	1598.02	1956.12	1313.27	1332.09	1240.1	1274.34	1218.82
Com_1030_pos	(3beta)-Cholest-5-ene-3,17,20-triol	C27H46O3	419.352	8.56968	206.155	173.239	32.3424	105.021	167.771	33.1208	28.8625	64.6372	124.829	126.686	68.2758	251.05	91.728	209.705	161.367	124.686	135.358	142.001	123.219	143.718	124.461
Com_486_pos	deoxynupharidine	C15H23NO	234.185	4.09183	808.333	583.793	672.558	670.762	701.047	920.04	669.106	569.81	730.366	721.169	797.632	872.741	774.338	715.443	712.875	753.184	758.468	784.498	705.56	756.46	738.839
Com_463_pos	Choline cation	C5H14NO+	105.111	3.72147	45.9493	172.106	107.346	42.8723	74.2791	136.566	66.8108	153.3	140.809	136.247	138.026	162.905	109.422	123.411	59.9846	142.134	89.2483	103.207	106.295	83.5624	101.905
Com_59_pos	Cortisol, 9-fluoro-16.alpha.-hydroxy-	C21H29FO6	397.204	0.667967	140.104	181.268	150.608	146.963	133.216	192.563	132.235	131.754	96.8923	146.52	149.048	115.963	173.416	117.844	104.765	130.822	132.441	132.404	155.577	144.682	145.305
Com_442_pos	Alprenolol	C15H23NO2	250.18	3.28747	206.613	203.816	210.777	186.84	220.069	243.998	182.27	230.096	225.9	176.542	184.221	213.476	188.748	203.911	215.418	208.163	212.526	203.703	194.638	199.926	202.139
Com_2516_pos	5'-O-Carboxyinosine	C11H12N4O7	625.152	2.49743	145.116	157.841	202.343	159.21	191.195	348.634	467.545	220.804	421.472	330.412	232.301	213.218	320.789	150.981	284.85	170.722	268.849	329.009	297.111	296.802	340.543
Com_1242_pos	2'-deoxymugineic acid	C12H20N2O7	305.132	11.9207	95.5501	84.2862	73.734	73.3806	66.599	58.0737	80.4063	89.6218	81.74	78.9456	88.6143	76.6614	77.0634	76.5248	85.6616	91.7496	96.9899	90.1125	131.525	106.087	112.102
Com_203_pos	a-yl decanoate	C35H52O8	623.387	7.07468	405.02	114.817	220.049	137.333	30.8036	15.8643	76.5037	40.5204	74.9195	97.9518	313.475	277.656	164.391	85.5227	337.941	289.577	177.317	155.944	189.299	173.601	157.533
Com_2056_pos	0FKO9511Y1	C16H16O2	481.238	7.10327	76.4674	101.594	44.8878	76.4286	114.252	133.135	51.8967	99.379	90.0665	82.2144	69.676	88.6312	66.0426	51.5436	58.8948	53.1694	74.373	64.5764	71.031	83.5649	80.3105
Com_1641_pos	Paraldehyde	C6H12O3	133.087	9.02583	10425.1	10024.7	8778.35	11603.5	8656.8	9657.7	11638.1	10149.1	11083.1	10451.3	10915.2	10505.6	11046	10417.7	13352.9	11018.3	10767.4	11283.3	9072.77	9279.29	9368.5
Com_1500_pos	Guanidine, (4-aminobutyl)-	C5H14N4	261.251	11.4939	598.676	482.994	521.705	436.002	422.2	359.637	460.404	519.822	637.693	510.306	656.366	539.806	625.174	704.577	585.202	677.239	558.376	459.191	634.847	511.304	547.497
Com_1212_pos	CHH810ZM8C	C28H42O2	411.324	11.6791	296.47	297.998	285.809	302.081	257.029	245.774	305.449	297.379	316.206	292.802	314.446	313.889	305.553	304.921	374.125	319.285	320.628	295.303	319.028	295.055	313.306
Com_2116_pos	iprindole	C19H28N2	285.23	6.79012	435.766	324.921	356.573	312.505	373.654	433.754	310.427	349.241	324.055	308.567	292.374	344.52	286.648	374.898	304.551	303.802	337.731	335.299	337.328	348.622	335.459
Com_2758_pos	(16E,24E,26E,28E)-1,18-Dihydroxy-12-[1-(4-hydroxy-3-methoxycyclohexyl)-2-propanyl]-19,30-dimethoxy-15,17,21,23,29,35-hexamethyl-11,36-dioxa-4-azatricyclo[30.3.1.0~4,9~]hexatriaconta-16,24,26,28-tetraene-2,3,10,20-tetrone	C51H81NO12	938.539	0.482817	247.045	240.224	213.442	277.449	231.146	185.59	312.331	206.991	318.908	266.367	306.608	259.378	327.319	266.172	378.059	305.691	272.743	312.056	251.247	291.141	257.118
Com_2163_pos	Strigolactone ABC-rings	C14H18O3	257.113	6.44837	169.039	197.345	214.28	130.344	214.529	216.503	204.91	187.392	235.469	185.212	187.579	272.33	227.023	215.257	211.531	163.95	167.208	192.257	199.883	226.6	206.096
Com_2664_pos	12-dehydrotetracycline zwitterion	C22H22N2O8	885.282	0.660817	27.1174	24.3587	16.1698	18.8773	27.0306	29.7735	30.4397	15.1928	19.8409	14.6085	25.7312	24.9848	27.4905	28.4916	22.2827	32.0155	18.8335	20.2217	25.646	17.0917	17.9678
Com_1974_pos	lymecycline	C29H38N4O10	625.245	7.50223	181.131	119.149	153.318	161.73	122.706	90.0081	188.923	151.565	183.318	147.189	187.902	160.733	186.224	175.188	273.931	223.25	158.813	153.503	163.806	157.259	171.947
Com_1245_pos	1,2-Dioleoyl-sn-glycerol	C39H72O5	659.497	11.9636	2440.46	2243.55	2402.26	2063.32	2087.17	1704.88	2365.52	2516.62	2252.26	2322.85	1857.87	2045.47	1862.5	2327.7	2618.21	2012.32	2650.93	2491.15	2403.54	2423.37	2345.39
Com_1263_pos	(6Z,9Z,12Z,15Z)-octadecatetraenoyl-CoA	C39H62N7O17P3S	1026.32	12.0637	7727.03	8680.54	5463.58	9826.58	7826.95	8189.11	7472.32	8672.06	9220.56	7819.6	7737.74	7850.56	8781.23	7591.28	11471.3	8523.32	9522.24	6895.59	8256.43	7703.08	8297.18
Com_2556_pos	Deutzioside	C15H22O9	347.133	2.26218	368.56	398.229	456.443	227.531	448.215	374.429	302.033	344.517	323.558	351.417	324.62	323.948	365.36	375.645	268.791	392.969	282.046	312.184	320.304	343.711	334.985
Com_2428_pos	3,6-Dimethyl-4-hydroxycoumarin	C11H10O3	191.071	3.52987	132.447	168.806	192.331	131.255	178.429	129.098	158.134	188.39	203.303	163.006	171.387	177.222	150.235	210.012	198.355	183.279	159.934	174.279	177.519	169.621	176.367
Com_631_pos	Noroxycodone	C17H19NO4	603.27	5.8578	35.0753	49.1255	38.5289	57.7792	48.8746	59.9298	14.2873	41.9859	39.456	54.5962	25.9894	46.2616	46.2091	74.1246	33.5166	30.9397	32.5873	33.9479	33.1396	40.1397	34.5867
Com_812_pos	(3beta,17E)-17-{[3-(1-Pyrrolidinyl)propyl]imino}androst-5-en-3-yl acetate	C28H44N2O2	479.303	7.30275	531.683	605.296	632.443	414.22	694.905	669.234	478.782	578.203	632.088	688.072	607.177	623.459	506.308	701.935	510.106	524.268	568.175	556.797	544.765	529.178	534.07
Com_567_pos	2,2-Dimethyl-4-pentenoic acid	C7H12O2	257.184	5.09563	824.406	634.263	825.619	746.152	949.347	795.489	875.259	860.142	764.48	676.041	701.267	634.486	704.124	853.364	733.816	870.472	763.278	793.677	810.884	908.132	805.938
Com_2258_pos	Ginkgoic acid	C22H34O3	347.256	5.62257	79.9923	76.0492	117.315	45.1949	152.128	83.8066	39.7347	85.3988	55.7136	66.6955	24.5822	65.7011	57.3018	98.0179	14.3156	60.4652	43.4707	64.5769	53.3113	59.7607	46.9206
Com_1976_pos	Osthenol-7-O-beta-D-gentiobioside	C26H34O13	555.208	7.50223	65.8455	79.8858	59.1496	164.253	44.9717	43.9138	100.88	62.2376	63.4229	65.3756	102.899	38.1777	91.4589	62.2448	73.6313	86.4337	80.0882	65.0326	48.521	35.377	59.5798
Com_1582_pos	(8S,9Z)-9-Heptadecene-4,6-diyne-1,8-diol	C17H26O2	285.18	9.69505	145.014	95.9069	143.66	99.3348	102.126	63.383	53.1359	124.846	127.21	101.06	104.016	103.5	102.584	205.886	116.638	156.962	125.823	120.237	135.927	136.645	122.063
Com_2158_pos	4-Dimethylamino-L-phenylalanine	C11H16N2O2	209.129	6.48412	312.341	300.66	312.49	311.466	300.709	294.795	311.623	324.549	333.672	310.881	293.875	323.645	319.316	335.312	378.305	355.212	423.099	416.296	400.826	404.952	392.84
Com_362_pos	Trimebutine	C22H29NO5	410.196	2.40447	2549.47	2808.7	2863.58	1610.94	2618.53	3069.87	2363.38	2506.01	2411.78	2593.15	2523.01	2230.59	2515.02	2469.53	1839.63	2730.05	2158.36	2497.82	2317.84	2411.26	2427.07
Com_1258_pos	RMY7XGC3LV	C27H52O4	463.378	12.0565	16832.9	11469.4	10861.9	7121.73	6833.75	11042.8	10137.9	7600.37	11047.5	9260.44	10106.1	9093.25	12602.8	11825.2	13048.4	12451.6	12258	11952.8	11681.3	11677.9	11554.9
Com_1005_pos	Leu-Cys-Lys	C15H30N4O4S	401.162	8.37092	31.8336	37.5519	29.7418	52.2077	39.5733	66.7336	64.2095	24.6673	62.1637	92.7819	63.2162	54.1679	57.404	53.2921	64.3936	53.5247	76.7741	53.9111	85.5307	82.8724	73.6351
Com_1942_pos	2571	C22H30O4	381.203	7.62305	141.752	132.174	156.426	143.076	119.3	113.22	152.068	143.577	154.326	129.72	110.63	136.788	140.295	130.803	205.083	99.4014	164.259	123.842	174.044	151.238	162.443
Com_1163_pos	(1S,9R)-4,11,11-Trimethyl-8-methylenebicyclo[7.2.0]undec-4-ene	C15H24	205.194	10.7932	115.056	100.026	87.1834	109.419	85.9745	86.4504	92.0052	95.9015	97.9435	102.353	106.912	99.2631	118.167	114.05	122.495	109.972	111.239	95.1814	154.879	121.163	108.483
Com_1378_pos	Putaminoxin	C12H20O3	213.149	12.4476	458.115	429.133	423.374	486.796	422.101	319.001	323.978	489.171	512.328	363.056	476.764	458.511	386.279	523.611	591.977	451.879	510.847	523.603	419.836	435.603	461.676
Com_2497_pos	valtrate	C22H30O8	445.184	2.6254	1298.43	1200.5	1274.83	602.164	1263.58	1080.25	1074.74	1083.06	1032.29	864.414	934.109	1031.63	1009.25	1077.9	857.771	1097.37	924.701	1075.32	1074.77	1079.9	1062.74
Com_557_pos	phenglutarimide	C17H24N2O2	289.192	4.89617	378.058	348.869	400.676	345.154	436.913	457.038	349.527	393.571	414.148	385.92	388.733	399.291	384.203	515.005	354.237	435.39	366.057	408.224	342.074	382.195	355.297
Com_1366_pos	8UV9H3KBCX	C17H33NO4	631.493	12.512	4309.29	3053.91	3701.32	2523.6	3293.77	3196.77	7903.63	4752.5	3638.11	3832.15	4414.79	3728.55	4207.95	4269.7	5690.03	4216.18	4290.49	3587.33	3787.32	3618.64	3682.17
Com_1623_pos	Eseridine	C15H21N3O3	583.324	9.08947	6658.36	6461.77	7848.6	8912.11	11063.6	11898.9	9163.14	8290.94	8152.56	8627.86	7884.96	9617.41	8067.23	12465.6	5951.13	13136.8	8645.07	8542.87	8802.23	8675.2	8322.89
Com_103_pos	Sphingosine	C18H37NO2	300.29	7.08183	4259.98	3010.4	2684.86	2298.2	4076.99	2236.74	2327.28	3608.1	2674.02	1969.2	2638.64	1987.14	1841.23	2932.64	2896.9	2086.93	2335.71	2286.86	2299.52	2358.83	2288.75
Com_1327_pos	Amphotericin B	C47H73NO17	962.449	12.6554	1050.45	1063.91	1165.27	1095.16	912.789	760.82	1141.71	902.617	1163.03	1258.31	1467.12	1161.56	1567.62	1147.06	1136.74	1432.17	1116.51	1193.92	1059.46	1010.61	985.345
Com_1392_pos	4-Methoxyphenylacetic acid	C9H10O3	167.071	12.2346	1240.8	1095.7	1149.05	1897.99	1087.79	951.667	1031.35	1040.59	1269.85	1140.55	1560.86	1188.66	1163.29	1103.72	1391.2	1755.98	1304.29	1053.54	1426.28	1297.48	1215.43
Com_2287_pos	Benzyl alcohol	C7H8O	217.124	5.3945	342.255	424.96	350.086	473.407	369.002	372.668	373.18	399.359	360.23	331.201	354.304	368.893	342.764	417.46	438.404	407.64	476.442	353.389	332.364	335.879	337.655
Com_2432_pos	Acetylsyringic acid	C11H12O6	241.072	3.47267	18.4399	59.3959	162.355	32.194	63.8474	12.2619	21.3739	33.1026	61.3972	7.06018	15.6177	35.4471	23.9781	70.4841	97.9002	14.9224	214.378	227.658	223.212	196.035	201.08
Com_2680_pos	Clobetasone butyrate	C26H32ClFO5	517.154	0.660817	12.8989	125.714	104.535	186.795	120.248	6.96999	111.382	168.787	124.702	126.999	122.715	100.088	113.686	120.971	56.2039	130.29	99.3677	96.7272	106.6	86.2715	102.744
Com_2039_pos	(+)-calycanthidine	C23H28N4	383.219	7.21052	2384.36	2193.57	2042.49	2366.11	2454.56	2917.86	2826.78	2175.14	1913.14	2080.18	1679.83	2653.36	1847.98	1659.74	2137.53	966.362	2377.22	2358.17	2136.22	2341.37	2251.19
Com_2332_pos	EN7PIX794W	C10H15N3O2	419.241	4.86113	3465.85	2992.81	3464.55	2638.94	3933.23	3996.69	3486.57	3123.22	3035.31	3351.98	2841.51	2967.54	3206.26	3755.81	3145.93	2993.23	3052.37	3390.11	2803.66	2904.35	2879.4
Com_718_pos	Pirimicarb	C11H18N4O2	239.152	6.66215	235.92	253.842	262.735	250.228	255.414	232.52	244.944	258.105	296.125	243.113	252.937	261.474	240.077	276.414	347.794	239.521	323.852	309.108	331.119	350.553	326.174
Com_1651_pos	5336	C9H16N4O	219.124	8.99723	304.879	326.186	282.594	378.146	291.3	296.818	386.556	332.595	365.917	321.362	328.819	344.85	353.715	331.885	422.318	338.365	341.492	348.975	333.132	348.353	332.028
Com_60_pos	Acetanilide	C8H9NO	136.076	0.667967	1141.5	1345.44	1283.81	1201.12	1223.42	1433.08	1347.59	1123	1335.63	1301.69	1378.06	1253.19	1515.21	1535.24	1397.64	1370.91	1297.34	1369.64	1222.18	1248.42	1309.73
Com_1335_pos	1H-Pyrazole, 3-chloro-	C3H3ClN2	140.964	12.6483	245.336	203.264	134.62	382.819	143.692	196.114	250.01	178.453	180.68	216.658	289.275	195.241	225.934	183.345	235.406	339.995	246.692	214.248	174.272	170.107	177.435
Com_421_pos	2-Methoxyestrone	C19H24O3	601.356	2.83202	323.485	401.04	574.227	409.549	496.436	713.594	493.305	290.01	75.6468	536.582	319.616	273.389	453.822	192.478	40.1045	290.068	347.957	327.349	300.461	324.716	311.941
Com_911_pos	dextilidine	C17H23NO2	547.358	7.93623	6400.58	9345.46	5868.99	9436.2	8057.32	13602.3	10437.6	8711.78	7830.58	10984	5957.02	8054.75	7587.65	5556.91	8439.98	5398.45	8614.28	8829.85	8252.01	8317.74	8253.42
Com_2008_pos	fluphenazine enanthate	C29H38F3N3O2S	588.229	7.4093	239.916	267.97	342.615	219.354	371.588	259.943	319.65	254.953	432.137	382.631	363.422	362.544	307.022	479.114	328.619	440.184	314.28	298.771	341.917	329.606	370.816
Com_1908_pos	paspaline	C28H39NO2	444.285	7.76533	622.138	691.341	601.218	658.451	720.596	585.105	567.494	654.116	748.111	649.086	606.452	682.259	596.251	759.984	602.964	528.494	627.425	622.888	608.92	617.189	621.907
Com_1346_pos	3-Iodobenzoic acid	C7H5IO2	286.896	12.64	33.6808	21.7536	18.7105	28.8468	21.3033	19.2167	26.7316	29.9906	24.3168	27.6717	24.806	27.5989	22.3081	26.0014	37.8632	36.4082	27.1382	20.4876	38.3583	25.5306	32.5396
Com_2662_pos	LFU129OE9H	C14H8O3	263.01	0.660817	11.2339	43.8401	34.8787	51.6079	46.2119	34.6053	58.8384	36.678	37.0401	49.5563	39.56	54.0251	46.0509	30.5368	38.0982	53.8111	31.4607	45.3427	51.166	47.5847	35.9492
Com_182_pos	12a-Hydroxy-3-oxo-4,6-choladien-24-oic acid	C24H34O4	387.251	8.25653	2435.37	1959.52	2716.46	3013.23	1984.45	2243.54	3132.03	2610.18	2386.03	2086.94	1772.66	2338.03	2199.05	1942.95	2663.97	1419.04	2493.18	2289.61	2424.73	2483.15	2446.48
Com_2420_pos	Amfepramone	C13H19NO	228.136	3.665	128.283	128.971	138.456	91.2833	152.306	242.703	94.6855	132.346	197.031	100.882	113.317	230.438	105.302	166.705	135.568	130.026	346.697	304.889	305.335	299.636	301.11
Com_724_pos	A-Norpregn-3(5)-ene-2,20-dione	C20H28O2	301.214	6.70503	891.653	1153.66	845.6	1146.18	1217.23	1155.34	1027.49	1298.88	1003.33	968.181	745.293	827.325	939.699	946.152	801.495	704.397	913.846	995.035	892.64	956.611	938.452
Com_2694_pos	5-Methyl-5-phenylhydantoin	C10H10N2O2	213.064	0.639383	16.7971	44.4315	25.4641	11.6261	39.9656	42.3445	38.3738	28.1174	28.9942	59.3041	45.35	39.3676	55.1428	43.5709	24.4251	24.7106	28.1458	44.0255	42.7424	35.5842	32.3095
Com_1645_pos	.alpha.-CEHC	C16H22O4	279.158	9.01868	661.932	645.974	547.107	749.051	535.024	652.931	745.588	622.72	686.84	679.554	685.096	670.851	755.671	667.885	825.963	672.33	686.818	728.938	578.384	590.098	551.165
Com_354_pos	n-Propyl GalIate	C10H12O5	235.057	2.37588	222.818	243.242	275.196	176.74	264.856	277.143	360.921	285.063	301.724	267.097	262.411	256.961	302.64	280.314	324.649	246.811	258.863	282.828	233.71	269.211	274.621
Com_703_pos	6-Decylubiquinol	C19H32O4	347.222	6.5692	259.173	250.05	315.876	201.582	281.96	275.265	244.377	268.498	308.789	244.71	235.332	254.367	249.401	322.279	278.903	205.985	279.766	276.108	267.628	301.646	319.519
Com_1140_pos	3-Dimethylallyl-4-hydroxybenzaldehyde	C12H14O2	191.107	10.0933	291.507	163.153	232.688	159.134	167.013	116.536	52.6975	200.393	221.235	168.937	200.574	191.249	215.02	368.218	196.584	289.573	204.026	181.419	258.559	228.855	198.552
Com_253_pos	Triphenyl phosphate	C18H15O4P	349.059	0.667967	50.3144	107.546	220.634	116.988	193.597	83.042	152.269	124.325	96.8118	172.081	181.136	120.177	217.064	213.964	77.8979	267.372	164.733	174.118	157.28	148.844	158.13
Com_671_pos	7-Azaindole	C7H6N2	237.115	6.25603	120.09	116.424	134.717	134.247	131.764	121.921	127.37	134.235	146.845	120.745	121.164	139.114	116.783	133.259	166.049	119.451	126.575	133.088	136.304	132.116	130.372
Com_1638_pos	Montanol	C21H36O4	375.251	9.02583	1921.02	1927.91	1666.63	2417.81	1538.19	1540.23	2057.54	1828.96	2180.74	2031.72	1990.28	2017.93	2024.54	1786.47	2590.56	2091.95	2055.02	1934.1	2382.53	2270.68	2065.75
Com_1589_pos	QCP2FMP7I8	C35H53NO3	536.407	9.53133	486.444	366.806	401.499	487.144	600.783	370.593	353.567	677.175	807.287	475.177	503.366	753.948	451.163	712.418	798.497	401.256	443.887	441.753	339.468	375.729	387.846
Com_282_pos	Dimethyl oxalate	C4H6O4	119.036	1.12337	715.469	754.901	753.055	610.894	701.287	660.04	882.661	667.948	709.06	741.36	721.139	748.862	846.488	660.957	690.257	748.057	648.317	716.007	645.025	649.84	660.031
Com_2626_pos	Thr-Ile	C10H20N2O4	233.146	0.675133	26.6551	69.5207	66.0864	47.9789	65.0162	45.7358	8.52115	47.1327	25.4121	59.7992	61.0634	49.6996	49.3017	33.4497	33.8168	31.03	52.9439	38.8146	40.4793	42.699	50.4726
Com_1329_pos	Nitrous acid	HNO2	69.9938	12.6554	108.51	111.951	101.224	133.624	88.8249	86.5435	116.065	112.985	125.317	103.121	116.788	110.95	112.927	110.453	143.288	137.352	118.867	98.6847	106.307	105.339	104.948
Com_1681_pos	Linolenic acid ethyl ester	C20H34O2	307.262	8.8049	124.559	150.228	134.594	123.355	113.288	52.1095	76.0437	169.401	149.568	98.2702	116.855	128.633	95.8379	153.402	116.075	102.146	120.641	97.7693	132.779	115.738	136.8
Com_2365_pos	enhydrin	C23H28O10	487.158	4.64735	195.352	219.706	222.222	179.958	257.871	231.685	203.32	189.906	167.474	202.613	195.577	197.709	204.686	230.299	169.627	194.241	194.508	194.542	135.653	172.8	161.244
Com_1726_pos	2-Butenoic acid, 3-methyl-	C5H8O2	101.06	8.43457	316.76	321.73	347.517	344.931	307.05	273.599	313.375	314.194	356.232	306.532	336.618	344.673	332.626	335.031	412.817	334.846	401.635	379.74	414.757	452.838	392.811
Com_1608_pos	perlolyrine	C16H12N2O2	265.098	9.33898	1065.01	946.336	853.052	1188.35	857.515	908.074	1086.9	956.513	1074.9	1001.51	973.449	998.436	1079.41	990.771	1288.09	1081.45	1019.19	1007.99	1142.27	1088.37	1039.49
Com_1795_pos	L-Homoarginine	C7H16N4O2	377.266	8.24937	499.027	426.088	500.89	336.463	403.702	465.58	402.509	381.59	594.722	537.935	563.165	440.265	464.786	595.33	538.735	593.94	487.472	547.7	531.491	535.024	519.635
Com_1669_pos	Amitraz	C19H23N3	587.378	8.91143	2050.13	1943.2	1378.98	2618.63	1389.96	1890.57	2544.53	1765.81	2008.21	2245.43	2161.91	1684.19	2325.8	1740.18	2717.2	1935.13	2014.71	2350.35	1577.87	1600.28	1597.33
Com_85_pos	5,6-Ep-15S-HETE	C20H30O4	335.22	6.5978	19174.8	19637.4	23615.9	20806.3	26593.7	25635	12995.5	29478.1	29427.2	23958.4	25281.8	25327.2	20348.9	32254.5	22010.5	24299.6	22984.1	23957	21844.4	23039.7	22929.3
Com_1200_pos	2-phosphinomethylmalic acid	C5H8O7P	250.97	11.5861	20.9544	24.3103	64.177	29.8447	46.3208	20.2202	24.0501	26.7234	30.1074	16.765	29.6862	26.7954	19.2895	18.6048	24.5751	24.8884	52.1897	53.4751	68.201	58.0604	60.6203
Com_77_pos	3-[4-(4-Hydroxyphenyl)-5-oxo-3-hexanyl]benzoic acid	C19H20O4	335.127	0.682267	124.224	221.924	166.136	238.508	164.872	178.516	188.94	168.365	239.151	245.922	309.158	214.357	277.759	315.987	321.672	286.647	220.233	219.461	212.407	194.341	194.802
Com_468_pos	Gonan-3-yl hydrogen sulfate	C17H28O4S	329.179	3.76437	272.403	329.734	399.744	278.899	402.223	310.511	284.346	352.122	356.744	277.045	329.466	345.275	298.236	362.65	279.78	343.24	282.415	279.966	458.205	475.833	430.731
Com_697_pos	Fenpiprane	C20H25N	302.19	6.48412	788.039	772.983	769.55	789.646	718.673	746.345	765.394	803.439	806.265	774.235	705.24	759.824	805.277	790.418	891.869	866.049	1072.43	1087.76	1020.81	1068.22	1034.75
Com_1093_pos	Bonafousine	C35H40N4O3	565.317	9.08947	7634.05	7832.19	9492.54	8942.83	10206.9	11312.9	9210.84	8642.52	8687.58	8878.12	9157.35	9665.71	9662.96	11834.4	6755.64	13097.5	9231.55	9192.54	8895.08	8856.02	8668.33
Com_2637_pos	Guanine	C5H5N5O	152.062	0.667967	220.439	316.461	245.972	237.975	341.036	353.359	361.177	249.292	263.44	269.495	298.566	290.425	437.271	324.069	259.268	413.227	308.333	319.033	306.235	305.326	317.527
Com_1731_pos	Docosahexaenoyl serotonin	C32H42N2O2	973.649	8.41312	218.036	184.647	125.261	362.1	275.805	139.223	45.9514	251.13	157.861	114.541	107.566	139.146	85.0171	176.132	55.2029	131.133	137.3	101.547	136.614	140.382	130.305
Com_890_pos	976728SY6Z	C25H29ClI2NO3	719.966	7.82968	7.19319	25.4974	0	1444.58	403.467	733.802	2462.11	0	402.86	50.4208	1152.92	491.237	694.241	248.586	64.5824	156.438	769.83	825.927	757.54	772.923	721.167
Com_2752_pos	1-(1Z-Octadecenyl)-2-(4Z,7Z,10Z,13Z,16Z,19Z-docosahexaenoyl)-sn-glycero-3-phosphocholine	C48H84NO7P	856.561	0.489967	129.557	102.745	103.781	147.724	128.743	131.383	115.302	126.163	121.582	106.21	122.683	130.594	120.271	112.799	156.441	135.372	127.305	124.706	126.938	113.863	118.028
Com_350_pos	Asn-Arg	C10H20N6O4	577.31	2.34798	69.6231	80.8077	88.472	25.0021	96.1555	173.573	94.8562	44.7908	9.16556	76.6694	33.3199	34.8692	97.7057	19.2371	3.10636	31.4282	36.7837	63.1907	48.027	48.9249	45.899
Com_1313_pos	Ptd(S)Ins-(3,4)-P2 (1,2-dipalmitoyl)	C41H81O18P3S	987.447	12.6627	232.6	178.558	164.685	194.892	157.227	117.286	222.231	185.933	188.219	238.705	203.781	181.463	268.244	157.851	208.728	242.918	201.572	126.409	190.565	189.847	213.802
Com_193_pos	30060WAL99	C27H46O2	425.338	12.0422	27142.9	23237.6	29414.1	20898.6	19028.7	19470.4	15898	23659.1	30842	25313.7	25237.2	25594.8	27863.4	30525.7	26686.2	30267.1	25044.1	23378.1	31878.5	29386	27408.2
Com_1363_pos	Decylplastoquinone	C18H28O2	553.42	12.5406	366.987	259.862	405.527	140.932	175.535	259.589	207.795	259.67	385.248	261.281	372.842	326.27	337.69	458.786	405.166	417.814	361.681	306.079	374.653	339.438	358.43
Com_810_pos	Sapacitabine	C26H42N4O5	491.321	7.28845	115.422	118.933	156.045	81.8424	129.334	127.433	64.042	146.24	157.749	113.128	159.817	142.013	108.925	194.881	98.9422	158.474	128.356	120.712	115.104	116.965	123.706
Com_1819_pos	Alpha-Cyperone	C15H22O2	235.169	8.15	707.191	692.056	759.746	760.698	662.403	856.866	836.282	729.556	859.55	948.468	751.819	729.933	735.221	904.991	831.95	836.634	871.183	909.473	841.487	878.096	867.726
Com_2668_pos	Memcor	C18H29N3O7S	454.159	0.660817	308.766	385.045	349.986	293.841	341.087	370.489	465.86	292.21	354.649	365.041	392.364	351.084	440.842	389.387	334.403	387.006	330.485	355.74	340.09	331.039	313.784
Com_210_pos	L-Tryptophan	C11H12N2O2	205.096	2.2193	363.802	660.944	590.285	462.567	675.554	628.039	550.455	531.847	598.756	585.488	681.092	638.432	754.238	818.015	640.958	675.838	625.62	548.461	560.066	551.554	582.544
Com_1775_pos	Asp-Asp-Lys	C14H24N4O8	377.163	8.27083	427.511	303.084	337.279	787.79	275.475	382.449	515.496	272.516	221.315	291.195	246.899	389.802	350.102	207.343	336.151	188.438	445.712	397.022	402.196	373.962	370.682
Com_1042_pos	Peretinoin	C20H30O2	303.232	8.69123	358.965	314.757	324.674	310.434	276.278	577.224	434.232	267.605	431.189	541.603	339.612	341.44	437.805	386.86	451.016	335.913	439.35	438.468	416.686	445.308	409.714
Com_1838_pos	BUDRALAZINE	C14H16N4	241.144	8.09995	288.608	225.136	253.927	289.263	229.808	311.628	305.69	271.44	338.245	269.681	255.31	237.465	252.013	271.892	297.458	264.234	302.085	270.653	278.487	275.778	298.226
Com_1109_pos	Rasagiline	C12H13N	343.221	9.35328	245.364	202.32	263.123	240.535	214.77	246.806	107.18	307.197	303.243	268.053	274.876	271.235	268.849	377.461	272.483	405.32	263.008	232.477	438.667	427.439	339.175
Com_2279_pos	Spenolimycin	C15H26N2O7	347.18	5.45885	132.055	134.703	158.059	128.253	160.727	173.267	129.851	153.068	156.062	153.545	184.636	186.781	148.501	194.899	160.51	196.667	145.895	174.618	157.135	158.989	151.201
Com_2444_pos	Phe-Lys	C15H23N3O3	316.158	3.25885	366.554	344.182	396.407	151.566	490.374	436.428	320.94	261.116	240.486	286.336	278.659	274.825	312.409	321.066	160.782	283.229	268.523	278.162	290.452	261.088	263.858
Com_1668_pos	dihydrophaseic acid	C15H22O5	283.156	8.91143	572.934	541.734	473.254	649.065	464.517	525.184	653.23	557.684	631.682	559.78	599.699	585.183	604.307	568.32	724.188	591.934	715.4	739.325	595.986	601.263	625.654
Com_246_pos	N,N-Dibutylaniline	C14H23N	228.17	0.610783	89.6713	164.234	102.566	93.5414	146.85	222.034	153.966	103.793	64.3246	133.565	139.301	150.39	145.373	102.996	79.793	193.363	158.28	147.22	131.625	111.951	135.442
Com_973_pos	Metamitron	C10H10N4O	405.18	8.21435	129.058	86.1669	102.511	199.949	94.022	89.137	188.859	100.611	90.891	94.9671	106.047	121.735	133.292	111.478	166.875	109.602	130.205	121.218	130.528	150.333	151.927
Com_2739_pos	Nonapropylene glycol	C27H56O10	1081.78	0.497117	57.7771	115.667	120.413	97.2266	125.339	86.3877	139.762	126.479	143.995	134.84	138.56	114.935	148.127	142.069	134.065	136.789	89.9753	154.906	93.018	111.815	128.65
Com_2120_pos	Acitretin	C21H26O3	327.197	6.75437	157.603	145.461	167.679	180.505	164.189	156.615	159.003	187.274	189.772	157.66	143.481	157.039	152.596	177.083	179.994	147.923	160.164	166.144	168.406	177.775	180.555
Com_751_pos	(+)-(S)-Carvone	C10H14O	151.113	6.91097	275.343	311.485	299.809	368.663	365.714	328.836	237.819	415.738	389.691	355.293	389.188	367.647	286.995	404.643	334.937	408.305	346.465	339.55	335.226	329.882	314.976
Com_1252_pos	4-Oxocyclohexanecarboxylic acid	C7H10O3	285.135	12.0137	1104	1104.34	1046.65	1157.87	1007.09	969.373	1185.71	1156.41	1302.78	1049.25	1186.98	1239.86	1136.25	1274.98	1438.51	1252.65	1185.93	1195.84	982.141	1031.79	1037.37
Com_2557_pos	Cinobufagin	C26H34O6	481.197	2.26218	4319.75	4139.27	4566.98	2071.15	5043.93	3453.63	3504.24	3864.69	3346.05	3283.42	3493.19	3184.25	3759.07	3901.43	2968.66	3754.91	2872.43	3647.33	3064.8	3288.56	3341.04
Com_2460_pos	Irgarol	C11H19N5S	276.128	3.10228	356.521	212.259	390.818	195.533	247.825	155.106	119.725	241.023	308.25	159.078	223.778	222.454	252.249	174.008	213.382	210.714	216.415	231.223	198.072	203.904	211.064
Com_2273_pos	3?-hydroxynorethynodrel	C20H28O2	301.215	5.5375	7488.72	7146.25	7229.28	8872.37	7239.8	9544.16	10617.1	7570.41	7001.52	7359.43	6498.99	7232.83	7815.63	7937.36	7994.87	6977.71	7992.95	8291.48	7445.01	7523.49	7422.94
Com_1223_pos	Victorin C	C31H45Cl3N6O13	815.216	11.7713	5307.88	5134.71	5997.77	8144.06	6456.62	4445.19	5806.75	5363.97	8851.42	5339.95	5952.02	6807.41	5366.19	5574.87	7079.01	5552.7	5307.68	5260.29	7170.81	6953.71	6852.3
Com_2326_pos	Cinncassiol C2	C20H28O6	387.176	4.86113	292.441	292.729	262.976	317.217	306.307	273.273	241.431	308.65	298.46	306.354	320.615	287.371	275.099	301.523	255.958	368.882	313.429	293.913	257.203	258.572	245.22
Com_914_pos	Midodrine	C12H18N2O4	509.265	7.94338	320.613	490.401	305.104	476.12	412.355	682.758	533.028	461.77	391.887	593.47	311.639	406.132	394.326	262.477	431.03	218.815	450.937	468.242	456.605	476.472	468.24
Com_2134_pos	HAY5MT18L3	CH4Na2O6P2	220.935	6.65498	60.0366	56.9191	58.0501	60.7923	48.558	46.2728	81.4248	59.2557	70.1237	62.3355	66.5055	63.179	71.5283	62.3932	89.1235	63.3871	59.6474	69.3033	62.0923	60.7142	57.6552
Com_399_pos	1-Methyl-6-phenyl-N-(sulfooxy)-1H-imidazo[4,5-b]pyridin-2-amine	C13H12N4O4S	321.063	2.6111	67.0437	58.7399	75.3869	93.2171	57.9963	109.165	166.818	82.618	157.426	109.688	96.127	77.4633	112.604	57.1383	109.501	79.0636	87.9944	113.933	103.61	101.001	114.297
Com_2564_pos	N,N-Dimethylbenzylamine	C9H13N	136.111	2.2479	137.342	153.493	130.676	183.676	151.648	148.008	151.679	163.489	193.787	143.145	147.692	167.118	139.536	181.237	233.035	189.994	191.028	146.488	161.047	158.163	160.557
Com_1423_pos	Pyroquilon	C11H11NO	347.179	12.0065	250.575	290.936	266.45	322.799	279.498	230.255	301.247	340.658	341.12	259.536	298.86	343.775	284.076	339.878	422.603	307.964	301.126	309.85	301.987	291.319	293.163
Com_1690_pos	{4-Ethyl-6-[(3E)-2-ethyl-3-hexen-1-yl]-6-methyl-1,2-dioxan-3-yl}acetic acid	C17H30O4	597.434	8.74057	939.226	936.368	1098.62	1244.98	975.892	1211.45	1624.06	973.028	1232.67	884.971	1162.68	1232.89	1278.17	937.839	1321.4	803.813	1253.68	1339.88	1392.09	1213.19	1228.76
Com_1737_pos	naphazoline	C14H14N2	421.242	8.37092	715.363	574.889	583.5	611.28	509.93	525.334	596.155	616.13	707.13	574.58	663.673	648.793	656.571	630.699	762.67	695.886	640.806	632.807	815.497	849.333	760.726
Com_2364_pos	Gemcitabine elaidate	C27H43F2N3O5	550.305	4.66165	5204.74	9449.52	6674.83	5304.96	7064.49	7683.15	4696.85	9345.32	8357.14	8680.38	7595.78	7310.85	6507.71	8444.55	5161.82	9290.09	6473.19	6945.18	5809.81	6031.77	6106.61
Com_839_pos	omega-Carboxy-N-acetyl-LTE4	C25H37NO8S	534.214	7.47363	86.4722	79.2509	71.6231	105.765	77.8126	47.373	60.7304	74.4049	73.5108	89.9143	114.777	95.9605	73.3676	91.8771	85.116	126.703	100.69	80.8282	76.0529	70.2998	67.78
Com_1607_pos	N,N,N',N'-Tetrakis(3-aminopropyl)-1,4-butanediamine - 2-(chloromethyl)oxirane (1:1)	C19H45ClN6O	431.323	9.33898	311.131	210.084	245.317	205.91	193.634	143.909	56.1165	227.21	263.727	234.089	243.54	224.119	246.507	328.152	207.358	317.176	211.022	177.664	317.503	323.523	247.525
Com_2605_pos	4-pyridoxolactone	C8H7NO3	166.051	2.04127	115.589	118.74	108.243	127.487	101.718	106.455	136.221	110.682	126.814	111.862	126.411	134.139	126.238	122.124	149.231	120.769	118.167	117.578	106.095	103.976	122.167
Com_804_pos	trans,cis-3,6-Nonadien-1-ol	C9H16O	141.128	7.23127	57.4099	48.1314	48.0965	73.5294	57.8327	56.9282	44.9124	67.3912	55.0194	44.0618	52.5847	63.3651	48.8263	57.1629	57.304	59.4222	56.5282	49.4659	50.8441	48.1437	51.4165
Com_1196_pos	Alovudine	C10H13FN2O4	283.049	11.5861	170.316	189.098	304.984	229.93	318.537	175.148	200.458	183.128	242.265	164.367	200.197	204.405	187.594	173.393	234.827	186.119	284.938	300.807	370.251	329.619	337.656
Com_1760_pos	Anthracene	C14H10	357.164	8.28512	613.993	467.582	466.575	893.693	364.86	732.357	828.203	373.152	434.675	613.803	553.324	581.647	603.977	494.599	595.566	509.089	664.005	739.182	486.39	494.587	482.88
Com_2628_pos	PHK73QLK4Z	C8H15N	164.084	0.675133	122.962	123.85	119.062	120.293	111.701	104.242	113.803	102.204	136.956	111.019	106.376	108.182	113.245	113.885	141.581	127.9	133.196	110.698	109.917	107.458	117.67
Com_2672_pos	Amrubicin	C25H25NO9	967.312	0.660817	93.325	96.7902	90.5414	92.7921	79.866	80.4426	111.719	83.2764	78.4332	76.9812	81.2614	74.0206	83.1674	63.7798	76.6408	84.1678	61.6977	78.202	83.3725	76.7552	95.152
Com_2117_pos	N-cis-Tetradec-9-enoyl-L-homoserine lactone	C18H31NO3	310.235	6.78297	354.992	341.626	376.986	658.986	428.601	347.18	293.063	441.802	454.013	377.081	349.115	418.147	321.815	384.641	389.289	317.354	408.204	397.942	442.028	493.37	472.528
Com_584_pos	NPYR	C4H8N2O	201.129	5.35232	1048.44	1080.92	963.573	1173.09	1156.2	1131.87	1105.14	1113.28	915.52	924.856	880.413	1030.51	925.815	1044.21	1018.7	918.051	1012.26	1026.17	960.149	979.618	980.328
Com_1217_pos	EXS7QH1WV9	C30H50O5	491.374	11.757	274.174	308.208	255.81	481.495	261.097	358.387	425.118	290.439	353.217	264.391	259.129	250.071	305.299	270.546	468.557	340.359	310.736	260.731	276.146	210.801	234.088
Com_432_pos	Fosinopril	C30H46NO7P	602.266	3.01722	405.432	449.97	581.204	498.172	385.35	512.985	392.245	435.673	179.542	537.452	560.325	318.766	473.623	209.721	196.488	323.987	401.266	439.548	409.792	411.991	411.972
Com_2482_pos	Gambirtannine	C21H18N2O2	331.144	2.76768	854.393	793.632	982.964	457.653	1159.09	1166.34	701.047	532.285	550.996	730.012	628.892	592.843	749.303	805.903	439.698	753.762	624.435	655.569	624.886	642.47	627.335
Com_1896_pos	2-oxo-9-methylthiononanoic acid	C10H18O3S	437.2	7.82255	170.963	138.263	178.45	152.785	144.12	116.446	124.553	188.34	220.589	167.197	171.064	179.487	200.121	193.205	245.597	162.152	168.713	114.012	191.09	190.599	225.805
Com_535_pos	Aminophenazone	C13H17N3O	463.287	4.76818	384.902	380.692	370.274	389.988	359.271	392.627	400.409	404.894	392.356	378.437	398.344	403.998	402.956	454.727	438.915	453.28	388.017	408.601	361.5	387.036	367.764
Com_538_pos	1-[(1S,9R,13R)-4-Hydroxy-1,10,13-trimethyl-10-azatricyclo[7.3.1.0~2,7~]trideca-2,4,6-trien-13-yl]-6-methyl-3-heptanone methanesulfonate (1:1)	C24H39NO5S	476.245	4.81108	419.731	414.908	442.33	351.486	429.694	441.288	390.974	399.62	358.437	354.575	375.47	374.639	411.682	466.236	316.787	416.833	389.762	394.491	371.08	336.164	355.525
Com_1221_pos	Phenylacetylglycine dimethylamide	C12H16N2O2	221.128	11.7641	1468.64	1459.37	1294.48	1721.51	1364.37	1366.33	1653.34	1481.38	1630.32	1425.63	1631.94	1550.57	1546.21	1431.29	1945.89	1602.5	1597.2	1527.49	1742	1552.04	1569.43
Com_2430_pos	Athamantin	C24H30O7	431.204	3.52272	13640.3	13931.1	15187.7	6747.62	15431.4	11124.5	11437	12130.7	11839.4	10216.3	11308.4	11409.7	12611.8	14861.9	10680.9	12950.3	10290.2	12180.7	10513.8	10654.6	10744.9
Com_109_pos	(5E)-6-{3,5-Dihydroxy-2-[(2Z,5Z,8Z)-2,5,8-undecatrien-1-yl]cyclopentyl}-4-hydroxy-5-hexenoic acid	C22H34O5	417.24	7.47363	3533.31	3936.62	3718.8	3800.35	4915.18	4744.17	4432.65	3438.08	4406.12	4788.92	4521.98	4731.14	4056.46	4942.74	3678.74	4783.59	4203.17	4268.87	3905.1	4058.81	3976.38
Com_685_pos	3-(4-Hydroxyphenyl)propanal	C9H10O2	151.075	6.37043	56.2616	47.6286	63.124	47.1679	63.3124	46.7111	36.4542	72.9271	53.7749	34.9372	39.1837	53.5528	54.9097	73.2142	65.5795	51.2558	55.2841	54.2807	48.031	44.9847	58.9157
Com_481_pos	Dihydrocapsaicin	C18H29NO3	308.222	3.9996	254.988	222.403	247.912	174.687	278.851	295.807	150.466	230.109	285.494	304.148	257.408	226.606	204.001	277.27	213.02	295.057	224.087	247.689	228.332	246.669	237.892
Com_1769_pos	E7SK1Y1311	C11H10	143.086	8.27798	464.717	405.221	501.74	617.653	388.59	645.843	621.08	378.244	440.944	516.995	431.389	548.407	477.66	497.96	515.435	394.002	566.757	526.728	493.958	511.054	520.14
Com_1929_pos	Fenuron	C9H12N2O	187.081	7.67312	41.9568	45.0066	42.7465	42.6628	45.986	40.9466	31.0033	36.8959	55.1108	36.0512	44.4359	44.8606	30.7266	60.521	35.7442	46.2573	38.5461	45.6131	34.664	37.0529	44.1442
Com_1691_pos	Desogestrel	C22H30O	311.236	8.7334	146.223	148.89	143.257	300.561	95.4859	180.202	353.886	108.083	126.75	157.61	106.672	142.373	203.045	109.65	122.144	76.6363	207.902	194.998	179.034	190.693	185.289
Com_1630_pos	O-Arachidonoylethanolamine	C22H37NO2	370.272	9.04013	116.607	86.7931	64.3645	90.2891	68.0596	65.6978	97.8669	51.4623	82.1185	103.643	72.2197	70.1239	77.7378	64.3532	85.1575	56.2279	82.5217	95.0216	134.724	143.705	110.139
Com_1237_pos	(+-)-5-[3-(tert-butylamino)-2-hydroxypropoxy]-1,2,3,4-tetrahydro-1-naphthol	C17H27NO3	587.399	11.8356	2675.83	2550.51	2216.84	2897.67	2343.54	2681.43	2837.79	2678.1	2820.51	2688.93	2878.32	2651.51	2974.36	2562.39	3252.94	2846.92	2731.71	2794.95	2594.39	2517.63	2479.33
Com_1421_pos	Chlorbromuron	C9H10BrClN2O2	584.927	12.0137	395.957	370.734	480.012	374.455	346.195	162.565	245.936	394.734	257.531	440.298	216.728	184.371	168.864	212.236	267.399	354.597	416.764	423.788	439.687	433.607	430.21
Com_974_pos	Drospirenone	C24H30O3	389.207	8.22793	1277.44	715.058	1003.15	2014.93	688.949	954.7	2005.88	740.986	611.61	837.447	758.871	1157.23	1134.32	800.51	1200.37	452.803	1265.12	1212.62	1402.85	1441.39	1350.62
Com_216_pos	GTS-21	C19H20N2O2	309.159	2.45452	754.353	609.498	802.06	447.853	833.562	743.069	607.839	560.494	619.596	642.857	680.249	610.077	702.974	611.168	435.147	646.7	484.931	696.971	687.616	684.955	674.439
Com_1906_pos	5QEH69594N	C15H16N2O3S	327.078	7.77248	640.049	578.846	583.827	643.803	554.642	537.772	595.019	631.944	696.884	587.746	628.037	686.387	608.042	657.416	802.779	562.974	636.769	633.625	643.154	681.808	642.869
Com_940_pos	(2R)-3-Carboxy-2-hydroxy-N,N,N-trimethyl-1-propanaminium	C7H16NO3+	325.228	8.09995	559.948	483.889	391.547	560.909	490.747	519.129	517.165	524.917	459.366	449.68	423.926	471.95	440.468	473.913	460.433	383.094	497.013	482.956	475.961	512.111	484.958
Com_1065_pos	(-)-Neplanocin A	C11H13N5O3	527.206	8.96148	2172.52	1317.69	1625.43	1072.82	1850.64	1607.28	1160.29	1634.12	1364.78	1039.93	1486.31	2034.92	1641.86	2194.22	1619.03	2380.96	1554.02	1261.92	1750.77	1687.3	1695.32
Com_441_pos	cyclo(L-Phe-L-Pro)	C14H16N2O2	245.13	3.2803	109.566	118.789	159.877	133.339	153.723	111.077	118.906	131.94	110.08	123.112	145.047	101.571	127.779	115.4	118.012	110.663	118.483	116.002	114.468	104.874	100.525
Com_653_pos	gemeprost	C23H38O5	395.278	6.1066	1541.43	1526.1	1502.32	1582.79	1511.64	1461.99	1576.65	1599.99	1717.3	1504.44	1556.47	1626.45	1553.08	1777.97	1976.52	1654.56	1570.01	1607.66	1490.62	1465.11	1550.95
Com_561_pos	6I1EDL774J	C20H30O2	325.213	4.98197	652.224	527.653	674.012	504.923	729.205	746.455	629.547	556.75	625.206	658.145	545.819	538.043	594.843	723.291	606.094	566.182	581.287	607.298	542.806	579.501	519.93
Com_1387_pos	24-Methylenecholesterol, trans-ferulate	C38H54O4	1149.82	12.2911	1750.93	1875.12	1964.87	2676.58	1989.85	2131.37	3194.73	1831.55	2432.96	1770.14	2152.26	2283.77	2273.34	1918.03	2463.55	1976.01	2115.25	2443.47	3105.03	2739.35	2350.94
Com_2553_pos	fenamole	C7H7N5	323.144	2.27648	1404.7	1554.19	1647.69	744.451	1619.61	1249.02	1138.24	1449.13	1464.37	1244.63	1402.67	1508.25	1375.84	1502.39	1302.61	1370.34	1209.61	1381.23	1338.96	1320.7	1332.65
Com_2446_pos	(2E,6E)-9-[(2R,3S)-3-Ethyl-3-methyl-2-oxiranyl]-3,7-dimethyl-2,6-nonadienoic acid	C16H26O3	305.153	3.21597	88.898	128.185	135.334	49.937	122.452	230.142	187.726	84.0336	117.672	122.186	103.338	104.547	116.209	136.624	100.406	136.498	114.955	105.148	126.141	111.302	117.757
Com_2608_pos	N-Nitrosopiperidine	C5H10N2O	153.043	2.02053	90.7167	41.3134	66.9626	69.0806	62.0801	191.008	104.88	73.0245	41.7083	49.6498	41.8177	41.1238	27.1112	21.4321	40.3373	26.2928	56.9948	49.2781	45.4895	47.1212	53.7562
Com_1977_pos	Azafrin	C27H38O4	427.283	7.50223	117.249	64.315	234.522	71.7402	58.2449	74.1199	5.62139	131.291	186.157	96.012	216.032	146.187	164.428	298.206	216.411	277.356	148.986	129.724	140.638	134.569	149.703
Com_477_pos	I743Z35DVB	C13H20O	231.116	3.87807	387.551	439.842	423.689	340.236	518.979	354.814	321.572	418.647	429.324	341.025	351.738	313.348	368.585	464.322	370.69	419.815	388.146	345.529	366.445	379.789	332.976
Com_2534_pos	Indole-3-acetaldoxime N-oxide	C10H10N2O2	229.039	2.37588	147.259	147.865	141.269	181.132	137.3	133.789	190.581	164.796	173.798	160.395	156.568	152.747	164.58	167.804	209.766	163.592	164.348	164.23	155.709	162.264	145.304
Com_1146_pos	Zearalenone	C18H22O5	637.305	10.3501	604.409	540.912	765.924	602.937	454.718	417.729	938.267	508.974	571.484	467.237	565.87	548.539	592.371	576.061	673.849	618.217	542.957	573.255	664.238	657.009	576.728
Com_1100_pos	B74U6BJ6J5	C16H26O3	533.38	9.18957	659.806	731.324	784.034	585.806	759.285	998.696	679.545	769.351	916.988	840.55	703.677	775.543	674.633	773.235	743.666	669.388	716.494	697.521	659.607	680.224	664.738
Com_400_pos	Triparanol	C27H32ClNO2	875.434	2.6111	80.9861	88.028	149.286	114.087	143.228	204.692	173.789	77.5018	4.61106	127.46	71.6064	43.3648	98.5045	41.9345	0	65.1463	71.273	88.1241	89.2003	69.713	77.4586
Com_2232_pos	Bemotrizinol	C38H49N3O5	666.333	5.85065	491.37	503.04	507.261	450.062	542.315	536.137	513.662	557.663	571.697	550.318	513.239	547.142	566.93	565.429	560.374	460.768	489.871	542.536	438.983	462.476	498.887
Com_2573_pos	Binodenoson	C17H25N7O4	414.189	2.21215	1052.27	757.226	1177.35	363.031	767.427	880.657	516.109	808.122	529.386	966.486	701.195	440.487	759.39	648.309	386.354	1014.82	707.244	826.963	728.209	791.183	793.125
Com_1213_pos	17-Methyl-3-(2,4-cyclopentadien-1-ylidene)-5alpha-androstane-17beta-ol	C25H36O	353.283	11.6862	2647.93	2779.27	2205.4	2671.27	2258.8	2163.26	2447.77	2467.88	2691.06	2465.81	2863.29	2536.58	2794.51	2873.57	3542.03	2551.94	2835.47	2715.08	3483.2	2823.62	2858.9
Com_765_pos	FJX8O3OJCD	C22H30O4	381.202	6.96102	786.231	870.745	861.437	814.956	1019.41	999.616	819.09	1039.68	977.101	834.146	749.354	1025.54	776.128	819.655	816.492	603.359	817.327	897.635	944.487	1016.47	943.633
Com_841_pos	Phe-Trp(Dioxidation)-Arg	C26H33N7O6	1079.5	7.48793	302.713	314.305	202.569	408.567	298.065	318.523	308.884	267.517	262.107	329.738	336.2	301.163	239.01	227.663	145.589	226.164	233.782	283.919	291.213	282.709	256.49
Com_1154_pos	(S)-ropivacaine	C17H26N2O	313.168	10.6785	338.474	291.118	239.456	406.725	253.188	332.815	340.129	325.434	280.407	296.814	321.074	294.428	304.979	297.93	354.608	342.984	342.09	348.648	375.897	322.362	293.674
Com_27_pos	7,8-Diaminononanoic acid	C9H20N2O2	189.16	0.497117	264.178	227.463	199.425	227.688	194.863	234.697	302.748	252.898	147.753	245.461	122.446	177.681	226.738	192.704	176.41	194.097	200.651	203.783	183.468	185.285	201.378
Com_375_pos	D-Turanose, permethyl-	C20H38O11	455.247	2.46168	184.993	323.392	208.134	238.996	246.821	356.043	288.698	250.851	325.786	253.437	321.794	242.978	226.079	278.576	172.365	311.961	253.262	258.171	279.132	276.199	267.765
Com_1373_pos	Biotin sulfone	C10H16N2O5S	299.065	12.4977	1342.28	1632.9	1552.3	2660.12	1605.28	960.248	2130.48	1522.92	1636.21	1907.39	1772.45	1559.61	1562.73	1614.02	1925.54	3.63576	1225.38	1619.28	1782.45	1588.13	1694.04
Com_1533_pos	1-Palmitoyl-2-myristoyl-sn-glycero-3-phosphocholine	C38H76NO8P	728.516	10.6785	1718.6	3011.9	3335.81	4674.4	3204.62	5622.65	5741.46	4482.48	3703.4	1864.19	1865.52	4658.87	3336.83	3003.63	3317.17	4041.92	2294.92	3489.64	2166.77	2116.57	2237.18
Com_320_pos	629	C21H25NO2	346.175	2.21215	11.645	101.825	96.8058	54.2605	73.8383	48.1639	16.6681	19.8065	80.953	118.114	163.582	109.239	129.018	133.711	49.2764	145.172	84.5497	98.7591	92.8317	89.4567	87.4347
Com_2085_pos	CRW83OBW6B	C20H28O2	301.216	6.95385	1223.4	1311.62	1101.91	1522.09	1395.29	1468.17	1202.94	1499.51	1184.01	1180.92	1195.23	1328.01	1229.75	1104.53	1125.91	962.325	1216.56	1283.27	1142.27	1258.1	1177.99
Com_1275_pos	chitobiose, di-N-acetyl	C16H28N2O11	463.131	12.2346	302.323	308.805	634.51	334.06	506.753	286.283	296.355	312.786	368.612	295.397	364.697	372.093	321.516	331.634	407.617	349.74	610.456	564.85	646.586	628.755	607.125
Com_1723_pos	Ser-Glu-Lys	C14H26N4O7	363.192	8.44887	93.3345	59.1649	211.903	117.253	99.1881	251.009	132.766	50.3872	95.6283	214.166	125.565	159.167	122.429	154.109	144.865	40.3844	167.67	157.221	194.059	209.888	211.4
Com_289_pos	45I8QO7K37	C16H16N2S	307.065	2.02053	56.3709	14.2394	34.1026	33.8839	43.7134	138.136	68.3752	37.5498	13.492	33.0668	14.9461	15.5897	9.8005	0	9.20557	6.95034	17.5467	31.2792	29.4321	33.2539	33.1407
Com_2584_pos	Gly-Asp-Arg	C12H22N6O6	693.334	2.16282	13.2309	31.1502	59.1939	12.6561	62.9346	61.6248	30.3836	37.0499	5.94773	43.9858	28.2632	32.6661	40.8696	11.864	0	13.9633	23.7581	38.333	27.8493	31.7258	35.1961
Com_1094_pos	Norfloxacin	C16H18FN3O3	639.282	9.08947	145.999	153.248	165.626	372.175	479.76	469.577	257.467	194.499	197.348	242.959	127.377	333.772	142.839	494.617	63.4183	483.613	254.779	195.348	354.028	347.834	323.428
Com_1670_pos	L9A41F1FKO	C17H26N2O2	329.16	8.91143	5128.09	4895.2	4243.91	5762	4140.57	4702.8	5873.6	4857.81	5338.55	5122.19	5533.08	5105.41	5499.3	5112.96	6541.68	5247.55	5210.34	5609.34	4099.74	4294.44	4323.55
Com_701_pos	S1S883S4EE	C6H6O3	253.075	6.5549	137.336	88.7754	135.557	146.396	84.7318	141.787	158.166	114.528	153.704	147.235	150.765	143.614	161.769	134.319	166.665	177.886	166.121	145.988	118.53	140.493	124.154
Com_2731_pos	302HXL12MT	Cl3Fe[59]	186.828	0.504267	138.528	142.99	150.49	140.15	136.991	150.406	156.989	154.505	144.91	135.282	137.097	135.08	128.04	161.883	177.762	136.945	147.442	132.929	106.285	114.139	153.446
Com_2422_pos	Calcium Cyanamide	CCaN2	80.974	3.60778	364.568	357.89	339.044	416.464	347.834	333.108	405.731	385.984	435.198	342.681	403.753	382.063	393.99	388.407	498.079	394.6	396.832	392.813	355.287	350.547	357.7
Com_870_pos	Thioglycolic acid	C2H4O2S	184.99	7.67312	262.922	232.586	429.54	144.654	508.641	438.481	52.7476	331.048	366.165	122.148	125.204	271.675	105.636	376.898	86.9242	247.601	151.689	92.914	170.769	180.137	201.769
Com_552_pos	Chaparrolide	C20H30O6	389.194	4.86828	20545.2	22838.5	22200.7	13887.5	23703.5	18069.6	18236.1	21512.8	20004.7	18368.4	19843.2	19579.9	20940.8	24869.6	18556.3	21894.1	17898.3	19720.8	17922.5	18474.8	17942.2
Com_573_pos	5ML8H8S9IS	C15H22O3	251.163	5.22362	853.524	889.806	1037.3	782.921	757.322	934.163	1065.69	746.141	1131.26	983.272	1169.57	1157.26	1168.5	1075.32	1210.84	1132.16	1027.24	1131.09	1097.41	1160.55	1063.09
Com_456_pos	2-Hydroxyethylphosphonic acid	C2H7O4P	127.016	3.60778	1103.46	1062.77	969.102	1244.42	990.743	965.495	1226.75	1112.77	1207.05	1083.72	1159.36	1169.93	1204.19	1082.04	1412.55	1184.1	1130.65	1163.68	1042.95	1081.76	1030.08
Com_2028_pos	5.beta.-Pregnane-3.alpha.,17.alpha.,20.alpha.-triol	C21H36O3	337.273	7.30275	15255.4	17805.3	14865.1	15381	20618.4	20051.9	17050.6	14709.1	17418.1	19555.3	18421.7	18542.9	15915.7	18706.6	15053	17324.3	17152.5	17575.8	16160.8	16801.1	16161.1
Com_2314_pos	(R)-hydnocarpic acid	C16H28O2	275.198	5.05275	2592.26	2423.12	2824.15	2412.86	3154.51	2787.35	1997.32	2719.01	2907.31	2781.25	2987.34	2658.81	2614.42	3417.94	2744.19	3386.3	2688.94	2881.26	2471.28	2501.17	2444.53
Com_2666_pos	Dipivefrine	C19H29NO5	390.168	0.660817	29.0174	41.6275	44.5938	23.4142	36.1457	45.4989	39.0226	29.1803	25.8616	40.924	36.5967	38.9494	40.26	41.2695	23.4342	41.5347	31.6874	29.3152	31.3215	29.474	34.9068
Com_1583_pos	Behenic acid	C22H44O2	379.293	9.69505	1217.93	871.219	939.535	830.477	825.198	676.619	511.559	840.269	1087.3	1081.07	960.547	1072.04	934.587	1439.14	1102.52	1228.61	974.047	894.943	1520.6	1399.45	1117.63
Com_146_pos	Ethyl tramadol	C17H27NO2	555.387	9.01153	293.178	339.497	274.091	373.305	238.326	291.472	359.043	305.859	320.947	335.134	310.964	324.256	381.5	292.792	374.27	269.463	320.185	331.691	294.694	288.912	282.212
Com_187_pos	n-butanol	C4H10O	149.132	11.7927	12788.5	12529.3	10256.5	14081.4	10423.9	9686.37	12824	13407	13596.8	12120.5	12718.7	13271.4	12163.8	13697.5	16208.6	12847.9	13236.2	13064.5	12408.7	12325.6	12367.6
Com_1032_pos	FU2EWB60RT	C16H22O4	301.141	8.59828	2018.47	1868.47	2583.53	2309.48	2104.61	1614.12	1979.45	1939.54	2202.48	1864.57	2210.37	2228.85	2216.7	2074.9	2626.34	2199	2897.62	3019.53	4063.2	4112.37	3603.61
Com_2004_pos	(R)-Pentazocine	C19H27NO	308.197	7.43073	441.181	318.849	316.81	219.118	175.932	312.205	334.799	167.4	300.184	253.167	420.968	483.723	471.206	337.654	370.968	349.871	838.692	852.25	805.166	788.15	793.421
Com_209_pos	Sinapyl alcohol	C11H14O4	211.099	2.21215	755.919	1052.9	951.695	918.137	901.125	757.748	808.911	902.652	894.732	829.457	952.567	916.769	945.082	1035.06	961.168	1008.72	979.885	795.805	925.729	824.891	851.529
Com_2031_pos	Butenafine	C23H27N	635.439	7.28845	239.689	116.936	228.781	130.972	243.128	125.783	116.038	211.012	93.2507	71.1354	152.202	141.387	148.647	219.397	63.1503	233.574	170.053	148.09	142.679	143.883	135.377
Com_511_pos	Myriocin	C21H39NO6	402.283	4.55442	97.4288	104.952	151.29	78.4523	138.011	99.7796	108.813	137.179	83.8492	71.3147	82.759	63.1909	61.644	114.378	67.6485	92.1866	84.9818	82.8678	78.2712	84.0628	86.9312
Com_2151_pos	Burimamide	C9H16N4S	425.225	6.5549	78.673	52.1226	79.5953	86.2912	81.6011	104.227	117.638	88.9593	86.167	90.2381	47.0382	81.9974	71.201	94.0659	88.354	41.5909	76.7097	89.5657	89.0655	108.652	99.1539
Com_235_pos	Creatine	C4H9N3O2	170.033	0.5679	278.143	288.314	267.878	240.651	308.193	434.543	377.501	226.029	160.146	234.447	208.455	224.578	230.092	222.99	179.371	227.196	193.869	229.299	196.446	195.052	201.369
Com_266_pos	Minocycline	C23H27N3O7	480.177	0.667967	39.4233	46.1361	46.6123	4.69961	48.1465	52.9917	24.8157	28.4323	21.1418	30.5834	24.1804	28.5908	39.4963	38.6031	21.6203	38.0125	33.0122	34.1753	38.156	38.0217	35.7003
Com_2590_pos	4-hydroxymandelonitrile	C8H7NO2	299.101	2.10562	56.2198	62.6764	59.0399	21.4843	65.6223	76.2067	67.074	54.1316	66.7952	75.338	71.6708	51.5525	72.0789	72.9178	43.203	81.7721	59.7429	60.1507	60.8724	60.534	63.1955
Com_46_pos	NG-Amino-L-arginine	C6H15N5O2	228.1	0.660817	75.3846	155.319	163.002	160.077	168.505	97.3147	125.088	164.581	121.198	162.731	158.907	128.474	158.029	110.781	79.5311	144.848	133.34	133.402	138.875	131.057	135.25
Com_2269_pos	WJ72O6860W	C20H36O5	379.244	5.55822	1640.58	1763.75	1679.41	1551.45	2037.37	2324.69	2153.01	1885.98	1677.88	1896.1	1385.45	1648.02	1743.43	1850.2	1763.6	1442.67	1738.95	1818.45	1679.3	1691.66	1664
Com_785_pos	1,1'-(1,10-Decanediyl)bis(3-azidopyridinium) dichloride	C20H28Cl2N8	901.367	7.10327	89.0795	68.5742	97.8347	62.2724	98.2875	106.094	102.147	81.2392	88.7661	105.891	65.7858	78.2278	62.5935	99.5726	94.2932	67.8284	91.7243	87.3756	73.6029	68.2368	76.232
Com_204_pos	Isopentenyladenine	C10H13N5	204.123	0.660817	1630.08	4199.13	3924.55	6296.14	5343.1	4624.23	8594.25	6083.38	3723.52	4618.05	3126.36	3827.26	3873.26	3644.76	4957.84	4313.09	3705.96	4073.01	3587.72	3612.34	3742.05
Com_1655_pos	cis-11,14-Eicosadienoic acid	C20H36O2	331.26	8.96148	1037.91	912.659	975.439	1526.67	746.232	1043.5	1559.81	934.134	1083.16	1032.53	817.159	846.119	1041.61	800.499	1078.63	557.79	1160.9	1133.26	1202.99	1172.14	1147.79
Com_1241_pos	(1S,2R,3R,4S,6E,10S)-3-Isopropyl-6,10-dimethyl-11-oxabicyclo[8.1.0]undec-6-ene-2,4-diyl diacetate	C19H30O5	361.196	11.9071	724.495	698.595	676.408	688.967	618.305	607.76	663.408	654.581	742.398	693.795	660.116	701.901	725.676	644.658	799.19	773.413	853.287	788.454	815.373	805.26	826.587
Com_630_pos	Gentamicin C1	C21H43N5O7	500.308	5.8578	644.413	1219.23	752.085	789.611	1218	1356.95	560.769	1127.39	1027.11	1058.79	737.141	1053.62	699.565	911.086	637.692	752.526	830.418	892.254	734.041	744.577	771.028
Com_1663_pos	(+)-Flabellidine	C18H28N2O	327.186	8.9186	189.272	168.77	181.837	239.074	161.321	189.401	223.33	202.898	233.582	192.502	206.802	205.367	195.219	211.085	261.053	206.651	277.288	249.406	222.678	215.234	242.58
Com_185_pos	Calcifediol	C27H44O2	401.343	11.7076	278252	227513	251325	200712	196825	158609	136956	255993	276446	225087	267918	245014	259541	307923	241707	301714	235013	238057	247635	234271	236153
Com_1029_pos	1-Hexadecyl-2-(9Z-octadecenoyl)-sn-glycero-3-phosphoethanolamine	C39H78NO7P	742.516	8.56968	18712.9	24214.7	24098.3	30067.4	24947.6	31735.5	37931.1	24007.6	30542.7	22845.5	30758.9	30392.7	34604.9	27909	33088.9	25003.3	27112	33223.2	17483.1	35118.7	33007.4
Com_2693_pos	N-Palmitoylglycine	C18H35NO3	352.223	0.646517	308.329	170.501	116.968	145.032	161.074	711.287	223.767	138.85	81.755	193.835	147.002	208.179	241.143	131.843	124.386	184.449	165.83	174.119	177.042	224.557	187.554
Com_1980_pos	Arachidonoyl-N,N-dimethyl amide	C22H37NO	354.277	7.49508	231.639	270.415	225.943	292.038	219.258	229.464	322.744	228.362	225.353	194.065	197.584	224.977	207.532	200.188	267.858	169.481	247.198	223.611	217.848	222.628	233.771
Com_2476_pos	Chaksine	C22H38N6O4	489.258	2.83202	69.3793	107.697	147.933	32.2568	139.41	135.088	51.3727	56.0185	25.8243	71.7369	57.7212	55.8946	92.7032	64.5169	4.06097	31.5955	50.5371	52.3225	63.3478	64.6177	67.3288
Com_1341_pos	Cephalostatin 1	C54H74N2O10	933.523	12.6483	1137.78	1156.22	1057.43	861.774	866.839	813.147	1007.27	998.658	1116.06	1135.22	1458.23	1030.92	1459.47	1063.51	1017.39	1274.65	1113.44	1073.51	1025.45	958.666	1079.97
Com_2499_pos	4-((hydroxymethyl)nitrosamino)-1-(3-pyridyl)-1-butanone	C10H13N3O3	447.198	2.61825	23527.1	21043.2	24897.8	10587.1	24609.4	17132.3	17538.7	19680.3	19003.4	15589.9	17422.5	18036.8	19459.3	22136.9	16930	19505.6	15716.3	18948.2	16962.4	17566.7	17896.6
Com_1365_pos	melarsoprol	C12H15AsN6OS2	399.006	12.512	162.206	221.256	204.754	351.314	202.963	129.765	348.823	190.767	169.899	295.467	262.463	195.603	222.41	209.458	238.504	0	122.046	242.709	223.694	221.242	231.81
Com_2060_pos	(1R,2S)-3,4,5,6-Tetrachloro-3,5-cyclohexadiene-1,2-diol	C6H4Cl4O2	496.805	7.06038	44.241	17.8156	29.6062	21.9999	0	0	1.79147	3.30741	3.12051	3.88417	36.2	30.0354	11.1223	6.26204	47.1011	36.8335	20.6278	17.2164	21.5415	24.4935	11.2569
Com_281_pos	Acetyl-L-carnitine	C9H17NO4	204.123	0.973967	60.5651	365.522	307.746	462.488	477.758	342.486	781.973	442.327	262.812	346.437	216.848	272.787	289.61	294.916	322.767	320.874	248.623	277.208	230.399	245.047	254.979
Com_34_pos	Symetra	C16H23NO7	380.131	0.660817	164.01	1095.71	1120.36	1096.22	1343.43	208.013	968.326	1318.34	921.338	1064.89	891.491	745.515	1104.53	644.541	287.543	1227.02	794.82	863.571	822.829	767.887	762.754
Com_87_pos	DL-Tryptophan	C11H12N2O2	205.097	2.06987	161.279	414.77	410.276	203.155	462.321	490.544	324.685	252.641	223.78	357.314	400.835	230.452	424.582	461.493	183.194	365.165	280.774	280.44	233.168	224.768	252.468
Com_23_pos	N-Cyclohexanecarbonylpentadecylamine	C22H43NO	338.343	11.7927	226084	217851	124469	234711	132623	79048.3	195271	254198	209956	193661	173266	234209	148325	253442	252428	150080	221726	218631	214293	211268	206530
Com_1761_pos	(1R,9R,10R)-16-Methyl-6,14-diazatetracyclo[7.5.3.0~1,10~.0~2,7~]heptadeca-2(7),3,16-trien-5-one	C16H20N2O	513.322	8.28512	1005.54	1325.35	972.355	1134.16	1307.22	1285.7	1508.13	941.463	1043.31	1181.54	919.24	1132.55	1109.56	951.26	959.543	783.809	1057.24	1094.65	1032.55	1019.74	1020.27
Com_1768_pos	Bz-Arg-OEt	C15H22N4O3	329.161	8.27798	964.176	647.93	676.769	218.409	269.215	504.988	101.653	583.344	736.161	218.987	292.149	407.532	162.375	437.638	345.355	170.283	753.67	781.249	763.346	764.465	728.628
Com_207_pos	Cyanotriphenylborate	C19H15BN-	307.135	2.29793	3924.74	4424.46	4629.11	2334.13	4871.34	4116.04	3623.33	3852.06	4041.86	3685.33	4037.91	4387.44	4122.76	4073.06	3551.1	3963.11	3496.05	3771.62	3663.81	3716.83	3778.7
Com_2133_pos	6-(3,3-Dimethylallyl)chrysin	C20H18O4	345.11	6.66215	334.506	366.399	359.988	309.081	400.182	320.081	386.4	365.888	477.906	368.964	345.197	383.664	432.787	433.992	563.377	148.524	374.155	355.079	318.224	385.428	368.11
Com_901_pos	(3aS,5S,6R,7aR,7bS,9aS,10R,12bS)-5,6-Dihydroxy-7a,9a-dimethyl-10-[(2S,3R,4R,5S)-3,4,7-trihydroxy-5,6-dimethyl-2-heptanyl]hexadecahydro-3H-benzo[c]indeno[5,4-e]oxepin-3-one	C28H48O7	497.346	7.87973	281366	263560	191223	281303	259446	286674	286645	241518	258754	273369	280755	274486	282442	242076	271399	298183	229768	293454	241999	245017	214623
Com_1800_pos	Roxane	C19H28N2O4	349.213	8.21435	388.202	255.062	286.591	609.415	245.941	333.789	574.589	236.494	208.72	284.878	229.347	376.527	326.4	212.954	312.851	123.547	380.464	376.382	403.091	420.223	388.695
Com_2520_pos	dribendazole	C15H19N3O2S	328.108	2.46882	88.4748	138.373	118.696	125.151	127.998	105.12	234.327	241.809	110.127	100.436	106.904	79.3854	120.91	86.9225	108.2	80.7519	109.807	119.428	122.186	128.621	122.799
Com_68_pos	03077MV85B	C7H16O2	155.107	4.86113	7884.38	7046.22	7079.78	7470.99	10489.7	7662.8	5403.15	7960.69	7501.44	7743.06	8131.21	7841.67	6395.69	8250.13	6507.91	7470.11	7310.1	7451.81	6368.28	6663.38	6505.26
Com_61_pos	N-Formyldemecolcine	C22H25NO6	438.163	0.667967	339.355	400.626	323.974	341.617	351.487	401.759	387.08	335.453	395.053	406.113	453.224	376.997	485.942	421.629	414.783	446.392	365.037	402.307	403.733	381.176	394.063
Com_47_pos	3-Buten-1-amine	C4H9N	110.036	0.667967	7787.69	7518.17	6862.53	7242.85	6530.38	6502.84	8592.55	7230.52	8247.64	7484.52	7807.63	7842.97	8279.45	7309.92	8878	8022.43	7397.69	7724.4	7125.81	6881.66	7214.72
Com_1150_pos	(1S,2R)-2-(Diethylamino)-1-phenyl-1-propanol	C13H21NO	208.17	10.5497	254.303	231.899	66.9569	234.418	212.005	64.4265	82.9713	129.174	185.094	251.71	170.106	403.02	187.214	257.41	241.508	171.649	254.028	225.896	422.54	338.973	306.341
Com_1265_pos	Eperisone	C17H25NO	519.399	12.0709	414.226	377.196	406.896	363.256	317.356	312.528	366.438	400.095	379.871	422.112	412.543	380.512	359.921	426.02	469.136	458.959	403.639	436.537	403.435	431.415	392.613
Com_2646_pos	1-Methyl-6-(1,2,3,4-tetrahydro-6-hydroxy-2-naphthyl)-2(1H)-pyridone	C16H17NO2	511.26	0.667967	112.589	175.509	152.327	145.025	146.713	171.896	68.3511	138.074	141.097	199.688	153.978	130.287	227.589	119.275	103.251	153.836	144.637	171.732	160.939	155.33	156.044
Com_2250_pos	13,14-Dihydroprostaglandin F1.alpha.	C20H38O5	381.259	5.73625	1032.14	1000.87	1086.66	834.484	1336.69	1106.66	761.362	1199.1	978.956	1046.92	917.127	978.751	817.341	1085.3	725.333	825.976	903.324	992.355	979.255	980.172	910.766
Com_2388_pos	(4beta,12R)-12,13-Epoxytrichothec-9-en-4-yl acetate	C17H24O4	293.173	4.14188	5022.37	5454.59	6116.03	3922.02	6379.16	5883.74	5494.85	5440.71	6343.46	5745.77	6410.31	6963.23	6192.08	6757.7	5582.64	5776.74	5408.68	5835.16	5820.78	6056.98	5838.2
Com_1333_pos	N-Methyl-.alpha.-aminoisobutyric acid	C5H11NO2	118.086	12.6483	26.4671	41.9117	23.1603	43.4725	27.6253	19.3926	31.3544	30.741	39.4112	29.9982	45.8647	30.7889	31.6078	44.4348	40.3706	43.4586	27.5327	26.4167	43.2519	35.8482	33.1048
Com_2408_pos	6470	C21H26O4	685.375	3.79297	86.9024	228.312	225.185	81.7088	378.959	651.152	151.584	92.1325	21.5225	214.19	68.1403	135.148	252.768	26.6159	0	55.143	99.6428	116.116	117.959	101.763	86.1445
Com_1010_pos	Gentamycin C2	C20H41N5O7	927.612	8.42027	477.429	452.695	403.423	291.289	622.792	364.933	331.687	469.437	445.405	394.905	335.764	386.687	360.068	397.282	205.911	226.445	339.389	279.108	318.355	333.172	298.589
Com_304_pos	Cinnamic acid	C9H8O2	149.06	2.11277	4.0294	25.9013	30.3924	9.87155	27.4427	20.4635	25.7759	24.6715	28.5184	29.1832	28.8719	20.5044	30.93	28.3259	27.8706	21.5375	18.2155	14.6323	24.3502	27.5987	26.9957
Com_1181_pos	3,4-dihydro-7-methoxy-2-methylene-3-oxo-2H-1,4-benzoxazine-5-carboxylic acid	C11H9NO5	471.106	11.3429	220.868	47.1932	148.034	121.474	16.1848	0	84.4658	34.1778	0	62.3997	81.2754	51.3978	83.9743	41.1674	248.636	31.5463	106.146	83.5881	153.633	91.0851	94.3275
Com_231_pos	(-)-Chorismic acid	C10H10O6	249.037	0.54645	5.7693	265.017	295.045	86.0849	176.766	19.7886	9.16412	193.078	108.784	300.17	74.036	42.3127	87.2216	141.672	144.067	152.164	85.8859	92.8429	83.5901	85.1049	91.1795
Com_405_pos	7-Isopropenyl-4-methyl-10-methylene-11-oxatricyclo[6.2.1.0~4,9~]undecan-9-ol	C15H22O2	273.125	2.64685	398.697	471.13	522.924	229.106	544.903	443.36	341.522	400.715	369.515	338.84	309.573	366.19	353.615	436.704	359.729	400.435	394.212	276.837	417.516	346.403	318.809
Com_2697_pos	Pro-Leu-Lys	C17H32N4O4	357.25	0.610783	3311.06	5905.23	3392.26	3741.17	5343.98	8703.79	5796.92	3660.96	2263.28	5094.5	4660.5	5685.24	5890.85	3801.28	2882.05	6538.83	5022.02	5318.96	4731.75	4341.32	4721.58
Com_1759_pos	Buformin	C6H15N5	315.268	8.28512	123.473	167.687	146.156	159.594	187.905	165.683	232.983	92.146	125.653	152.254	117.09	165.645	137.375	100.905	99.8805	61.2942	152.31	137.788	153.719	153.565	131.176
Com_2414_pos	N-(3b,4,5,6,6a,7,9,9a,10,11,12,12a-Dodecahydrocyclopenta[c]cyclopenta[4,5]pyrido[3,2,1-ij]quinolin-2-yl)-2-fluorobenzamide	C25H27FN2O	413.2	3.74292	4178.98	5285.32	4829.98	2843.18	4966.46	4675.43	4207.58	4650.29	4526.93	4469.76	4668.84	4455.25	4446.38	5236.63	3662.93	5167.39	4037.54	4547.45	4080.26	4135.49	4084.27
Com_2715_pos	2-Methylaziridine	C3H7N	58.0652	0.54645	21.657	12.5451	15.2469	17.2703	18.3516	11.9123	15.2793	15.8953	8.8711	8.97541	13.5679	8.88176	9.18845	10.4594	10.3713	15.0539	13.376	14.9693	13.7496	11.5202	15.3707
Com_1978_pos	Acevaltrate	C24H32O10	503.187	7.49508	119.512	149.987	84.3946	190.399	116.963	113.134	203.551	79.5681	97.3792	76.3189	88.4523	98.8931	101.12	80.9351	158.507	50.2953	133.949	108.749	127.09	128.912	143.553
Com_2195_pos	(4R,7S,8S,9S,13Z,16S)-4,8-Dihydroxy-5,5,7,9,13-pentamethyl-16-[(1E)-1-(2-methyl-1,3-thiazol-4-yl)-1-propen-2-yl]oxacyclohexadec-13-ene-2,6-dione	C27H41NO5S	492.276	6.15665	424.343	560.536	589.629	389.708	615.397	534.733	450.369	598.291	662.757	726.265	747.136	711.769	550.655	879.96	516.527	930.181	555.96	604.631	563.606	545.055	558.572
Com_242_pos	Quinomethionate	C10H6N2OS2	468.998	0.589333	20.867	59.8956	62.704	29.6545	77.6189	24.6525	97.4157	29.1259	23.2504	62.9771	63.3281	32.2687	64.0148	51.7553	24.4572	74.8712	40.4336	43.6748	36.3022	35.6588	41.9575
Com_792_pos	Dehydrocholic acid	C24H34O5	425.228	7.14618	201.13	106.794	202.132	131.228	228.958	128.409	79.1221	240.031	222.229	140.194	117.599	130.359	119.065	193.648	145.92	82.6996	141.279	133.225	150.127	169.19	175.476
Com_2589_pos	Urapidil	C20H29N5O3	426.188	2.11277	112.517	123.945	163.98	4.89356	107.696	81.0752	49.551	82.1445	86.2264	72.3579	114.116	52.2708	102.022	108.314	32.5792	162.726	75.1822	96.3454	80.9494	110.337	91.4999
Com_534_pos	Carisoprodol	C12H24N2O4	261.181	4.71813	291.537	267.692	226.016	263.11	240.433	273.35	272.294	236.539	190.013	244.493	245.127	237.476	271.125	288.772	239.919	242.136	258.029	254.235	177.865	168.183	177.272
Com_2630_pos	94F3SX3LEM	C20H24FN3O6S	492.103	0.675133	50.7867	60.4876	58.8423	84.2314	40.8947	28.0062	41.34	45.6541	71.9896	48.6945	77.2025	51.0192	62.1395	75.5447	93.3456	72.9292	64.2911	40.8925	38.8473	47.4688	66.6389
Com_915_pos	ZR1C7949XT	C32H41N3O7	602.281	7.94338	696.235	796.553	710.9	699.851	657.62	665.172	655.177	745.792	826.498	662.996	752.688	788.911	745.548	741.704	893.427	852.002	682.046	641.008	877.592	803.446	772.596
Com_1464_pos	Sodium (5Z)-7-[(1S,2S,3S,5R)-3,5-dihydroxy-2-{(1E,3S)-3-hydroxy-4-[3-(trifluoromethyl)phenoxy]-1-buten-1-yl}cyclopentyl]-5-heptenoate	C23H28F3NaO6	519.139	11.7641	1471.9	1367.52	1785.62	1887.85	1755.29	1224.61	1429.01	1691.73	2185.36	1397.37	1524.17	1896.8	1525.42	1551.46	1910.28	1516.84	1541.39	1385.13	1982.51	2052.78	1961.93
Com_2089_pos	Methyl tert-butyl ether	C5H12O	111.081	6.91097	26.7066	25.2266	27.715	41.7236	41.1388	40.3495	2.18567	43.892	35.8785	30.2293	47.0307	42.3198	16.6332	35.7475	16.6503	48.0703	28.1025	35.8576	32.6824	32.4989	21.0538
Com_1503_pos	beta-Myrcene	C10H16	159.116	11.4939	2595.77	2208.47	2566.21	1937.32	1992.42	1675.43	1645.75	2275.57	2866.26	2161.53	2724.8	2335.74	2594.65	3137.49	2647.65	3117.34	2314.38	2202.81	2660.89	2343.82	2340.41
Com_2320_pos	Emetamine	C29H36N2O4	499.258	4.88902	806.159	2989.7	3283.5	2609.38	2895.67	1203.56	3193.52	2152.7	1324.61	2994.28	2638.32	2316.12	2943.95	1768.19	1172.65	2048.53	2187.73	2314.92	1910.19	2000.13	1927.53
Com_1486_pos	trans-4-Hydroxycyclohexanecarboxylic acid	C7H12O3	167.067	11.5861	1021.4	957.841	942.999	1335.18	976.836	852.615	942.633	915.218	1092.03	918.647	1212.92	988.203	1027.14	956.823	1203.08	1252.92	1072.2	914.401	1388.01	1138.39	1126.77
Com_544_pos	Zanoterone	C23H32N2O3S	417.224	4.86113	23290.2	21603.3	24844.1	17353.3	25249.8	26588.3	26197	20208.8	21436	20408.2	18484.6	22007.2	23122	24545.4	23153.7	19447.8	21076.3	23020.4	20000.9	20613.6	20632.7
Com_2214_pos	NBBCC	C16H16N2O2	269.129	6.02868	195.755	250.731	202.379	172.36	292.089	123.11	199.875	317.504	231.749	206.333	156.519	141.361	189.277	392.028	179.639	206.58	263.877	282.545	250.502	266.226	239.508
Com_726_pos	Tricrocin	C38H54O19	815.332	6.73292	231.797	262.529	249.294	267.558	276.861	256.96	227.063	310.233	310.998	249.198	292.062	281.081	260.214	294.394	257.309	219.86	270.256	251.294	226.278	272.887	277.458
Com_518_pos	306	C13H24N2O2	263.174	4.61877	512.729	531.605	578.144	396.33	600.815	518.951	447.748	465.874	492.298	446.352	456.76	490.337	516.002	573.1	455.909	452.269	468.647	442.545	525.102	518.549	514.684
Com_1734_pos	JJO1TS4A8Y	C7H10N4O	333.177	8.37092	439.717	353.998	394.161	528.294	350.617	536.892	412.309	365.457	475.799	570.443	547.868	444.937	459.078	511.453	459.588	594.433	526.105	474.234	453.833	471.524	439.697
Com_1756_pos	2-[(9R)-9-{[(2Z)-2-Methyl-2-butenoyl]oxy}-2-oxo-8,9-dihydro-2H-furo[2,3-h]chromen-8-yl]-2-propanyl (2Z)-2-methyl-2-butenoate	C24H26O7	427.177	8.29228	213.863	204.996	183.097	266.268	166.272	154.832	225.627	198.106	209.773	205.537	210.644	264.46	264.167	203.354	324.82	191.206	241.261	224.033	225.037	233.875	242.027
Com_1085_pos	Ammonium hydroxide	H5NO	71.0855	9.03298	48.3929	50.6406	46.3597	54.3146	41.0721	45.8504	56.9676	51.1006	62.2059	46.2913	55.2321	51.8271	54.9847	55.7805	69.9008	54.9797	54.9198	54.7876	44.3849	46.7817	45.1675
Com_2663_pos	Phencyclidine	C17H25N	244.202	0.660817	50.3477	22.7127	24.6873	47.8304	21.3552	31.7402	31.6374	36.0588	40.928	26.5541	25.7294	32.294	29.6582	32.565	46.8964	35.3194	32.6364	40.6288	36.2849	35.6214	38.173
Com_1299_pos	90282P2S37	C8H17NO	287.27	12.6042	1226.19	1125.03	762.831	767.881	888.19	931.428	943.589	966.014	969.052	1273.32	1134.84	1024.92	1317.03	1090.66	1112.89	1147.79	1114.81	1101.69	962.629	871.872	962.073
Com_43_pos	7GWN8D7165	C19H31N3O8S	462.19	3.15233	16989	13503.5	16609.4	7668.89	21345.7	20418.5	14383.3	10235.8	9943.28	13035.3	10001.4	9423.26	14055.2	15864.5	8353.96	12686.6	11355.5	12329	10727.6	10935.6	10891.4
Com_2128_pos	Hopantenic acid	C10H19NO5	467.256	6.69073	44.261	46.0467	87.9157	60.617	53.9514	70.6426	61.1337	32.4457	76.818	85.2152	73.6969	99.2739	93.8081	87.3003	65.5084	61.724	82.1367	76.6398	61.1727	73.1948	82.4139
Com_1848_pos	Ciclesonide	C32H44O7	563.299	8.0785	1140.32	1249.69	1284.47	1223.86	1692.61	1705.86	1288.69	1225.1	1587.41	1452.31	1189.36	1434.79	1086.44	1703.96	1023	1583.89	1219.28	1228.27	1417.67	1426.54	1379.46
Com_197_pos	Browniine	C25H41NO7	468.295	12.2203	2054.75	985.923	1318.49	1518.99	1134.29	1416.34	1081.37	1848.14	1964.61	1723.34	1390.22	1097.99	1520.45	1569.47	1625.02	1743.91	1495.01	1322.72	1425.61	1348.12	1409.38
Com_682_pos	3V1KE0N8D5	C12H18O	179.142	6.36327	292.345	326.39	314.624	344.64	409.633	473.615	327.189	361.623	419.595	483.786	377.902	369.353	326.531	415.254	405.384	418.905	389.256	404.804	353.992	340.701	348.66
Com_1436_pos	Dinsed	C14H14N4O8S2	861.059	11.8642	690.509	590.347	619.28	727.13	617.919	616.729	754.551	637.025	755.95	637.907	722.296	659.44	741.969	648.786	874.9	699.082	656.782	673.931	728.85	711.093	634.925
Com_2284_pos	2alpha-(Hydroxymethyl)-5alpha-androstane-3beta,17beta-diol	C20H34O3	345.241	5.41595	545.25	313.358	520.29	367.853	601.867	411.55	319.649	374.105	383.444	359.377	309.992	322.334	378.419	467.363	298.243	292.977	364.126	348.944	331.449	341.22	349.155
Com_509_pos	2-Hydroxy-5,6-didehydrospartein-10-one	C15H22N2O2	263.176	4.52653	366.699	365.586	398.41	266.973	428.751	392.134	304.699	324.314	358.158	345.227	315.603	344.4	362.594	398.906	330.781	336.774	333.094	327.865	391.946	427.135	343.074
Com_1209_pos	EKP351892F	C6H8N2O2	281.127	11.6647	416.636	444.309	373.19	495.53	399.699	419.201	540.667	438.383	492.765	435.184	473.681	464.106	457.176	416.155	600.017	418.995	429.448	400.821	578.684	492.747	485.384
Com_200_pos	(3beta,4alpha,5alpha,9xi)-3-Hydroxy-4-methylcholest-7-ene-4-carbaldehyde	C29H48O2	467.373	12.5191	6151.18	7178.82	5224.46	5384.01	4659.08	6121.04	6462.62	6318.26	6029.77	5712.63	6680.79	5940.94	6182.99	7659.16	7365.81	7975.72	7921.33	6326.17	6175.78	5866.66	5886.35
Com_2467_pos	Mancinellin	C36H52O8	651.332	2.97432	5500.49	6134.58	5525.88	3690.98	5517.61	8388.25	7057.48	4254.88	3945.76	4948.47	5033.29	4515.42	6121.78	4515.67	3567.07	4690.82	4465.89	5025.74	4610.37	4744.9	4668.89
Com_1964_pos	vibunazole	C15H20ClN3O2	619.259	7.53798	711.044	653.546	629.671	960.589	553.383	645.191	630.213	721.593	807.961	785.167	823.905	716.548	705.366	736.108	920.49	919.212	827.778	722.835	576.015	574.006	607.708
Com_1847_pos	Bifonazole	C22H18N2	621.295	8.0785	613.717	672.608	673.081	690.225	938.068	837.321	640.74	652.99	841.183	741.722	707.65	836.56	643.687	863.064	609.584	944.854	729.661	658.533	800.462	789.936	787.096
Com_305_pos	Trp-Gly-Arg	C19H27N7O4	440.203	2.1199	1043.58	1212.57	1205.21	487.327	1133.51	1190.15	906.656	939.653	660.933	951.704	1022.22	696.624	1142.68	827.581	523.859	983.919	799.228	931.021	821.98	842.033	832.677
Com_2688_pos	Cytosine	C4H5N3O	112.051	0.660817	427.414	1532.56	1629.73	1782.79	1911.29	495.464	1693.98	2056.43	1591.91	1789.13	1428.53	1238.99	1751.67	1046.33	853.987	2049.71	1364.85	1436.39	1338.93	1380.82	1369.15
Com_690_pos	(+)-Ophiobolin A	C25H36O4	439.226	6.44837	690.132	570.498	581.689	468.82	678.082	667.01	468.164	543.082	396.633	420.647	337.731	430.28	445.471	537.706	247.375	296.781	444.041	433.8	382.744	405.159	385.632
Com_769_pos	13-deoxytedanolide	C32H50O10	595.348	6.96815	272.801	159.522	251.798	179.677	34.197	52.8237	93.2484	102.845	68.8029	56.5721	187.68	149.306	150.789	43.3913	123.549	144.068	135.316	135.127	140.468	158.281	142.624
Com_1496_pos	1-(9Z-Octadecenoyl)-2-tetradecanoyl-sn-glycero-3-phosphocholine	C40H78NO8P	754.534	11.5153	4388.45	6562.13	5450.12	9536.03	6359.09	8195.55	10249.1	6952.46	6651.39	5060.36	3929.73	8743.28	7759.33	5759.52	8063.29	7001.76	5002.01	5613.57	3267.03	5462.54	6806.66
Com_842_pos	Estradiol enanthate	C25H36O3	385.273	7.49508	3855.85	4736.12	3145.44	5116.66	3917.08	4173.17	5901.85	3397.17	3529.48	3436.86	2969.34	3666.73	3350.55	3289.35	4088.34	2557.86	4155.04	3957.53	3511.8	3624.72	3838.21
Com_1712_pos	Solanocapsine	C27H46N2O2	469.32	8.57683	359.843	464.979	706.6	308.284	273.249	464.961	330.998	418.984	600.202	664.194	464.853	584.281	423.117	734.258	496.087	360.133	453.329	401.534	431.601	465.738	444.14
Com_2616_pos	(2-Hydroxyphenyl)oxidanyl	C6H6O2	110.035	1.12337	378.543	400.228	407.781	340.65	374.707	356.059	468.09	355.554	400.836	394.174	390.598	403.501	448.655	372.769	404.892	402.898	371.917	409.174	338.26	337.641	374.384
Com_145_pos	10-Hydroxydecanoic acid	C10H20O3	227.128	9.02583	9792.7	9690.77	8919.61	11331.8	8465.49	8717.39	10808	9862.08	11085	9905.1	10371.8	10352.9	10283.2	10074.1	13111.3	10024.8	10573.6	10292	9339.14	9731.26	9633.43
Com_1856_pos	Rengyol	C8H16O3	321.231	8.02918	155.849	176.533	172.851	157.055	185.015	178.64	139.043	192.684	209.636	201.479	173.662	205.326	171.087	206.807	215.967	178.986	192.972	164.708	199.796	194.328	181.283
Com_2665_pos	6712	C23H28N2O5S2	953.299	0.660817	44.477	32.8263	26.4583	19.9637	21.222	17.831	39.9151	30.3363	36.091	27.8889	33.5484	31.9056	23.002	23.6528	33.9966	30.0486	30.099	29.4317	28.1574	30.1149	23.1685
Com_2387_pos	Penbutolol	C18H29NO2	292.226	4.14903	105.387	345.947	224.091	104.336	140.386	2361.76	1883.35	124.432	353.397	835.99	204.516	128.583	322.419	487.829	682.989	215.458	742.001	755.007	688.989	703.427	695.018
Com_665_pos	Alpha-Eleostearic acid	C18H30O2	301.215	6.1781	737.694	699.89	691.985	743.766	772.888	799.74	813.86	729.802	647.666	687.002	543.121	617.004	688.053	685.472	679.081	645.325	759.744	702.182	685.9	648.02	621.393
Com_983_pos	Chamazulene	C14H16	185.132	8.27798	1093.41	899.958	1130.29	1271.48	913.227	1538.44	1398.24	826.113	1035.71	1406.03	1055.23	1229.86	1105.32	1197.68	1202.38	1002.41	1308.05	1310.99	1316.66	1331.54	1303.56
Com_1435_pos	Sulfacarbamide	C7H9N3O3S	431.087	11.8785	438.488	500.669	568.235	543.482	610.608	543.019	617.847	648.074	680.81	407.865	978.587	608.81	544.458	493.106	669.939	702.635	650.491	731.418	713.818	728.3	650.437
Com_965_pos	3-O-(geranylgeranyl)glycerol 1-phosphate	C23H41O6P	445.27	8.18575	2358.57	1767.71	1774.16	2353.47	2258.51	1725.2	1692.6	2753.99	2415.08	1973.35	2252.37	2227.43	2127.82	2565.55	2140.6	2170.59	1963.76	2078.96	1971.49	2035.52	1936.64
Com_607_pos	exo-Norbornyl alcohol	C7H12O	113.097	5.60113	112.878	113.792	115.442	143.849	106.665	120.476	120.28	102.592	117.781	104.314	133.364	101.022	119.843	129.236	124.34	145.321	125.601	106.365	112.949	118.591	120.674
Com_1851_pos	IN00105	C8H8N2O2	329.128	8.04348	60.5662	78.7373	70.7022	79.2762	55.425	47.6308	81.7259	68.5125	86.9443	57.6817	68.0834	78.4236	72.0269	78.7829	104.417	86.4426	112.697	132.25	125.13	126.239	117.79
Com_777_pos	Oxyphencyclimine	C20H28N2O3	689.423	6.98245	123.452	73.4072	111.9	46.92	72.4909	88.1326	14.2464	64.4219	63.0193	84.1656	108.915	105.704	77.9282	75.329	48.7238	147.942	71.7892	86.4806	124.566	131.471	104.852
Com_1430_pos	Budiodarone	C27H31I2NO5	726.021	11.9071	704.063	580.448	678.248	529.076	649.825	220.532	347.542	780.213	356.122	605.982	256.275	232.219	222.219	293.957	343.783	452.324	647.886	557.632	600.402	574.437	562.966
Com_1266_pos	3beta-Hydroxy-5alpha-cholest-7-ene-4alpha-carboxylate	C28H46O3	431.353	12.0987	16482.3	12309.7	11139.8	28464.5	11185	11652	13152.4	11588.6	13666.4	14959.3	20056.8	12201.1	14991.1	12196.3	15753.2	23628.8	14943.4	12021.2	17383.8	14322.7	13621.8
Com_809_pos	Dicyclopentadiene	C10H12	265.194	7.28845	480.312	489.309	454.543	587.784	464.916	505.323	474.704	554.516	503.693	432.705	435.195	539.037	468.611	462.222	528.23	401.333	527.81	516.298	524.375	548.667	495.599
Com_1904_pos	(+)-Costunolide	C15H20O2	465.3	7.79393	166.16	273.234	421.039	209.897	142.634	277.684	241.028	264.626	426.508	523.368	325.106	516.072	354.38	591.233	512.206	241.791	361.951	319.867	333.377	347.06	343.836
Com_1719_pos	Hederagenin, diacetate	C34H52O6	579.362	8.47032	191.303	112.231	159.616	158.292	33.6543	63.3622	190.825	50.1264	83.3638	61.2765	192.561	136.353	153.192	59.2105	158.449	120.209	139.845	144.097	185.762	153.347	171.071
Com_336_pos	Thr-Ala-Lys	C13H26N4O5	341.178	2.26935	271.536	196.825	217.562	105.665	196.089	179.849	134.068	190.817	175.212	143.552	152.728	171.898	150.985	179.557	153.776	138.528	259.535	290.37	278.748	258.434	259.027
Com_2382_pos	4695	C23H28N2O3	381.214	4.2341	467.409	463.978	558.858	307.781	618.787	564.821	403.701	432.048	372.092	416.645	442.065	465.168	445.012	616.575	355.909	458.619	402.188	426.814	443.497	415.65	389.87
Com_1422_pos	Stigmastanol, trans-ferulate	C39H60O4	593.455	12.0137	3412.73	3908.72	3816.33	3379.69	3519.76	2916.22	3722.4	3636.43	4190.45	3436.83	3800.7	3827.81	3452.22	4180.91	5064.31	3794.88	3919.86	3956.53	3793.48	4026.52	3977.8
Com_1950_pos	Decahydro-2-naphthalenecarboxylic acid	C11H18O2	365.268	7.58017	553.127	343.043	408.18	420.371	440.795	355.919	514.01	481.686	483.225	444.828	406.29	369.999	476.096	465.542	452.245	399.03	420.154	449.738	486.531	516.198	439.825
Com_734_pos	6alpha-Fluorotestosterone acetate	C21H29FO3	371.2	6.79012	151.92	157.183	170.242	153.151	151.385	144.01	131.462	186.718	164.94	153.93	164.714	164.317	155.384	185.068	167.396	164.108	159.5	148.688	175.223	203.631	161.515
Com_1216_pos	(3E)-N,N,N-Trimethyl-2-oxo-3-penten-1-aminium	C8H16NO+	285.255	11.7148	244.344	193.246	183.004	167.672	159.306	132.64	140.383	236.574	213.072	188.379	213.327	193.812	209.467	233.89	186.568	217.499	174.828	205.331	190.544	203.327	220
Com_283_pos	1-(beta-D-Ribofuranosyl)-1,4-dihydronicotinamide	C11H16N2O5	295.067	1.12337	238.451	354.406	409.493	155.755	334.892	288.563	434.618	346.01	347.833	315.46	264.77	338.564	366.581	318.531	297.481	262.671	258.806	295.866	308.834	317.426	347.783
Com_2026_pos	Octadecanamide	C18H37NO	306.277	7.30275	124.579	148.726	104.276	125.402	167.253	158.586	118.826	117.625	148.059	169.248	137.498	135.932	127.342	130.853	122.501	121.134	133.039	148.311	169.715	150.539	140.258
Com_1105_pos	XH0NPH5ZX8	C12H19ClN3O	280.118	9.33185	8264.49	7816.46	7011.66	9286.75	7094.95	7155.86	8499.31	7935.59	8799.12	7924.33	8061.88	8394.6	8385.25	8296.35	10763.5	8560.85	8439.86	7989.54	9122.55	9011.42	8438.53
Com_379_pos	Tobramycin	C18H37N5O9	506.221	2.49027	173.345	266.678	233.549	29.9726	187.832	244.135	174.371	173.702	128.215	188.449	184.564	163.902	257.149	160.332	62.4336	217.932	149.146	164.204	171.403	184.082	180.328
Com_1876_pos	2-Methylbutyrylcarnitine	C12H23NO4	268.149	7.90048	95.6842	96.0118	93.4413	134.504	95.7244	90.9202	108.454	103.687	115.664	87.1746	111.389	109.037	98.9431	111.22	121.491	110.029	108.284	102.681	113.032	84.176	99.7629
Com_264_pos	4-cyanopyridine	C6H4N2	105.047	0.667967	109.412	120.246	140.18	132.49	125.679	108.313	137.814	133.486	158	111.111	153.858	130.189	134.782	160.777	151.737	138.486	126.834	130.39	127.965	118.556	145.61
Com_1568_pos	N,N,N-Triethyl-12-(ethylamino)dodecaneaminium	C20H45N2+	352.32	10.0297	289.8	286.08	144.498	222.949	153.55	83.1818	114.581	239.47	200.178	214.906	163.81	196.779	159.724	216.069	198.775	191.032	185.065	175.119	307.579	289.944	241.175
Com_609_pos	2-Methylhexahydro-4-pyrimidinecarboxylic acid	C6H12N2O2	289.183	5.61542	343.163	331.29	541.085	333.518	399.858	674.738	369.073	398.424	428.947	559.645	445.301	431.962	367.574	760.535	465.657	587.71	463.997	493.004	469.098	467.568	467.995
Com_979_pos	(2S)-2-Hydroxy-N-{(4S,4aS,8S,8aR)-6-[(2S)-3-hydroxy-2-methoxypropyl]-8-methoxy-7,7-dimethylhexahydropyrano[3,2-d][1,3]dioxin-4-yl}-2-[(2R,5R,6R)-2-methoxy-5,6-dimethyl-4-methylenetetrahydro-2H-pyran-2-yl]acetamide	C25H43NO10	1035.58	8.27083	321.385	275.735	310.577	395.67	256.482	353.563	325.527	240.798	260.977	323.88	244.807	294.317	273.415	248.5	301.24	183.829	340.109	338.136	378.92	364.626	368.669
Com_2650_pos	Astemizole	C28H31FN4O	459.254	0.667967	51.5838	72.1148	118.345	101.095	103.534	152.285	51.7659	78.2116	39.8508	136.699	112.27	79.0184	144.603	46.891	19.1214	65.4295	84.4805	99.5102	95.1884	89.0569	92.7071
Com_313_pos	Timosaponin A-I	C33H54O8	617.343	2.16997	182.643	355.054	348.208	181.808	341.324	370.286	194.442	185.579	56.8833	271.798	232.001	157.236	266.487	138.503	45.0828	162.48	181.256	197.429	169.437	167.897	173.911
Com_1320_pos	Thiosulfuric acid	H2O3S2	228.894	12.6984	494.356	404.595	315.265	697.165	308.862	368.557	389.918	378.814	391.812	441.473	528.347	325.989	436.492	376.585	492.079	557.362	508.895	385.151	372.37	364.266	361.336
Com_1596_pos	(Z,E)-Tetradeca-9,12-dienol	C14H26O	249.164	9.41693	197.123	181.519	210.337	225.132	172.615	157.676	187.345	197.974	239.033	190.838	192.287	217.716	192.726	223.773	285.191	209.415	212.482	204.195	268.626	266.493	233.591
Com_26_pos	(3R,6R)-1,3,4,6-Tetrachloro-1,4-cyclohexadiene	C6H4Cl4	238.898	12.64	353.844	270.58	236.562	343.964	276.205	219.99	349.133	297.477	317.23	307.694	277.135	365.38	297.954	314.25	448.282	410.5	337.779	300.427	373.254	335.942	375.429
Com_94_pos	Tetraphenylphosphonium	C24H20P+	362.121	0.660817	392.117	244.634	314.46	287.519	324.409	498.418	446.231	298.977	227.622	368.384	289.002	226.646	331.289	212.958	363.635	432.74	362.126	336.33	331.303	309.032	349.733
Com_1665_pos	cis-2-Carboxycyclohexyl-acetic acid	C9H14O4	373.186	8.9186	5358.37	5020.72	4357.05	6048.21	4226.92	4909.03	6137.33	5036.12	5515.34	5365.2	5594.3	5191.33	5734.66	5209.55	6803.19	5536.99	5500.78	5807.77	4497.63	4607.35	4609.1
Com_1868_pos	Dexamethasone palmitate (JAN)	C38H59FO6	653.422	7.93623	13.1276	45.3528	68.5635	332.841	153.245	194.968	553.353	36.3532	82.0503	84.1008	246.251	88.7735	180.44	42.0991	11.1304	1.80698	155.457	208.821	255.149	240.222	187.9
Com_366_pos	Butanoic acid	C4H8O2	177.112	2.42593	338.415	200.862	241.485	139.413	182.489	297.125	220.654	223.267	245.946	204.985	230.721	170.085	225.284	193.584	195.574	151.588	221.04	372.589	308.954	304.603	310.569
Com_2706_pos	L-Proline	C5H9NO2	231.134	0.582183	128.783	264.598	321.238	191.037	238.343	256.368	420.741	218.621	284.436	363.81	408.774	246.397	399.287	330.741	352.211	351.32	274.498	329.92	284.108	286.694	273.086
Com_1437_pos	dimethisterone	C23H32O2	681.483	11.8571	6060.57	5522.42	5371.21	5827.5	5117.8	4965.25	5732.94	5755.51	5769.77	5740.3	5720.41	5325.01	5626.96	5390.68	6668.93	5867.21	5937.04	6024.95	5853.64	5704.3	5560.13
Com_2222_pos	A564VVA55Z	C25H36O4	439.225	5.97148	325.548	345.524	348.337	377.297	347.056	473.776	377.051	336.421	311.503	379.733	361.656	535.861	398.196	345.723	292.273	363.864	333.995	377.706	346.851	355.772	334.986
Com_1818_pos	Linalool	C10H18O	177.127	8.15	329.543	200.901	321.403	354.817	309.912	410.315	424.551	282.676	407.428	459.471	367.002	324.885	351.154	398.225	313.794	447.265	287.202	421.036	416.41	398.639	387.51
Com_1330_pos	Phenol, 2,3,4,5-tetrachloro-	C6H2Cl4O	230.89	12.6554	5234.22	5033.17	4325.72	6633.8	4362.3	4556.12	5401.82	4941.96	5233.39	5120.83	5619.74	4979.36	5382.82	5047.06	6360.71	6077.12	5861.28	5213.1	4891.27	4834.44	4745.59
Com_713_pos	?-cortol	C21H36O5	391.243	6.6407	2210.87	2199.57	2242.15	2225.13	2275.32	2184.99	2306.08	2474.26	2620.29	2115.27	2146.46	2377.2	2312.69	2621.59	2836.25	2332.89	2234.34	2307.5	2236.52	2326.22	2322.06
Com_412_pos	HMB-Val-Ser-Leu-VE	C26H39N3O7	528.268	2.71763	238.113	219.271	261.129	103.58	216.047	367.722	171.429	180.177	126.372	210.679	258.103	198.56	268.036	162.115	92.1485	202.317	177.037	200.572	201.755	204.48	212.368
Com_516_pos	8U0Y7KDS1X	C13H19ClN2	239.133	4.60447	1679	1793.36	1757.68	1391.92	1812.84	1326.3	1382.88	1657.32	1595.01	1365.39	1598.34	1687.7	1686.53	1971.83	1809.99	1774.31	1730.81	1564.72	1663.34	1719.83	1573.96
Com_1351_pos	lanosol	C7H6Br2O3	296.873	12.64	358.716	322.287	254.819	399.934	252.58	251.992	359.19	320.438	318.351	351.485	332.455	354.487	363.237	311.659	453.858	424.916	365.885	306.973	361.927	334.428	355.195
Com_1781_pos	L5I45M5G0O	C8H10	129.068	8.27083	1376.77	1234.65	1252.68	1930.7	1153.27	1451.98	1689.38	1231.34	1266.32	1382.23	1275.72	1431.3	1304.24	1246.43	1505.08	1202.16	1595.7	1406.28	1393.88	1421.58	1432.83
Com_2415_pos	Marinobufagenin	C24H32O5	439.191	3.72862	1470.18	1701.98	1574.95	1094.71	1887.42	1601.31	1132.11	1532.95	1172.34	1334.37	1401.7	1420.49	1434.23	1743.03	969.591	1675.86	1206.99	1275.63	1188.58	1179.56	1184.13
Com_715_pos	usambarensine	C29H28N4	455.223	6.64785	36.4466	126.098	38.3551	81.8164	113.087	83.9539	73.0175	111.311	69.685	91.5019	58.7395	84.816	80.0639	70.7485	30.5212	39.1731	77.7759	68.7671	62.6425	68.4977	67.0466
Com_500_pos	(3S,10S)-3-Isopropyl-6,10-dimethyl-6-cyclodecene-1,4-dione	C15H24O2	259.166	4.3342	266.777	318.829	318.829	258.703	355.401	267.614	262.665	277.375	286.635	267.045	310.644	311.04	315.766	382.704	313.241	327.984	289.45	285.062	253.276	288.14	265.277
Com_1023_pos	DL-2,3-Diaminopropionic acid	C3H8N2O2	209.122	8.5132	64.5542	56.4444	63.3681	68.0293	58.7611	52.3095	53.7573	62.4303	69.4652	53.7667	66.6035	75.2414	53.4434	72.0827	83.4709	60.8351	66.0512	58.2891	66.2061	67.5449	70.8841
Com_2036_pos	11-Methyl-5-(11-methyl-6-oxo-7,11-diazatricyclo[7.3.1.0~2,7~]tridec-2-en-3-yl)-7,11-diazatricyclo[7.3.1.0~2,7~]trideca-2,4-dien-6-one	C24H32N4O2	409.262	7.23127	326.949	348.206	522.148	203.954	369.042	296.664	265.822	392.981	458.394	380.318	354.471	380.664	349.406	546.943	396.206	329.319	370.839	307.565	321.529	318.593	335.191
Com_722_pos	P5P95SB639	C17H35NaO5	381.203	6.6979	533.905	774.88	626.411	560.41	785.789	720.251	719.754	802.588	736.704	596.245	474.565	602.977	573.123	608.941	599.336	397.82	612.219	629.884	691.337	716.139	708.47
Com_100_pos	68387G972U	C23H31FO4	391.225	7.11043	1643.37	1612.23	1199.6	924.841	1603.21	1450.56	1267.55	1148.66	1184.28	1170.94	907.858	1079.84	934.905	1256.9	1152.41	1134.59	1201.16	1162.74	1086.49	1108.07	1081.82
Com_2061_pos	Citrulline, butyl ester	C10H21N3O3	463.323	7.06038	191.804	108.638	183.56	66.0097	185.073	86.2043	46.5973	191.308	128.975	97.5859	156.217	116.72	132.132	248.998	86.4318	156.749	118.249	99.4763	96.0536	141.342	126.049
Com_1567_pos	(14xi,22S,24R)-22-Hydroxyergost-4-en-3-one	C28H46O2	437.34	10.0647	1698.57	1513.73	1881.27	842.261	867.871	1156.26	852.478	1090.15	1581.26	1425.22	1813.93	1279.06	1832.37	1873.14	1060.49	1825.79	1453.55	1371.65	2709.84	2111.26	1682.05
Com_1782_pos	cingestol	C20H28O	285.221	8.27083	2655.22	2017.94	2513.6	4331.56	2082.41	2804.3	3613.75	2096.56	1916.29	2272.46	1892.46	2677.87	2428.86	2008.96	2286.85	1434.81	2756.62	2744.51	2489.07	2523.75	2619.03
Com_2101_pos	Peimisine	C27H41NO3	450.297	6.84732	692.052	721.262	997.411	677.368	831.486	987.431	822.483	996.197	1064.74	1002.35	637.125	827.514	689.384	705.248	826.408	722.887	740.485	769.319	678.8	710.18	733.02
Com_1316_pos	1,1-Dichloroethene	C2H2Cl2	96.9619	12.677	4111.92	3838.94	3410.36	5296.73	3412.11	3524.75	4186.24	3841.51	4068.65	3980.26	4462.41	3908.19	4205.73	3950.84	4934.93	4911.73	4481.71	4016.94	3815.47	3807.78	3729.43
Com_821_pos	3beta,5beta-Ketotriol	C27H44O4	455.312	7.35995	1510.56	1223.07	1902.52	1074.99	1218.84	918.908	558.263	1691.49	1779.01	1291.55	1765.9	1700.05	1480.88	3074.6	1645.36	1739.09	1434.43	1415.1	1448.57	1464.84	1456.45
Com_330_pos	gibberellin A53	C20H28O5	371.186	2.2479	227.028	219.499	228.422	138.848	256.173	186.552	151.651	155.5	130.304	158.054	190.768	150.604	192.92	172.079	118.749	194.816	150.903	200.834	182.301	191.346	160.867
Com_1336_pos	Aurachin D	C25H33NO	364.262	12.6483	944.573	953.627	1003.47	1409.34	1030.55	1430.08	1120.04	884.214	1357.39	827.747	386.022	1275.82	1592.7	956.187	1029.93	855.479	964.82	1186.93	824.099	885.879	1052.37
Com_178_pos	1-(9Z-Octadecenoyl)-sn-glycero-3-phosphoserine	C24H46NO9P	524.295	8.26368	5175.75	4223.19	4485.04	4695.62	4565	5949.85	5982.03	4289.13	4267.22	4777.61	3861.46	4361.21	4240.78	4857.6	3534.12	4288.7	4555.06	4811.32	3687.99	3706.92	3944.74
Com_48_pos	N-{[(1S)-1-[(4S)-2-Amino-1,4,5,6-tetrahydro-4-pyrimidinyl]-2-{[(2S)-4-methyl-1-oxo-1-{[(2S)-1-oxo-3-phenyl-2-propanyl]amino}-2-pentanyl]amino}-2-oxoethyl]carbamoyl}-L-phenylalanine	C31H41N7O6	608.318	3.46552	58460.2	65077.5	54686.1	36914.9	48566.1	56944.2	47759.9	65486.5	47644.4	44174.7	56405.7	46850.1	64983.3	47461	35429.1	53738.4	44817.4	50682.5	42830.4	44137.3	44138.6
Com_1890_pos	Trp-Arg-Lys	C23H36N8O4	977.585	7.83683	873.267	694.687	920.34	552.995	1228.45	951.856	906.986	774.858	749.499	729.302	574.883	759.883	564.683	892.345	582.553	730.256	660.68	600.868	838.72	801.057	778.704
Com_423_pos	Heritonin	C16H18O3	517.258	2.83918	17.3489	13.0862	40.3239	12.4586	33.161	76.4475	11.3201	9.02865	2.48014	45.0815	25.4203	14.552	40.9073	19.3398	0	16.8526	26.5211	35.7672	23.0376	25.7727	15.82
Com_2066_pos	Tedisamil	C19H32N2	327.222	7.01105	204.808	173.162	204.357	207.783	234.661	216.842	191.626	210.708	236.685	182.548	171.662	205.203	192.876	213.946	213.719	158.68	194.376	208.727	273.65	263.673	245.526
Com_2469_pos	Levocabastine	C26H29FN2O2	443.208	2.93142	1098.34	938.072	1129.23	511.365	1430.95	1146.67	754.753	965.727	656.339	719.515	526.572	691.924	711.232	1111.12	490.374	802.279	623.204	707.922	693.217	730.915	692.194
Com_725_pos	Penicillin G procaine	C29H40N4O7S	611.251	6.70503	23.095	0	6.36211	0	0	5.00991	0	0	0	2.54968	72.1888	220.652	11.4918	84.0378	0	11.9411	50.1834	65.7915	51.4384	75.028	71.7042
Com_2357_pos	[(R)-2,2,3-trimethyl-5-oxocyclopent-3-en-1-yl]acetic acid	C10H14O3	365.192	4.6831	318.97	375.917	375.89	276.799	395.876	350.695	256.221	399.419	358.894	342.64	426.057	402.107	351.123	527.3	297.864	430.245	345.231	339.517	352.55	341.76	323.773
Com_260_pos	Sayanedine	C17H14O5	299.092	0.667967	91.966	41.0996	57.9423	88.8694	67.4767	74.3284	81.8104	76.2641	77.5716	70.5543	88.5889	81.779	76.7018	83.3822	106.443	85.9168	79.4196	81.3527	83.5329	77.5019	70.5964
Com_126_pos	Vulpecholate	C24H40O5	447.276	8.35662	2097.65	2314.38	2280.39	2124.66	2884.89	1844.18	2237	2476.05	2592.06	1961.86	1862.48	2082.64	1886.09	2131.22	1684.06	2082.07	2235.19	2088.7	2080.37	2041.26	2120.05
Com_683_pos	Xibornol	C18H26O	259.205	6.36327	360.993	396.606	387.602	466.335	510.487	547.22	355.224	462.124	516.274	525.12	427.621	458.68	381.535	503.222	491.097	497.381	471.609	467.304	457.816	458.137	415.419
Com_2737_pos	Potassium chloride	ClK	112.897	0.497117	5960.21	5984.18	5300.48	5545.06	5876.17	6523.09	6433.49	5276.34	4729.15	5546.59	5507.2	5601.5	5724.84	5483.41	5452.51	5594.49	4962.85	5411.79	4625.75	4721.66	4958.42
Com_1257_pos	Di(propylene glycol) butyl ether	C10H22O3	213.143	12.0422	691.902	682.438	668.192	720.682	624.286	570.822	575.49	691.811	778.552	616.626	735.717	748.067	683.77	807.057	787.231	783.978	693.586	851.689	626.388	623.071	648.158
Com_337_pos	streptomycin	C21H39N7O12	582.275	2.26935	206.118	315.72	357.591	150.091	298.641	323.476	182.487	218.778	75.4674	278.926	235.248	140.536	275.217	170.577	43.5257	242.773	163.259	237.08	191.239	218.344	212.661
Com_2437_pos	Goniothalenol	C13H12O4	233.081	3.31605	377.009	352.446	426.492	234.463	526.895	388.612	233.406	301.208	324.121	338.635	298.944	283.087	316.474	446.538	312.033	367.276	326.349	299.132	296.552	316.92	309.075
Com_1609_pos	18KSR3844V	C15H25ClN3O	322.168	9.33185	671.679	579.07	447.69	740.766	442.782	566.12	771.463	530.058	583.001	646.576	619.054	550.264	707.199	553.105	793.649	660.572	618.97	673.439	643.798	586.678	530.578
Com_1337_pos	3,5-Dibromo-4-hydroxybenzamide	C7H5Br2NO2	315.856	12.6483	77.3095	74.574	38.1019	124.006	62.9993	54.5173	70.4798	64.5079	53.5977	81.7984	86.4571	57.0277	71.5149	61.9292	95.6343	110.697	96.525	46.5051	102.15	87.2234	73.4973
Com_2321_pos	4beta-Phorbol	C20H28O6	365.194	4.86828	486.336	485.01	551.444	558.742	641.358	602.627	346.905	592.99	468.64	552.423	631.535	585.025	470.958	726.404	444.214	673.093	523.185	542.846	471.686	515.589	475.321
Com_1639_pos	4-Methylbenzaldehyde	C8H8O	121.066	9.02583	1821.25	1756.85	1579.62	2106.96	1559.1	1630.7	1999.45	1804.81	2007.69	1792.03	1920.76	1891.94	1968.55	1829.8	2372.9	1925.18	1896.67	1946.69	1663.94	1685.55	1713.79
Com_2757_pos	Carbamic acid	CH3NO2	123.037	0.482817	58.4136	60.3134	72.053	84.6914	68.7946	46.9236	57.2892	78.6318	93.532	59.1409	69.6867	78.9696	75.0717	78.6991	107.896	68.1689	78.1752	64.2237	89.6062	86.0236	93.9561
Com_2077_pos	(R)-(鈭?-alpha-Phellandrene	C10H16	159.117	6.98245	478.204	493.436	468.763	567.194	589.581	532.821	383.979	654.38	629.435	528.448	548.987	560.98	452.989	597.503	529.892	567.954	521.745	534.495	500.868	555.659	508.977
Com_2266_pos	Estragole	C10H12O	149.097	5.57252	162.314	187.836	197.659	202.225	182.702	240.453	232.891	170.343	173.002	191.277	221.519	185.355	198.389	242.156	190.13	230.797	197.362	223.222	173.395	168.514	178.771
Com_1966_pos	2-((4,6-Dimethyl-2-pyrimidinyl)thio)-N-(4-iodophenyl)acetamide	C14H14IN3OS	798.978	7.53798	767.769	1077.17	758.338	1008.97	943.528	1687.88	596.523	1364.52	1379.37	1355.89	876.638	1149.85	699.022	772.501	733.77	896.481	1045.75	1084.38	1016.96	1029.18	983.608
Com_2518_pos	2,7-(Epoxy[1,11,13]pentadecatrienoimino)naphtho[2,1-b]furan-1,11(2H)-dione, 21-(acetyloxy)-5,6,9,17,19-pentahydroxy-23-methoxy-2,4,12,16,18,20,22-heptamethyl-8-[(E)-[(4-methyl-1-piperazinyl)imino]methyl]-, sodium salt, (2S,12Z,14E,16S,17S,18R,19R,20R,21S,22R,23S,24E)- (1:1)	C43H58N4NaO12	846.4	2.49743	929.764	1100.42	1684.2	1402.19	1330.12	2568.3	1567.97	957.011	209.155	1709.98	899.325	675.247	1148.89	376.984	121.41	832.478	1007.57	1113.45	949.373	990.315	1011.11
Com_2456_pos	(4S)-4-cyclohexyl-1-({[2-methyl-1-(propanoyloxy)propoxy](4-phenylbutyl)phosphoryl}acetyl)-L-proline	C30H46NO7P	602.265	3.12373	201.447	219.768	299.837	244.075	197.021	274.159	190.949	217.967	78.9382	262.403	275.964	157.249	246.275	104.356	97.208	170.654	194.164	228.18	193.895	193.734	195.561
Com_932_pos	1-Dehydro-[6]-gingerdione	C17H22O4	581.308	8.0785	1554.63	1819	1787.22	1684.4	2580.65	2647.92	1723.89	1529.7	2170.8	2125.25	1757.21	2006.22	1555.68	2554.39	1344.16	2457.89	1760.4	1738.11	1955.3	1946.48	1881.66
Com_1102_pos	N-(-)-Jasmonoyl-(S)-valyl-(S)-leucine	C23H38N2O5	445.269	9.21102	426.668	258.708	264.576	307.776	371.933	229.479	306.801	336.774	281.031	284.886	288.829	278.263	233.361	317.534	343.021	289.815	291.289	243.314	363.979	349.392	311.01
Com_2100_pos	SMP2689462	C17H24ClN2O	309.174	6.84732	102.129	88.2843	109.597	122.571	100.88	93.2745	116.011	94.0326	114.743	105.047	106.404	98.4819	104.257	102.279	112.111	96.4043	95.694	108.095	116.15	119.302	115.033
Com_1559_pos	Falcarinone	C17H22O	281.128	10.1076	243.208	206.538	183.652	272.642	187.892	185.706	221.593	194.836	223.043	200.726	219.559	205.687	206.701	207.919	254.254	215.987	227.49	204.471	316.637	290.537	242.692
Com_1739_pos	(E)-cinnamyl acetate	C11H12O2	199.073	8.37092	435.874	299.932	318.489	374.687	315.813	253.237	325.432	319.464	366.429	302.028	411.016	377.546	380.837	337	415.488	330.664	362.963	350.318	468.525	509.051	458.414
Com_505_pos	L-Pipecolic acid	C6H11NO2	259.167	4.48363	423.681	442.311	441.626	374.44	491.688	410.75	390.908	404.799	419.767	391.004	436.806	454.218	425.191	523.93	457.581	474.795	433.633	405.16	374.239	424.833	387.68
Com_1802_pos	Istamycin KL1	C13H28N4O6	337.207	8.2072	298.463	246.957	299.661	276.011	293.161	216.338	215.44	284.906	323.381	285.923	300.904	282.559	304.281	352.149	334.264	378.682	308.179	309.293	279.885	298.115	281.912
Com_1943_pos	3alpha,12alpha-Dihydroxy-5beta-pregnan-20-one diacetate	C25H38O5	457.236	7.62305	161.527	179.664	149.249	168.524	207.961	191.905	187.976	158.087	178.708	200.897	199.333	202.76	183.192	173.421	163.567	169.959	182.28	169.051	180.768	164.079	177.958
Com_874_pos	5-O-methyl embelin	C18H28O4	331.188	7.72958	284.652	300.985	450.613	419.589	318.316	484.607	320.915	412.004	618.409	556.768	616.502	571.255	388.25	778.11	519.393	496.541	535.458	460.201	517.691	554	553.535
Com_334_pos	(1'R,2'S,3'S,4'S,6'R)-1',3',4',6'-Tetrahydroxy-2'-(hydroxymethyl)-2',4',6'-trimethyl-1',2',3',4'-tetrahydrospiro[cyclopropane-1,5'-inden]-7'(6'H)-one	C15H22O6	321.132	2.25505	731.199	688.567	728.696	321.284	650.573	522.488	480.218	583.517	640.345	506.587	587.639	640.744	604.174	640.851	554.309	608.873	554.792	606.299	608.188	588.572	622.246
Com_131_pos	Perindopril	C19H32N2O5	369.24	8.44172	966.625	726.096	718.437	1131.77	670.405	941.333	1142.82	699.557	795.217	1011.61	806.078	847.35	860.437	858.725	956.148	527.252	1050.1	877.511	1122.83	1138.25	1055.21
Com_1061_pos	1X7AW8BV0P	C20H30O2	303.232	8.91143	389.77	326.859	316.877	360.557	297.875	321.726	318.515	309.967	351.501	373.395	301.887	360.967	318.789	431.739	376.386	435.814	370.9	389.741	408.336	443.023	378.578
Com_2755_pos	C0YBW1OA2I	C3H6Br2O	432.767	0.489967	723.314	606.044	604.061	828.887	606.622	517.748	712.068	752.464	745.076	697.34	709.751	719.745	734.735	691.31	893.696	704.512	712.59	759.137	698.772	702.423	699.903
Com_858_pos	Carpipramine	C28H38N4O	469.298	7.59447	963.316	814.609	1345.9	744.263	743.686	674.581	425.73	1135.73	1414.75	950.477	1399.06	1201.61	1210.65	1926.12	1380.29	1447.04	1033.85	1010.26	1078.59	1109.11	1037.1
Com_1885_pos	Iron(2+) (~59~Fe)iron(2+) 2-hydroxy-1,2,3-propanetricarboxylate (2:1:2)	C12H10Fe[59]Fe[56]2O14	1098.63	7.85113	61.2231	44.9415	51.6522	85.5395	16.3524	41.3155	70.8309	43.522	79.4153	72.8614	75.427	61.4745	85.241	50.4958	113.428	71.1703	101.93	80.1039	88.1791	90.4155	88.0056
Com_875_pos	(-)-Bebeerine	C36H38N2O6	617.267	7.73675	771.425	866.164	1029.02	905.724	1115.46	1151.49	1072.45	807.862	1057.54	1037.49	1038.52	1110.64	1025.89	1511.14	974.138	1336.73	990.158	997.668	999.467	982.885	1015.21
Com_691_pos	Zicronapine	C22H27ClN2	355.194	6.44837	116.168	137.439	152.194	88.7839	138.062	101.261	91.2645	158.034	141.832	108.417	104.609	106.796	111.668	153.099	128.663	77.6223	106.962	108.467	133.335	127.598	123.258
Com_1867_pos	Tigecycline	C29H39N5O8	586.285	7.94338	180.108	202.714	157.876	191.185	168.239	171.232	220.671	198.108	231.547	204.247	215.671	216.452	221.508	207.215	304.332	222.846	199.082	198.518	209.695	214.232	202.553
Com_2353_pos	(+)-artemisinic alcohol	C15H24O	243.172	4.71813	573.567	527.175	539.606	485.836	556.697	527.29	512.529	525.35	478.765	446.878	445.335	466.118	504.123	547.909	482.363	476.511	470.067	467.426	507.422	525.5	475.349
Com_1202_pos	encecalin	C14H16O3	233.119	11.6147	161.864	163.171	141.644	155.941	140.668	130.87	139.486	169.271	163.717	140.01	179.535	165.603	161.356	160.096	193.067	158.594	151.064	137.459	242.565	212.01	194.844
Com_2684_pos	ZMP8X1Y11G	C5H6N2O	133.036	0.660817	348.369	335.58	347.363	345.656	362.103	493.512	412.517	345.398	348.426	371.18	361.748	333.338	384.62	320.261	339.536	330.837	358.264	375.211	316.902	324.792	357.362
Com_2224_pos	Lacidipine	C26H33NO6	494.193	5.95718	1.82708	10.687	90.8206	19.6625	0	67.5662	4.497	0.100537	0.57076	90.2929	115.033	272.692	95.5442	24.4461	0	80.7306	64.3574	48.441	73.9304	54.4858	58.017
Com_1648_pos	PAF C-16	C26H54NO7P	524.374	9.01868	719603	610453	673660	690001	605556	637263	728658	708778	731728	635500	729087	721670	738728	800961	897393	794718	730284	729565	590681	599961	652370
Com_1701_pos	Bensulfuron-methyl [ANSI, WSSA]	C16H18N4O7S	411.094	8.68408	155.698	161.681	327.917	212.509	221.712	118.451	136.051	157.095	190.394	161.415	183.622	177.332	174.246	147.995	200.892	189.851	336.391	359.245	630.226	527.187	468.737
Com_808_pos	Emedastine	C17H26N4O	605.429	7.2813	85.8185	37.9995	105.965	42.0589	82.5187	22.4297	28.1585	86.061	13.57	2.81723	46.1314	47.4442	62.6111	58.344	0	71.0812	53.3045	50.3915	52.8538	49.1144	51.8522
Com_569_pos	Hexasiloxane, tetradecamethyl-	C14H42O5Si6	459.171	5.17428	107.595	114.772	125.83	101.297	132.513	151.089	106.045	131.963	74.1699	109.565	66.4789	117.704	64.2889	147.428	95.7921	23.7265	97.0123	106.731	113.339	105.881	93.669
Com_925_pos	1,2-Benzenedicarboxylic acid, diundecyl ester	C30H50O4	513.337	8.02203	97.3176	127.22	151.368	64.2369	105.347	110.042	35.9732	121.128	145.346	92.9138	79.3966	150.034	74.8771	149.362	71.2075	92.5213	178.227	181.431	237.061	209.326	194.807
Com_212_pos	K5X4XBR694	C20H27N3O8	438.188	2.26218	750.226	805.832	855.962	286.836	747.215	812.704	618.674	604.556	634.017	824.173	680.115	583.031	780.756	633.368	404.238	761.491	508.187	648.397	623.634	636.738	656.779
Com_1553_pos	(5beta)-14-Hydroxycholest-7-ene-3,6-dione	C27H42O3	415.321	10.2786	6698.66	3800.13	5897.66	3189.28	3506.33	2504.07	1382.43	4946.88	5575.66	4104.48	5295.87	4499.78	5520.96	8945.02	4419.18	8227.74	4488.14	4303.65	7526.48	6224.21	5156.54
Com_1758_pos	UNII:8IAN133486	C9H4Cl8O	430.764	8.28512	46.3331	61.153	69.9167	127.379	174.103	50.0713	159.464	72.404	74.4366	62.6564	56.6852	50.1575	56.4384	13.5243	6.8796	54.7487	81.337	69.5394	69.2868	63.4598	62.2747
Com_1017_pos	His-Ala-Arg	C15H26N8O4	405.196	8.43457	355.284	296.066	431.975	350.114	314.499	246.074	196.525	333.045	360.805	328.65	300.089	326.148	296.367	355.992	339.581	355.047	370.36	359.69	385.445	400.803	408.214
Com_1755_pos	Carfentanil	C24H30N2O3	417.215	8.29942	283.265	256.899	211.208	71.0901	105.4	167.802	13.1177	215.368	238.114	62.9274	82.9969	115.32	19.8375	88.9381	16.5145	26.8917	150.199	156.942	175.256	172.079	161.563
Com_1746_pos	9Z5UXZ64XA	C20H38O3	327.289	8.35662	1514.39	1329.86	1347.5	1563.69	2090.88	1886.4	1535.26	1915.96	1475.94	1509.17	1497.02	1601.34	1278.59	1712.94	1102.76	2021.76	1484.48	1500.03	1451.64	1423.86	1411.12
Com_924_pos	4-Ethyl-3-(4-methoxyphenyl)-2,2-dimethyl-8-(1-pyrrolidinylmethyl)-2H-chromen-7-ol	C25H31NO3	432.193	8.01487	93.4654	27.5728	109.302	39.5233	95.656	43.1742	24.1391	118.107	64.4434	54.5225	33.7192	81.1166	64.4088	99.6086	88.7617	91.323	79.6431	68.5546	69.5661	75.2519	93.0099
Com_2648_pos	(Z)-Octotiamine	C23H36N4O5S3	1089.37	0.667967	357.87	403.567	396.172	408.106	374.596	400.061	423.145	417.731	404.986	379.001	418.023	397.371	408.377	375.192	403.701	428.219	388.107	383.445	384.677	405.845	415.325
Com_2218_pos	5.alpha.-Hydroxy-6-ketocholesterol	C27H46O3	457.312	6.00008	350.191	348.929	324.49	360.405	347.915	307.31	390.943	356.328	401.13	368.478	377.629	387.908	362.896	379.728	426.125	386.872	367.575	380.349	342.314	333.102	320.626
Com_704_pos	Xanthoxin	C15H22O3	251.167	6.57635	475.685	556.21	653.268	397.389	537.333	582.119	447.385	554.349	624.374	548.418	468.99	475.295	521.107	717.803	564.704	500.666	514.958	520.004	739.091	669.933	604.134
Com_1122_pos	Meptazinol	C15H23NO	467.357	9.50988	812.776	888.326	1195.12	772.174	645.144	1089.97	846.818	828.892	1126.83	1558.04	1047.9	1421.13	1127.73	1294.38	1213.83	1057.31	1087.88	1005.84	1445.81	1341.24	1177.62
Com_1282_pos	Vermelone	C10H10O3	179.07	12.3697	257.079	294.495	238.126	239.696	261.65	190.699	201.842	280.832	371.204	318.106	339.275	283.056	289.935	394.188	307.245	370.776	335.931	311.805	374.55	335.246	351.093
Com_900_pos	Fenchlorazole-ethyl	C12H8Cl5N3O2	401.915	7.85828	497.527	93.1692	40.7912	148.502	32.4286	69.2327	677.895	35.7817	86.4897	250.282	186.119	27.6526	234.72	101.12	199.882	208.08	221.076	212.83	164.328	152.471	151.964
Com_1417_pos	Exserohilone	C20H22N2O6S2	489.056	12.0351	2.25869	0	27.0509	0	12.2423	0	3.67535	0	0	0	6.70732	2.91397	0	0	0	0	64.691	68.5728	94.5287	101.617	100.918
Com_743_pos	Phenol	C6H6O	95.0494	6.82587	21.0507	18.4424	23.7874	21.0552	43.4135	25.4835	3.83858	48.9564	34.646	22.8928	27.6475	26.7166	5.73435	25.2636	3.38088	42.5936	83.1071	83.2782	77.5965	89.7969	88.7685
Com_333_pos	L-Cladinpyranose	C8H16O4	177.112	2.25505	966.795	830.302	700.053	580.617	536.164	605.16	369.672	718.374	805.506	407.649	484.413	605.981	438.702	620.254	789.882	474.796	965.629	828.269	959.749	813.12	805.307
Com_1940_pos	sodium valproate	C8H15NaO2	333.204	7.63022	298.689	385.831	410.688	473.343	421.111	454.483	180.944	585.114	565.84	429.252	513.06	529.563	341.211	757.181	479.187	435.241	478.706	424.61	455.587	459.631	458.563
Com_315_pos	Dibenzo[f,h]pyrrolo[1,2-b]isoquinoline-6,14-diol, 9,11,12,13,13a,14-hexahydro-3,7-dimethoxy-, (13aS-trans)-	C22H23NO4	731.333	2.1914	99.2883	140.001	172.239	90.5959	184.23	214.868	158.962	52.8134	5.53155	143.067	53.8011	29.184	108.218	33.6022	3.95146	32.8547	71.8297	86.5592	84.1149	73.8415	96.4825
Com_236_pos	N-Methylnicotinic acid cation	C7H8NO2+	139.059	0.5679	43.0259	84.8416	52.5383	71.4795	61.6927	64.0392	61.8	59.5145	52.185	66.9653	58.5995	47.757	48.6208	42.6613	49.1133	41.4168	48.0454	49.6593	43.484	48.8311	51.6037
Com_919_pos	Pexacerfont	C18H24N6O	341.206	7.96483	1180.88	1881.2	1308.53	2136.47	1407.53	1040.23	1871.63	1850.26	1416.22	1331.22	1106.17	1250.04	1251.55	1429.32	1779.54	843.293	1564.64	1319.61	1555.86	1577.74	1525.65
Com_496_pos	Lys-Ser-Lys	C15H31N5O5	400.192	4.24127	81.8558	934.679	1301.66	899.501	1056.53	272.929	1051.41	619.655	312.145	1151.69	1087.56	793.66	1042.86	569.509	390.214	734.815	765.354	795.955	716.783	759.885	747.801
Com_1753_pos	Hexadecylacetylglycerol	C21H42O4	381.298	8.31372	5050.08	3364.74	3358.16	3383.38	4320.08	2371.48	1920.64	3454.98	3996.76	2663.78	3681.37	3350.93	3098.71	4076.32	3434.64	2925.64	3228.48	3110.55	3350.92	3301.34	3249.04
Com_2519_pos	Benzoic acid, 3,4,5-trimethoxy-	C10H12O5	213.077	2.48312	180.54	196.302	188.759	180.813	187.711	168.25	186.835	192.57	196.146	175.517	176.745	181.325	192.869	180.71	214.112	200.256	220.007	179.124	202.629	191.628	177.677
Com_2545_pos	Sacubitril	C24H29NO5	412.211	2.31938	446.768	447.947	452.14	233.337	354.07	522.781	492.048	412.242	385.435	449.407	456.468	314.939	464.219	350.798	315.619	403.461	349.601	422.884	355.809	384.621	401.842
Com_1270_pos	3-Acetyl-11-keto-.beta.-boswellic acid	C32H48O5	1025.72	12.1702	1177.84	1867.47	2068.64	1682.62	2135.6	1935.62	3537.91	2234.86	2135.17	1743.89	1602.48	2117.68	1468.14	2243.17	2288.82	1445.74	2311.78	2928.88	2601.91	2518.91	2437.32
Com_239_pos	Gly-Gly-Gly-Gly	C8H14N4O5	269.084	0.582183	90.8083	176.343	150.385	142.576	128.413	181.726	194.144	156.375	193.82	174.828	230.354	161.993	209.206	195.207	304.342	178.019	158.88	174.421	150.66	150.526	162.184
Com_1322_pos	LGH2D06D4K	C26H31N3O9	1059.41	12.6627	417.176	254.925	341.674	320.405	247.755	137.79	394.019	296.128	318.738	339.151	335.277	354.759	393.161	258.834	380.76	432.874	276.653	312.147	342.89	308.847	373.068
Com_355_pos	Bisindolylmaleimide IV	C20H13N3O2	328.109	2.37588	95.5046	132.127	136.825	181.37	111.563	94.5032	288.179	319.981	141.69	129.153	121.402	82.9778	114.113	113.13	130.681	103.756	126.856	143.169	118.839	138.782	138.602
Com_1932_pos	Saridegib hydrochloride	C29H48ClN2O3S	1081.64	7.67312	1683.67	1724.82	1652.87	1356.68	1934.77	2137.32	1207.12	1754.52	1859.53	1353.27	1319.15	1680.61	1439.02	1799	1253.28	1727.3	1203.81	1396.3	1373.36	1420.47	1418.52
Com_1778_pos	M5YAV509FN	C10H16	159.117	8.27083	1033.18	898.174	1019.84	1358.12	892.452	1222.25	1344.06	931.487	1031.06	1122.23	926.958	1134.27	990.696	1093.2	1060.4	881.829	1240.33	1156.21	1120.94	1157.95	1169.99
Com_312_pos	Ala-Gln-Lys	C14H27N5O5	691.412	2.16997	113.19	136.362	253.816	160.839	217.26	244.237	168.123	140.187	13.0543	190.962	129.159	74.845	142.786	21.0843	0	67.4782	124.045	102.226	104.97	89.6665	127.987
Com_271_pos	malvidin	C17H15O7+	332.088	0.675133	73.9441	80.2547	87.2265	100.117	110.935	88.5909	83.2041	101.417	79.5996	92.1333	100.84	66.7512	89.0492	102.795	86.2794	113.16	82.3609	71.397	98.2803	77.2013	76.7887
Com_1497_pos	N-(3-Oxododecanoyl)homoserine lactone	C16H27NO4	595.391	11.5082	711.035	713.779	621.276	629.662	636.145	718.534	669.676	674.496	751.241	640.59	712.902	776.223	733.169	759.146	732.424	733.715	721.717	659.421	893.003	757.21	756.458
Com_1113_pos	Docosatetraenoyl ethanolamide	C24H41NO2	376.317	9.3819	1061.68	1187.88	408.693	828.407	520.762	395.69	630.079	837.9	658.846	857.421	644.782	751.275	630.416	739.117	724.867	659.63	715.695	712.836	935.226	920.073	784.049
Com_948_pos	1,2,3,4,6-Pentagalloyl glucose	C41H32O26	979.084	8.12855	118.269	87.3699	104.283	73.9065	131.909	97.7248	95.4424	98.0254	99.5538	122.803	109.935	112.401	132.099	182.262	88.4123	179.567	109.729	114.035	134.408	124.942	154.137
Com_2599_pos	Phenethylamine	C8H11N	144.081	2.06987	563.103	1133.4	937.057	766.242	1091.37	1072.97	985.859	818.941	885.946	959.315	1163.76	913.435	1146.03	1307.3	893.672	1093.41	989.838	918.559	786.444	760.108	786.738
Com_993_pos	Celastrol	C29H38O4	473.267	8.30658	1307.64	1534.68	1105.64	1183.53	1612.72	1465.76	1162.58	1458.79	1179.38	1022.96	960.841	1030	1021.51	932.517	905.013	1174.28	989.419	1168.62	1076.12	1108.2	992.502
Com_1088_pos	9BBU89X2LQ	C27H46	409.323	9.06802	160.386	174.088	292.792	137.818	149.823	166.494	107.181	114.453	230.085	215.382	157.202	190.575	127.426	237.204	209.176	145.833	166.402	140.684	197.17	216.733	185.637
Com_2016_pos	Gly-Ala-Tyr	C14H19N3O5	619.271	7.35995	483.634	507.882	425.449	699.814	515.182	692.023	445.344	479.766	426.176	525.335	484.07	479.164	342.031	392.245	278.784	520.826	499.473	437.038	435.193	444.948	428.593
Com_1037_pos	UV Absorber-4	C14H20O	205.159	8.62688	500.39	484.377	529.218	436.394	516.203	860.228	633.717	445.418	668.89	858.842	525.222	538.66	677.697	660.907	777.547	609.567	685.595	691.652	571.799	634.157	640.693
Com_1541_pos	445160R1U6	C6H8O	97.0658	10.5497	49.5837	39.0777	3.56273	35.0889	45.7939	0.112799	12.4497	20.4881	38.9832	30.6424	18.8985	92.3882	27.0701	43.4104	39.4205	17.8617	54.2389	47.6954	78.0377	71.619	64.7986
Com_79_pos	2H-pyrazolo[4,3-d]pyrimidin-7-ol	C5H4N4O	175.001	1.12337	1394.09	1695.06	1812.68	1098.76	1697.54	1485.86	1995.99	1583.32	1593.36	1553.09	1483.82	1676.16	1757.38	1597.29	1569.49	1394.96	1367.97	1562.68	1436.73	1464.81	1602.86
Com_2243_pos	Di-n-pentyl phthalate	C18H26O4	307.193	5.772	306.723	250.069	374.927	232.737	286.112	272.952	244.269	309.969	325.337	269.545	285.694	333.919	264.649	392.086	290.588	308.899	309.671	296.76	349.414	317.153	310.261
Com_2512_pos	Niridazole	C6H6N4O3S	215.023	2.50457	95.3579	96.6444	102.552	122.993	87.947	145.475	171.59	110.369	147.663	143.219	121.783	95.9284	139.044	83.4499	130.625	133.404	131.866	128.739	128.285	121.022	117.549
Com_1075_pos	L-(-)-Fucose, permethyl-	C10H20O5	221.136	9.02583	4835.23	4655.86	4118.65	5494	4054.76	4455.17	5422.82	4696.73	5168.9	4813.1	5070.27	4916.25	5074.05	4850.46	6147.03	5057.78	5103.27	5179.27	4342.54	4423.31	4444.24
Com_2323_pos	Anileridine	C22H28N2O2	375.207	4.86828	58271.5	58171.9	59935.4	43034.2	64273.5	59826.1	54544.7	57327.7	52800.1	50537.2	51706.7	53026.7	55838.2	61064.6	50750.2	52007.6	50365.9	56026.6	47825.9	49093	48862.7
Com_2565_pos	Benperidol	C22H24FN3O2	382.193	2.2336	302.844	530.215	472.625	117.628	365.223	343.493	229.874	351.912	345.503	369.946	374.696	315.581	363.501	379.802	164.183	512.844	316.584	355.988	308.357	368.802	386.038
Com_869_pos	Lomitapide	C39H37F6N3O2	716.266	7.67312	90.9034	83.5794	77.5168	100.37	87.0835	53.8209	101.447	107.838	98.9852	105.68	88.3739	103.333	112.008	91.9419	139.482	102.533	87.6151	85.5537	110.795	114.422	104.352
Com_144_pos	Unoprostone	C22H38O5	383.281	8.34233	8355.42	7263.26	5869.96	3079.71	3311.02	5522.3	2930.53	7053.01	8498.46	2350.03	3059.32	3722.81	4025.95	4005.56	5462.44	4901.84	5728.9	5889.19	5635.74	5577.12	5592.97
Com_1084_pos	(6E)-8-oxolinalool	C10H16O2	191.105	9.03298	945.007	877.433	813.449	1018.97	772.501	857.543	1029.98	903.748	1009.61	960.072	975.893	925.578	973.894	953.118	1236.07	947.365	983.434	989.079	810.796	842.927	856.902
Com_620_pos	Histamine	C5H9N3	223.166	5.73625	212.173	185.423	182.919	193.476	228.49	205.189	152.813	212.757	171.824	190.406	180.355	173.713	166.371	200.734	154.427	197.976	195.426	181.518	175.109	176.265	187.742
Com_1646_pos	3Y3OX37NM8	C6H12O3	265.161	9.01868	2456.13	2307.88	2061.42	2737.42	2012.53	2329.11	2790.25	2355.36	2604.56	2465.37	2557.13	2428.76	2652.04	2363.08	3096.07	2574.63	2521.01	2677.55	2169.77	2218.8	2228.79
Com_1909_pos	Cytochalasin B	C29H37NO5	480.273	7.76533	3924.94	3044.25	3906.44	3457.02	4504.42	4427.01	3133.45	4267.31	3326.92	3165.84	4083.22	4564.04	3939.48	3309.07	3399.51	5027.42	3220.68	3840.98	3734.93	3729.54	3317.76
Com_1622_pos	024664144V	C28H47NO7	548.296	9.08947	2472.81	1509.71	2157.05	2222.72	2557.02	2888.44	2776.76	2578.76	2140.74	2653.98	2226.86	2669.47	2197.76	3319.27	1483.18	3232.45	2261.96	2196.85	2620.32	2333.52	2251.92
Com_1659_pos	L-alpha-Glycerylphosphorylcholine	C8H20NO6P	258.111	8.95433	1482.18	1171.52	1207.72	1169.51	1352.84	1291.05	1244.15	1330.93	1232.94	1073.04	1303.41	1474.23	1355.02	1529.62	1497.98	1597.07	1251.24	1277.33	1187.71	1221.33	1219.41
Com_2567_pos	Naphthalen-2-amine	C10H9N	144.081	2.22643	1323.7	2282.44	2072.36	1384.49	2241.88	1581.21	1472.98	2136.95	2249.22	1500.88	1632.23	2283.96	1665.22	2572.71	2560.01	1746.31	2087.51	1426.13	1866.96	1795.95	1859.28
Com_66_pos	Auriculine	C31H45NO8	598.313	4.88902	2126.07	4180.82	2473.41	2233.45	3332.85	4590.02	2864.71	3128.4	2506.75	3043.68	2382.37	3240.06	2659.86	2950.74	1688.9	2413.46	2511.62	2839.69	2465.73	2361.24	2360.01
Com_1957_pos	1-Tridecanoyl-sn-glycero-3-phospho-(1'-myo-inositol)	C22H43O12P	531.252	7.56587	483.561	565.634	410.159	677.79	447.818	417.453	872.02	414.894	369.572	344.965	346.767	443.457	512.693	508.129	595.383	256.794	492.066	502.57	471.825	510.388	518.283
Com_1580_pos	Thiirane	C2H4S	98.9646	9.73723	4333.65	4171.62	3839.13	5110.17	3853.93	3832.1	4736.17	4342.82	4769.49	4253.18	4558.66	4495.4	4498.6	4428.77	5766.26	4758.94	4585.56	4467.98	4582.85	4554.96	4433.87
Com_1340_pos	Edetol	C14H32N2O4	585.476	12.6483	661.297	684.496	637.955	636.321	566.947	815.396	795.247	556.834	801.548	734.058	574.492	589.612	750.556	681.569	783.183	512.882	718.673	751.658	644.333	701.885	671.371
Com_2563_pos	Isoproturon	C12H18N2O	229.136	2.2479	279.172	433.227	427.909	320.927	445.897	331.839	310.412	319.249	296.743	312.943	381.42	302.381	358.865	407.891	310.986	405.983	406.934	278.365	366.424	308.285	329.669
Com_474_pos	N-[(2S,3R)-3-Amino-2-hydroxy-4-phenylbutanoyl]-D-leucine	C16H24N2O4	309.181	3.80012	773.792	737.266	672.362	553.82	860.95	626.871	678.456	711.255	714.178	591.987	836.171	679.468	751.919	909.26	613.696	836.861	686.67	707.527	757.479	792.511	773.119
Com_2541_pos	6-Deoxy-2,3-di-O-methyl-D-allopyranose	C8H16O5	385.206	2.34798	307.368	240.834	272.388	156.668	224.554	231.57	202.776	223.603	238.483	218.346	229.296	209.084	213.359	232.7	204.934	255.78	293.47	349.099	344.817	330.62	306.898
Com_556_pos	4-tert-Octylphenol monoethoxylate	C16H26O2	273.185	4.89617	373.796	350.994	351.746	330.107	451.708	384.906	308.484	453.365	348.511	331.311	379.761	347.118	340.01	462.534	356.97	412.101	351.024	343.763	305.103	340.003	328.904
Com_176_pos	YV5DSO8CY9	C11H22O	209.159	10.5497	1189.3	1046.99	263.623	1011.88	847.012	317.071	387.708	540.295	745.997	1092.76	698.276	1740.28	812.602	1068.49	1065.91	731.279	1068.94	1022.74	2011.04	1509.82	1316.09
Com_771_pos	Lathyrol	C20H30O4	669.431	6.98245	1366.05	1683.06	1598.61	1496.69	2574.28	2119.52	686.372	3462.3	2624.15	1922.65	1928.3	2044.26	1099.14	2369.73	1300.65	1716.58	1585.13	1753.98	1593.49	1772.78	1783.57
Com_1081_pos	Benzyl (2R,3S)-3-hydroxy-2-methylbutanoate	C12H16O3	209.118	9.03298	6231.76	5883.7	5096.15	6811.87	5092.56	5559.06	6632.27	5951.17	6446.31	6105.13	6362.32	6122.44	6364.3	6149.74	7856.8	6506.76	6402.95	6483.28	5379.14	5457.96	5458.57
Com_1056_pos	Alvimopan	C25H36N2O6	461.264	8.88355	2600.45	2096.51	2468.65	2343	2585.87	2369.33	2397.42	2467.15	2453.29	2345.73	2520.74	2576.44	2291.72	2633.19	2390.66	2747.09	2423.55	2412.56	2330.66	2419.33	2401.79
Com_51_pos	Benzamidine	C7H8N2	241.155	0.675133	3504.92	2121.45	1871.93	2586.13	2122.71	2824.99	3049.68	2563.65	2341.13	2306.2	1867.48	2306.01	2397.64	1881.12	2848.46	2380.79	2327.53	2454.49	2253.51	2240.95	2342.66
Com_469_pos	Anagliptin	C19H25N7O2	384.214	3.77867	1270.69	1376.52	1585.04	1064.13	1341.94	1957.52	959.538	1370.36	1468.73	1661.29	1503.92	1347.04	1229.17	1699.56	1039.96	1760.63	1260.12	1362.28	1220.75	1300.69	1210.22
Com_577_pos	N(2')-acetylgentamycin C1a	C21H41N5O8	492.305	5.28797	304.67	532.11	485.594	227.85	566.414	435.632	219.977	510.842	487.256	437.181	312.845	338.56	255.033	577.152	226.808	493.64	294.679	351.335	278.251	306.764	280.614
Com_2246_pos	N-Nitrosopyrrolidine	C4H8N2O	201.133	5.75055	337.995	332.383	345.491	335.885	377.337	456.577	368.469	361.152	352.14	371.179	315.574	355.472	337.237	372.249	355.613	328.346	370.13	358.398	336.276	345.636	335.381
Com_1881_pos	1-(1Z,12Z-Nonadecadienyl)-sn-glycero-3-phosphoethanolamine	C24H48NO6P	478.328	7.87973	275914	262751	250606	272383	280725	291909	259442	275594	294719	259651	275167	284718	266173	293668	288149	298204	259202	271824	236966	240118	241739
Com_2154_pos	.beta.-Hydroxyoctanoic acid, tert-butyldimethylsilyl ester and ether	C20H44O3Si2	411.272	6.53417	552.723	561.172	684.62	448.736	668.889	564.165	559.429	773.039	859.651	616.279	592.428	689.937	609.931	915.271	764.061	510.894	560.043	620.754	630.231	663.959	696.766
Com_1261_pos	Surfynol PSA-336	C16H30O3	541.448	12.0565	991.95	1045.71	1032.17	963.304	894.802	701.378	680.101	1029.6	1111.38	1034.91	926.255	1128.36	783.737	1052.9	1158.71	958.345	1102.63	751.703	799.204	759.512	982.094
Com_1076_pos	2,6-Diamino-7-hydroxynonanedioic acid	C9H18N2O5	235.128	9.02583	1832.17	1759.32	1507.83	2027.5	1501.84	1690.97	2069.63	1770.8	1912.53	1851.5	1916.96	1801.58	1944.92	1816.2	2299.46	1904.08	1872.35	2009.07	1584.36	1621.73	1610.32
Com_2230_pos	Prednisolone tebutate	C27H38O6	497.228	5.89283	709.494	1354.8	1087.31	828.887	1387.23	1807.79	672.753	1572.58	1406.06	1487.42	934.343	1484.34	824.137	1360.67	787.902	1053.66	1040.79	1123.84	1011.48	1038.85	1077.97
Com_1501_pos	FCR6T2IYVU	C7H16N2O2	161.131	11.4939	1898.04	1567.44	1430.41	1744.96	1307.12	1581.5	1737.59	1552.58	1729.14	1779.52	2032.21	1569.09	2032.53	1810.67	1947.12	2093.59	1721.77	1721.43	1738.5	1475.07	1590.06
Com_1647_pos	cinitapride	C21H30N4O4	403.233	9.01868	13089.4	12348.2	10749.6	14230.4	10732.6	12211.3	14818.4	12576.9	13602.5	13129.8	13658.5	12864.1	13942.9	12917.7	16464.2	13781.2	13241.9	14135.3	11095.2	11360.4	11387.5
Com_837_pos	Spiroxamine	C18H35NO2	320.252	7.46648	954.657	536.875	555.62	437.671	432.315	432.539	524.71	791.325	673.506	598.543	564.032	400.752	607.996	638.01	618.159	578.229	667.829	640.546	711.382	746.58	695.553
Com_805_pos	O-Arachidonoylglycidol	C23H36O3	361.273	7.25985	6011.5	7341.81	5686.54	7089.57	6548.88	9434.96	8272.64	6080.76	5635.35	6596.06	4936.22	7913.42	6213.94	6074.39	5339.34	4319.25	6487.45	6583.85	5989.05	6246.36	6123.77
Com_1880_pos	Olaflur	C27H58F2N2O3	499.467	7.87973	1081.2	1083.81	1158.81	931.472	1139.26	1141.94	717.085	1097.13	1237.67	935.283	995.815	1209.63	863.699	1311.48	1033.11	1261.82	987.392	841.672	1063.41	1026.2	1031.3
Com_1224_pos	Flunixin	C14H11F3N2O2	297.083	11.7713	340.873	352.129	562.331	491.87	591.577	279.971	350.992	457.638	655.299	326.098	368.453	531.469	341.055	335.023	409.616	389.872	552.552	545.974	730.95	766.27	746.533
Com_1400_pos	2,4,7,9-Tetramethyl-5-decyne-4,7-diol	C14H26O2	227.201	12.1774	10129	10098.4	9425.01	13513.2	10130.6	10105.4	14078.3	10478	12161.4	10108.9	12587.6	11826.5	11553.3	11436.3	13425.7	11344.4	12159.4	12017.7	11339.9	11458.2	11498.5
Com_957_pos	1,5-Hexadien-3-ol	C6H10O	99.081	8.15	272.59	258.667	287.697	285.279	270.454	358.82	336.955	271.113	379.67	454.67	330.314	292.789	306.54	416.311	348.056	395.975	358.247	355.342	359.525	358.124	353.092
Com_614_pos	H27VG833JY	C9H12O	273.185	5.67263	177.871	171.846	147.599	192.735	191.562	203.895	181.21	227.933	175.61	164.643	147.223	188.623	157.893	196.073	185.201	189.27	166.685	167.638	165.662	166.066	164.092
Com_970_pos	Retinol	C20H30O	309.222	8.2072	690.65	480.739	553.593	1049.04	484.081	708.679	1053.6	504.289	405.949	526.944	431.719	669.274	532.448	448.308	546.426	328.989	725.954	701.885	697.333	695.385	736.192
Com_2486_pos	1-Palmitoyl-2-glutaryl phosphatidylcholine	C29H56NO10P	648.325	2.74623	7570.54	8562.26	7005.4	5153.06	7579.33	9339.22	9178.78	6650.64	5641.59	5746.28	7194.71	5503.15	8813.12	6155.55	4761.22	6725.24	5860.08	6905.37	6073.62	6494.73	6367.29
Com_1390_pos	2,6-Dichloro-4-(4-hydroxyanilino)phenol	C12H9Cl2NO2	291.995	12.2346	225.638	175.919	282.15	344.534	260.798	266.092	497.609	211.594	253.122	81.6748	399.149	242.627	470.371	292.031	470.293	282.936	236.853	253.619	191.023	187.488	283.58
Com_1594_pos	Dimebon	C21H25N3	639.412	9.43123	1250.42	698.145	1038.98	610.901	371.626	409.674	603.652	575.975	695.84	648.656	992.274	866.477	945.078	465.198	1027.07	780.137	807.848	838.918	941.922	921.645	859.237
Com_1132_pos	Pentaethylene glycol	C10H22O6	239.149	9.86593	149.954	137.092	180.048	155.397	156.579	114.893	126.308	172.836	174.382	137.59	138.666	162.547	139.296	160.209	170.266	156.472	150.272	130.274	206.299	219.425	212.837
Com_240_pos	Crotonic acid	C4H6O2	87.0445	0.589333	3467.92	163.892	150.743	208.491	219.699	286.612	276.79	213.406	167.707	230.982	137.042	161.914	170.37	138.963	213.59	202.641	584.694	617.107	572.698	544.877	576.006
Com_582_pos	(3Z,6Z,9Z)-dodecatrienol	C12H20O	203.14	5.34515	925.487	949.824	910.024	908.43	1035.41	969.043	922.154	1024.48	914.441	828.719	863.831	909.012	890.138	1029.42	936.637	934.425	923.904	913.913	910.682	971.198	903.792
Com_2143_pos	4-Phenylbutan-2-ol	C10H14O	151.112	6.5978	700.937	793.906	791.955	792.225	821.229	812.756	578.775	933.202	971.977	843.73	824.316	788.419	779.993	1069.17	881.871	988.34	845.296	846.095	761.418	782.763	762.824
Com_994_pos	14,15-Dihydroxy-5Z,8Z,11Z-eicosatrienoic acid	C20H34O4	361.234	8.31372	2251.44	2219.48	1519.94	888.088	884.685	1700.53	882.738	1938.4	2338.78	736.929	863.842	1120.56	1344.81	1093.15	1757.87	1621.08	1835.47	1866.8	1903.81	1932.78	1895.2
Com_2257_pos	Anapheline	C13H24N2O	225.194	5.67263	219.789	214.351	288.379	221.704	289.183	192.594	230.505	254.049	312.02	207.995	220.286	270.911	206.513	232.853	289.418	216.819	237.611	219.126	336.453	373.535	351.403
Com_2535_pos	4-[2-(4-tert-Butylphenyl)ethoxy]quinazoline	C20H22N2O	345.136	2.37588	215.555	281.538	346.38	225.636	320.264	244.778	370.267	426.937	258.452	247.651	252.524	204.234	232.09	285.831	229.78	254.048	249.951	252.298	267.076	262.265	289.698
Com_123_pos	2-Butanone, 4-(2,6,6-trimethyl-2-cyclohexen-1-yl)-	C13H22O	389.304	8.28512	3729.58	4106.42	3525.03	4212.53	4266.35	4562	5559.6	2999.29	3668.06	4336.48	3311.28	4184.21	3954.23	3528.55	3631.59	2655.37	4031.48	3927.84	3670.64	3825.2	3826.07
Com_2561_pos	Istamycin AP	C13H28N4O4	327.201	2.25505	2150.74	1454.41	1501.91	911.096	1137.33	1254.9	786.044	1459.63	1651.01	924.184	1110.03	1121.31	983.52	1268.05	1301.81	971.92	1534.21	1692.63	1780.74	1734.83	1661.83
Com_230_pos	Succinic semialdehyde	C4H6O3	103.039	0.5393	466.69	359.916	558.243	674.049	685.283	609.001	984.696	525.141	409.434	523.45	396.273	369.632	410.044	301.665	667.158	632.503	483.734	496.075	450.941	446.581	462.225
Com_2255_pos	Boschnialactone	C9H14O2	309.208	5.69407	759.398	638.294	932.218	642.996	819.188	910.376	596.04	886.583	798.58	796.667	849.472	898.522	737.689	1119.13	765.665	895.186	712.235	788.836	805.396	812.508	777.402
Com_838_pos	Propanoyl phosphate	C3H7O5P	155.011	7.47363	806.228	993.439	806.531	975.734	1119.16	1223.27	1154.59	822.827	915.187	1046.96	957.128	1134.14	911.109	1061.71	754.929	999.337	955.344	1002.14	886.776	908.466	923.921
Com_1786_pos	4,4'-(diphenylethenylidene)bis[n,n-dimethylbenzenamine]	C30H30N2	441.232	8.26368	1495.76	1057.08	1122.73	614.575	737.499	1027.88	535.373	1001.72	1189.54	663.292	653.707	957.824	563.235	920.675	729.71	623.259	1144.18	1257.57	1273.84	1204.39	1177.13
Com_56_pos	prinoxodan	C13H14N4O2	259.12	3.9281	508.897	568.107	576.069	483.398	647.301	547.653	509.248	520.514	520.431	489.087	537.014	543.868	545.386	614.289	575.663	558.314	525.756	520.749	501.797	526.56	502.757
Com_2547_pos	PyroGlu-Ala-Lys	C14H24N4O5	657.355	2.30508	327.45	515.241	547.516	260.608	540.246	817.684	375.327	274.187	114.384	458.004	328.039	288.268	481.65	192.833	31.6764	326.501	315.424	364.929	312.276	304.123	330.435
Com_1972_pos	1-(5Z,8Z,11Z,14Z-Eicosatetraenoyl)-sn-glycero-3-phosphate	C23H39O7P	481.234	7.50938	1102.38	1191.23	1041.65	1433.82	1088.28	1010.15	1456.63	1108.84	1065.28	1071.8	1059.51	1182.08	1213.98	1146.27	1161.7	896.843	1159.54	1192.34	1036.88	1066.53	1147.13
Com_1083_pos	(1S,2R)-3-Methyl-3,5-cyclohexadiene-1,2-diol	C7H10O2	253.144	9.03298	1890.63	1819.47	1564.63	2073.01	1548.55	1738.06	2120.66	1821.24	1974.19	1836.61	1961.3	1880.05	1957.48	1870.13	2390.19	1963.92	1922.41	2013.73	1607.37	1644.46	1685.4
Com_1954_pos	6,9-Diamino-2-ethoxyacridine	C15H15N3O	507.248	7.57302	3318.99	4094.9	3424.65	4315.96	3652.39	4212.22	4860.21	3808.24	3363.08	3268.87	3053.16	3974.55	3602.43	3222.59	3720.77	2258.47	3648.24	3733.07	3455.48	3630.84	3537.98
Com_1194_pos	Methyl chlorohematommate	C10H9ClO5	267	11.5861	1036.91	1142.74	1655.49	1283.59	1525.15	1073.13	1301.36	1169.78	1325.88	1072.37	1238.52	1226.32	1097.11	1122.18	1545.3	1188.16	1602.32	1757.4	1658.63	1646.35	1647.06
Com_594_pos	Dimefox	C4H12FN2OP	155.072	5.47315	962.36	983.991	936.51	1068.89	1014.6	995.488	1081.8	1076.06	1090.54	976.945	995.354	1025.6	993.184	1132.4	1239.12	1079.68	1061.66	1034.74	938.029	984.884	981.376
Com_1375_pos	Olsalazine	C14H10N2O6	341.018	12.4977	3579.08	4266.48	4042.53	7030.75	4064.19	2881.83	5688.13	4012.72	4251.86	5057.13	4932.35	4092.08	4206.88	4228.04	5022.97	321.22	3312.02	4531.67	4352.81	4222.59	4268.04
Com_1831_pos	1-Oleoyl-L-.alpha.-lysophosphatidic acid	C21H41O7P	459.249	8.1214	8013.68	6787.87	6640.81	7489	7219.71	6676.78	7638.4	7271.43	7481.62	7160.85	7358.61	7670.96	7302.49	7936.68	8099.89	7931.28	7111.82	7399.45	7142.38	7108.09	7182.39
Com_386_pos	dl-dethiobiotin	C10H18N2O3	237.122	2.50457	735.231	846.871	933.532	914.459	875.903	872.782	798.18	805.565	597.686	825.912	802.033	745.382	858.115	684.968	556.147	798.312	785.502	744.162	780.181	751.514	741.039
Com_2550_pos	Rizatriptan benzoate	C22H25N5O2	414.19	2.29078	206.557	123.19	251.874	62.3952	154.835	174.501	90.6874	141.177	82.8568	164.752	136.43	78.7942	117.728	110.134	76.0366	190.165	123.808	154.188	124.475	147.6	165.814
Com_1803_pos	XSC731GW6U	C22H30O2	327.233	8.2072	4550.99	3063.29	3304.33	6459.61	3114.34	4684.8	6518.5	3228.4	2560.67	3426.57	2860.28	4220.98	3455.67	2727.61	3269.84	2153	4514.13	4579.51	4315.7	4542.03	4382.35
Com_1495_pos	Benzenamine, 5-(1,1-dimethylethyl)-4-methoxy-2-methyl-3-nitro-	C12H18N2O3	239.135	11.5439	440.607	445.875	386.074	512.962	416.081	409.11	478.211	454.067	498.521	433.628	495.864	475.925	494.405	450.53	598.685	483.305	496.242	459.922	517.485	479.696	497.88
Com_2574_pos	6J0J47Q1NX	C17H20O3	545.293	2.205	270.899	427.883	406.401	263.321	395.77	427.944	262.772	401.765	203.179	391.973	408.577	226.579	381.355	192.095	137.185	320.441	293.907	309.257	288.443	302.087	312.627
Com_2638_pos	E52LR62ETC	C3H8S	77.039	0.667967	325.219	491.849	423.693	408.029	420.705	426.049	465.592	403.795	494.228	472.527	547.295	435.314	533.923	598.32	535.691	533.931	451.483	451.771	411.126	390.903	451.427
Com_1253_pos	(-)-Rhododendrin	C16H24O7	329.161	12.0208	9195.67	9059.96	7977.54	10245.9	7971.27	8130.74	10329.1	9131.53	9824.42	8962.61	9842.59	9700.09	9474.27	9545.99	11981	10031.5	9744.04	9649.15	8892.13	8723.04	8657.34
Com_428_pos	Trifenagrel	C25H25N3O	767.407	2.96717	9.17132	45.0268	74.9614	23.1107	106.426	297.447	32.6074	1.33124	0	137.148	42.9923	96.8814	173.499	36.4782	0	64.621	78.3099	77.1554	75.0962	69.8502	68.8148
Com_1086_pos	M21W049AQY	C26H38O3	421.272	9.04013	6347.72	5100.69	6378.39	7176.02	7847.99	8534.92	8259.99	7546.73	7193.91	7415.7	6325.33	7756.98	6600.79	9183.27	5548.44	9206.26	6966.34	7033.93	6672.14	6622.87	6512.57
Com_2362_pos	Stearidonic acid	C18H28O2	299.2	4.66882	18454.1	17759.1	17922.9	16590.8	21236.1	20716.3	18179.7	18028	16837.4	17027.9	16384.1	16036.7	18042.5	19632.2	16804.7	17328.6	16844.3	17638.1	15332	15831.4	15306
Com_1548_pos	N-Dodecanoyl-L-homoserine lactone	C16H29NO3	567.445	10.4995	250.423	227.906	170.428	805.845	112.687	79.0058	104.716	191.968	259.426	156.547	229.054	329.912	191.617	136.342	273.048	203.303	272.851	284.719	413.596	334.313	286.702
Com_2464_pos	Myxochromide S1	C38H54N6O8	761.362	3.01722	445.793	578.709	857.799	806.427	616.92	1128.86	910.291	442.95	79.189	760.333	543.036	337.96	645.415	120.717	14.6129	355.921	523.702	522.162	569	585.4	514.044
Com_1092_pos	Eicosapentaenoyl ethanolamide	C22H35NO2	691.538	9.08947	8438.94	5862.46	8540.65	4742.12	6477.7	5338.67	2512.77	8424.84	6479.44	4832.7	7269.67	5594.52	6727.55	10078.1	4615.89	9381.6	6181.77	6209.38	5252.22	5593.66	5719.22
Com_996_pos	Rolofylline	C20H28N4O2	713.451	8.33517	795.11	765.216	1070.66	758.409	1184.73	1100.3	1047.04	850.781	738.991	693.973	720.355	630.791	901.2	763.206	412.372	684.785	860.501	845.068	751.525	740.716	779.965
Com_152_pos	4,8,12-trimethyltrideca 1,3,7,11-tetraene	C16H26	241.195	8.27083	1664.09	1439.18	1674.36	2313.49	1504.43	2108.82	2249.9	1503.26	1655.52	1968.93	1501.02	1796.44	1654.63	1752.3	1675.11	1463.94	1959.31	1926.08	1830.5	1882.37	1851.81
Com_1552_pos	Makisterone A	C28H46O7	533.289	10.2928	4416.13	109.107	221.484	135.966	104.996	102.245	66.8964	128.329	107.594	103.109	343.412	70.9962	167.501	77.1346	90.0766	68.0043	722.721	738.005	853.512	780.123	772.769
Com_2107_pos	(2S,3R,4E)-2-Ammonio-3-hydroxy-4-octadecen-1-yl 2-(trimethylammonio)ethyl phosphate	C23H50N2O5P+	466.352	6.80442	118.85	118.859	75.1382	56.5699	82.1671	91.6149	135.135	128.206	107.993	118.859	78.1608	48.3899	103.683	86.3734	90.2135	118.2	90.5367	121.055	91.462	105.721	87.5859
Com_342_pos	Thr-Arg-Lys	C16H33N7O5	442.217	2.29793	571.547	809.755	650.84	249.013	666.664	819.075	493.901	566.154	621.523	800.183	501.103	498.052	516.081	574.951	362.436	780.905	485.661	553.048	541.124	554.66	590.374
Com_982_pos	Carnitine-d3	C7H12D3NO3	187.113	8.27798	1019.78	817.725	1068.79	1359.18	808.131	1358.61	1357.9	749.483	916.297	1084.19	875.317	1182.97	1016.82	982.661	1086.08	749.046	1180.25	1136.15	1048.08	1094.49	1102.83
Com_1983_pos	Hymexazol O-glucoside	C10H15NO7	523.172	7.4808	115.56	70.4218	78.7597	93.6609	104.041	64.3051	69.4565	87.9105	107.945	107.37	116.082	99.5881	94.1304	107.446	110.163	108.956	87.9997	78.7931	110.3	99.1473	98.8214
Com_1844_pos	2-Hydroxyethyl 12-hydroxyoctadecanoate	C20H40O4	367.284	8.09282	6162.37	5114.5	4864.7	6146.85	4790.37	6888.05	7154.03	5344.52	6848.14	6146.21	5660.46	4721.03	5753.94	5383.22	5938.26	5774.28	6226.53	6232.88	5828.25	5979.4	5928.06
Com_2318_pos	2-(dimethylamino)-5,6-dimethylpyrimidin-4-ol	C8H13N3O	335.217	4.90332	2727.99	2793.22	2820.12	2519.24	3161.41	2810.42	2490.71	3005.11	2742.56	2594.46	2831.67	2864.78	2781.66	3325.13	2646.18	2931.26	2657.83	2758.45	2302.62	2392.62	2440.53
Com_2137_pos	Epoprostenol sodium	C20H31NaO5	397.197	6.6264	1181.03	1248.94	1422.85	1114.28	1494.26	1391.71	1219.16	1465.82	1464.33	1109.98	1081.76	1460.55	1229.8	1579.23	1537.15	1096.54	1246.55	1329.28	1374.27	1424.81	1454.32
Com_101_pos	Canrenoic acid	C22H30O4	359.219	7.21052	23133.3	23010.9	21006.5	24298.3	23632.9	25677	22579.4	26980	22225.8	20027.6	18539.6	25072.8	20380.4	19630.1	22203.2	11593.5	23084	22214.6	20694.3	22526.6	21794
Com_1043_pos	DL-3,4-Dihydroxyphenyl glycol	C8H10O4	209.018	8.69123	32.7881	31.6681	83.7249	37.9488	58.2937	37.2844	37.3253	32.2837	46.9058	21.7005	41.4159	39.8151	30.9654	33.0699	33.7628	32.9491	86.2279	97.1515	88.9092	87.8067	92.1563
Com_1640_pos	3alpha,12alpha-Dihydroxy-5beta-pregnan-20-one	C21H34O3	335.259	9.02583	12930.9	12320.7	10500.4	14077.8	10527.9	11762.2	14234.9	12440.9	13448.9	12891.4	13266.9	12549.4	13573.7	12754.9	16056.5	13392.4	13067	13774	10948.3	11282.9	11272.7
Com_1490_pos	Acedapsone	C16H16N2O4S	355.071	11.5861	4631.32	4651.11	7720.75	5250.98	6831.65	4382.9	5028.11	4622.07	5423.94	4488.01	5202.38	5070.24	4862.13	4349.78	5914.78	4962.46	7274.09	7953.01	8894.39	8021.69	7980.08
Com_270_pos	declenperone	C22H24FN3O2	420.149	0.675133	268.623	229.976	298.939	191.507	293.152	344.637	243.972	252.105	224.02	213.636	231.683	189.761	219.3	237.601	242.516	229.944	232.423	212.543	211.055	198.607	253.735
Com_151_pos	Toluene	C7H8	115.054	8.27083	952.04	855.773	957.702	1231.08	809.37	1135.77	1182.39	850.123	918.438	1016.04	860.429	1015.95	927.744	955.139	992.995	821.587	1091	1056.24	1063.66	1076.63	1088.88
Com_2_pos	1-Hexadecanoyl-sn-glycero-3-phosphocholine	C24H50NO7P	496.341	7.67312	411360	380467	379228	368142	435750	478305	339035	413202	441941	356858	364512	398185	364832	435437	372886	428451	350858	375100	322875	337453	331650
Com_1362_pos	(-)-alpha-curcumene	C15H22	203.177	12.5971	1706.69	1510.62	1179.16	1397.81	1242.21	1450.2	1451.02	1435.13	1496.47	1643.54	1710.28	1479.65	1760.62	1510	1724.19	1761.04	1613.16	1608.34	1344.86	1252.16	1335.11
Com_454_pos	Xanthoxic acid	C15H22O4	267.157	3.58633	1925.89	1971.13	2105.24	1763.07	2028.79	1719.76	1855.46	2151.29	2352.44	1864.35	2130.33	2317.76	2143.84	2369.18	2555.52	2110.62	1987.62	2049.71	2072.36	2118.87	2064.78
Com_1947_pos	6-Deoxyerythronolide B	C21H38O6	387.277	7.60877	1292.56	1319.78	1081.27	1171.14	1270.63	1110.91	1600.16	1108.1	1224.38	1270.78	1114.31	1043.64	1196.78	1217.93	1512.68	964.34	1255.77	1251.26	1244.42	1295.78	1233.64
Com_40_pos	Phenelzine	C8H12N2	273.166	3.10228	1472.99	1964.31	2611.34	1276.03	2758.68	1518.81	1308.23	2428.14	2850.03	1250.57	1299.65	2607.93	1356.53	2555.99	2419.7	1538.62	1734.06	1243.12	2326	2300.37	2390.76
Com_2374_pos	Granisetron	C18H24N4O	335.186	4.52653	6257.49	6551.32	6648.45	4483.14	6790.29	5857.57	5557.66	5464.99	6406.3	5883.08	7028.34	7793.78	7324.02	8355.31	6960.61	6724.98	5796.16	6432.67	5691.47	5966.15	5890.41
Com_157_pos	3-ketosphinganine	C18H37NO2	300.29	9.40263	1207.42	1056.06	1096.37	1201.8	1018.1	830.471	842.314	1036.75	975.964	1041.07	1086.2	1040.85	1214.72	1235.96	1217.71	1418.81	1150.82	1057.17	1388.94	1337.88	1265.09
Com_150_pos	2-Thio PAF	C26H54NO6PS	562.334	8.94003	4644.08	4394.51	4214.68	5696.15	3662.87	4264.64	5453.33	4438.96	4919.38	4695.76	4818.62	4487.04	4928.97	4556.61	5647.34	4780.04	5004.02	4823.99	4454.57	4476.55	4430.96
Com_89_pos	3,6-Nonadienal	C9H14O	277.216	6.83302	4475.52	4670.25	4023.49	5490.82	5592.53	4828.17	2910.28	7027.8	5739.23	4945.1	5320.8	4869.14	3790.26	5626.52	4475.19	6276.67	4808.9	5086.32	4513.64	4680.83	4585.22
Com_1248_pos	6alpha-hydroxy-castasterone	C28H50O5	467.371	11.9994	3252.31	4676.41	2761.54	5029.65	2645.94	4199.3	4928.78	3100.09	3326.5	3146.29	4055.95	2946.42	3558.67	3398.58	5789.17	5138.72	4291.2	3503.03	2316.62	2637.27	2653.47
Com_24_pos	(2S,4R,4aS,4bR,6aS,12bS,12cS,14aS)-4-Hydroxy-2-(2-hydroxy-2-propanyl)-12b,12c-dimethyl-3,4,5,6,6a,7,12,12b,12c,13,14,14a-dodecahydro-2H-chromeno[5',6':6,7]indeno[1,2-b]indole-4a(4bH)-carbaldehyde	C28H37NO4	452.277	7.11043	10920.1	9561.13	7183.24	5331.84	10342	9632.95	7609.03	6732.78	6740.88	6993.02	5090.84	6219.99	5167.96	7557.23	6552.72	6966.9	6892.05	7083.79	6500.35	6618.09	6529.55
Com_70_pos	(卤)-Menthol	C10H20O	195.137	4.86113	6242.23	5795.25	5954.81	6070.46	7762.32	6550.58	4948.81	6816.3	6252.27	6254.9	6372.87	6162.96	5412.67	7061.51	5609.57	6611.41	6076.51	6158.13	5584.01	5720.23	5588.52
Com_1059_pos	3-Acetyl-3-methyldihydrofuran-2-one	C7H10O3	285.134	8.9043	1523.18	1408	1277.35	1645.77	1242.24	1388.12	1662.59	1480.33	1637.09	1483.23	1656.67	1511.17	1590.52	1562.07	1914.08	1487.5	1526.45	1627	1181.15	1274.15	1268.98
Com_562_pos	6-[8-Hydroxy-1-(hydroxymethyl)octahydro-2H-quinolizin-3-yl]-2-piperidinone	C15H26N2O3	283.204	5.00342	707.224	718.465	706.63	697.847	814.434	875.591	732.38	748.056	687.487	686.796	606.924	617.291	742.088	783.397	742.355	707.875	695.166	742.567	619.746	635.039	644.88
Com_1825_pos	Prostaglandin E1 ethanolamide	C22H39NO5	420.272	8.1357	8732.95	7599.63	6651.86	7693.66	9057.74	7001.04	8139.48	8648.97	8061.35	7298.51	7160.74	7743.19	6852.74	8167.99	7566.58	7866.83	7175.37	7389.37	6673.91	6784.33	6830.5
Com_44_pos	Thalassemine	C8H19N4O6P	299.111	3.13803	4180.65	3995.52	4534.07	2665.28	4803.34	4945.12	4004.8	4002.52	3794.69	3737.91	3599.44	3705.92	4054.53	4281.35	3468.19	3743.41	3397.23	3864.69	3498.67	3686.01	3685.62
Com_186_pos	DL-Arginine	C6H14N4O2	175.117	11.7076	903.509	806.172	812.609	903.228	702.981	776.595	825.872	839.07	914.779	873.004	950.182	863.819	933.473	933.392	1025.52	986.141	878.118	865.998	836.978	797.035	810.307
Com_1136_pos	Cholest-4-en-26-oic acid, 7.alpha.-hydroxy-3-oxo	C27H42O4	861.631	9.95817	126002	110634	108616	77354.8	88921.6	93047.7	98314.4	107298	107096	107357	144060	99563.9	145501	112888	102631	129023	112249	111063	140217	131574	117079
Com_831_pos	Estrane	C18H30	269.226	7.44505	2843.4	3398.65	2619.62	3675.98	3030.34	3982.68	4009.99	2897.04	2629.01	3008.38	2477.36	3727.91	2966.67	2934.14	2668.37	2320.05	3062.36	3100.89	2885.6	3076.06	2959.33
Com_1157_pos	1-Butanol, 3-methyl-	C5H12O	111.082	10.6931	134.609	129.456	40.6122	120.552	92.0593	35.2666	28.3076	92.4317	90.9669	110.695	75.8783	145.982	76.6336	111.42	124.33	111.992	118.737	118.493	205.158	147.462	119.152
Com_1104_pos	N-Pentadecanoyl-L-homoserine lactone	C19H35NO3	651.527	9.24605	1456.73	1547.13	1369.68	1794.88	1390.23	1529.72	1963.89	1770.51	1882.61	1632.38	1545.56	1844.5	1694.03	1561.69	2121.64	1795.38	1570.17	1737.94	704.614	1433.62	1486.83
Com_590_pos	phenylpropanol	C9H12O	137.097	5.41595	701.169	558.267	662.9	612.515	637.049	539.964	531.477	834.507	716.937	562.742	563.883	600.184	542.587	690.203	680.786	709.678	617.715	604.908	1034.7	1096.98	888.707
Com_2410_pos	17-Trifluoromethylphenyl-13,14-dihydro trinor prostaglandin F1.alpha.	C24H35F3O5	921.495	3.78582	48.8017	86.0824	84.6102	35.8539	185.513	335.15	59.3285	48.4548	5.18247	126.247	24.3702	94.1412	125.916	12.6732	0	0	59.9864	47.5987	51.736	43.6603	73.284
Com_1287_pos	11-Aminoundecanoic acid	C11H23NO2	403.354	12.4405	875.781	707.868	778.048	681.674	611.244	503.901	446.722	729.945	828.484	730.733	886.08	730.463	804.39	904.99	775.477	969.326	729.336	656.798	920.702	731.26	681.592
Com_2080_pos	saxagliptin	C18H27N3O3	667.416	6.9753	450.793	171.089	425.778	182.28	350.398	226.839	269.399	325.924	281.844	243.495	276.321	332.45	193.161	281.902	418.499	319.081	235.814	299.799	260.943	286.686	284.214
Com_128_pos	13-apo-beta-carotenone	C18H26O	259.206	8.36377	516.335	553.599	626.236	535.041	578.589	676.594	571.583	550.128	655.979	607.124	546.706	548.807	471.309	551.288	501.826	548.759	638.691	621.301	612.014	609.55	613.069
Com_536_pos	trans-Lachnophyllol	C10H12O	297.186	4.78963	1035.15	1142.02	1060.06	1052.13	1229.6	1120.8	1003.13	1253.36	1062.85	1019.32	1038.32	1052.31	1070.22	1305.76	1066.29	1205.83	1033.16	1108.46	936.998	988.267	969.524
Com_1991_pos	12-epi-scalaradial	C27H40O4	429.298	7.46648	1424.73	1165.48	2250.57	1071.95	1021.35	1132.76	538.782	1737.79	2032.27	1402.37	1958.13	1649.8	1686.57	3111.21	1775.32	2175.11	1558.67	1493.79	1476.44	1565.41	1503.01
Com_1491_pos	2-Methoxyhexadecanoic acid	C17H34O3	287.26	11.5654	2411.47	2039.04	1953.86	2307.42	1603.39	2132.06	2232.31	1949.2	2351.13	2493.28	2473.8	2182.79	2232.32	2375.32	2573.61	2528.76	2244.11	2207.17	1849.47	1552.99	1686.11
Com_1493_pos	azatepa	C8H14N5OPS	519.139	11.5654	1160.63	1060.91	1414.7	1246.09	1784.24	994.403	1239.01	1217.96	1649.36	1046.26	1145.95	1175.69	1146.72	1010.21	1426.11	1171.46	1226.9	1084.48	1907.71	1703	1724.1
Com_2044_pos	1-Naphthylacetylspermine	C22H34N4O	409.239	7.16048	431.641	427.528	363.034	304.698	393.926	345.154	316.772	424.001	379.978	346.879	328.92	382.676	335.896	458.001	379.241	349.267	391.543	367.197	375.39	358.819	364.449
Com_2461_pos	TOLMETIN	C15H15NO3	258.112	3.10228	1801.84	1891.49	1970.58	1088.64	1851.63	1677.23	1429.2	1644.88	1529.94	1390.41	1661.47	1554.17	1818.42	1656.64	1344.3	1527.69	1497.35	1509.27	1458.44	1438.25	1459.09
Com_1587_pos	Stearic acid ethyl ester	C20H40O2	335.288	9.68075	3144.22	3732.61	1967.44	2808.68	2040.88	1657.53	2234.53	3154.26	2676.72	2876.14	2329.82	2781.98	2332.23	3037	3077.38	2526.99	2756.34	2694.32	3083.81	2985.4	2789.57
Com_328_pos	(2R,3R,3aR,4aS,4bS,6aS,8aR,11aR,15bS,15cR,17aS)-3,4b-Dihydroxy-2-isopropenyl-9,9,11,11,15b,15c-hexamethyl-3,3a,5,6,6a,8,8a,9,11,11a,15,15b,15c,16,17,17a-hexadecahydro-2H,4bH-[2]benzofuro[5,6-e]oxireno[4',4a']chromeno[5',6':6,7]indeno[1,2-b]indol-12(7H)-one	C37H47NO6	640.303	2.2336	1054.98	1067.76	1196.72	451.854	1038.13	918.745	662.138	1013.32	481.935	812.682	925.499	599.144	1058.95	682.256	361.935	875.241	677.614	841.045	698.306	755.027	790.094
Com_2241_pos	Nandrolone	C18H26O2	275.2	5.77915	833.176	683.09	1004.39	720.816	1043.9	1103.79	520.68	848.949	1007.12	1017.36	1165.47	1061.22	871.474	1334.39	919.538	1232.77	955.419	945.339	909.166	937.638	913.026
Com_2188_pos	Eprazinone	C24H32N2O2	381.256	6.24888	275.684	277.744	283.779	164.102	292.448	210.978	227.383	279.056	246.961	241.815	216.729	224.87	210.636	291.601	198.647	182.935	212.576	231.824	252.103	258.203	239.248
Com_1324_pos	8V1L8R19JH	H2O6S4	248.865	12.6627	1201.36	1118.73	960.933	1473.09	962.016	1002.22	1214.13	1087.42	1149.62	1148.09	1256.26	1070.07	1215.77	1122.56	1439.98	1337.24	1264.45	1112.43	1118.51	1060.56	1084.73
Com_1371_pos	3-(phosphoacetamido)-L-alanine	C5H11N2O7P	265.02	12.4977	558.292	670.267	662.468	1185.92	641.985	474.426	989.723	641.964	652.028	844.564	804.306	600.82	712.768	637.144	777.247	0	478.946	715.923	687.115	666.262	694.434
Com_672_pos	1-O-(9Z-Octadecenyl)-sn-glycero-2,3-cyclic-phosphate	C21H41O5P	443.233	6.27033	4518.15	1410.91	3650.88	634.622	1408.48	1079.25	1086.85	479.634	3296.08	1408.22	2029.93	1892.95	1882.18	3223.52	10792.7	3332.32	2074.83	2058.95	1884.11	1945.91	1917.84
Com_943_pos	(7S)-7-{[(2S)-9-Hydroxy-2-isobutyl-3-oxo-2,3,9,9a-tetrahydro-1H-imidazo[1,2-a]indol-9-yl]methyl}-6,7-dihydroquinazolino[3,2-a][1,4]benzodiazepine-5,13-dione	C31H29N5O4	536.229	8.11425	804.052	711.761	625.549	944.22	670.295	646.689	841.742	738.766	734.909	759.99	891.467	803.571	844.977	797.131	984.628	1004.02	881.708	846.29	719.128	721.084	756.434
Com_148_pos	Caprylic acid	C8H16O2	167.105	9.02583	1042.63	973.088	897.7	1158.05	847.909	920.274	1062.5	1007.7	1097.93	1030.9	1083.33	1058.2	1040.16	1051.21	1289.57	1070.38	1068.93	1059.53	982.765	987.683	977.227
Com_485_pos	Hydromadinone acetate	C23H31ClO4	407.201	4.09183	41499.3	42490.2	42855	25752.7	45726.7	29013.5	32441.3	44373.9	36889	31520.6	37380.9	36791	40498.9	51032.9	33228.7	41176.3	32462.5	37043.4	31278.1	32568.6	32591.6
Com_596_pos	Isovaleramide	C5H11NO	102.092	5.5089	140.042	126.976	283.522	122.176	210.65	116.933	128.197	136.863	161.327	114.904	150.95	159.169	133.344	128.614	153.073	141.991	569.096	691.726	636.396	701.226	670.681
Com_1143_pos	Protoporphyrin IX	C34H34N4O4	563.265	10.1076	3315.29	866.318	1923.01	3335.98	2163.37	2790.67	3512.48	1991.75	1614.13	1692.32	1622.93	1918.51	2077.62	1452.04	2551.63	2685.9	2321.2	2367.19	3358.77	3037.92	2673.53
Com_1272_pos	Pentapropylene glycol	C15H32O6	617.439	12.2203	4246.04	3921.52	4153.44	4486	3795.58	3581.6	4261.23	4252.6	4678.35	4321.83	3974.2	4281.93	4012.43	4211.81	5423.17	4250	4430.44	4148.06	3940.35	3833.13	3976.6
Com_1475_pos	Houttuynin	C12H22O2	397.337	11.6504	1374.76	1986.42	2208.09	1615.47	1197.36	2253.99	2079.11	1611.04	2162.91	2906.9	1902.18	2171.23	1703.23	2204.12	2182.09	1721.24	2130.52	1865.16	2360.49	2136	2205.35
Com_650_pos	2-Propyl-4-pentenoic acid	C8H14O2	285.215	6.0923	2153.76	1663.16	2013.7	2091.18	2119.05	2344.58	2208.23	1866.05	1606.34	1824.04	1721.23	2238.94	1926.53	1818.01	1621.77	1771.23	1843.62	1947.62	1903.67	1883.81	1801.16
Com_2289_pos	DL-2,4-Diaminobutyric acid	C4H10N2O2	237.152	5.35232	229.339	229.292	233.071	238.976	275.523	233.292	212.148	257.096	208.363	196.489	177.872	236.36	199.153	243.108	216.129	197.735	212.172	199.285	230.629	216.118	204.475
Com_1290_pos	1-Trichloromethyl-1,2,3,4-tetrahydro-9H-pyrido[3,4-b]indole	C12H11Cl3N2	326.967	12.4977	5562.24	5682.53	5760.6	10312	5512.99	4737.59	9722.97	5514.15	5875.7	7102.48	7809.88	5717.63	7221	6172.19	7684.34	1064.37	4319.68	6381.15	5838.56	5581.4	6120.32
Com_491_pos	THIAMYLAL	C12H18N2O2S	255.117	4.14903	728.049	846.979	896.876	652.992	1042.71	753.266	713.013	921.422	794.533	708.927	701.389	719.747	749.526	1011.68	653.933	816.311	714.329	730.894	700.572	748.902	716.694
Com_1078_pos	3-Butenoic acid	C4H6O2	87.0445	9.02583	418.592	360.881	386.504	474.48	435.838	462.59	510.908	468.073	460.228	447.129	381.828	481.952	423.962	487.983	468.711	490.966	425.575	437.162	405.206	423.57	439.035
Com_1098_pos	Stearidonic acid ethyl ester	C20H32O2	305.248	9.14667	1465.52	1258	1410.87	1182.83	1211.24	1624.32	1421	1406.51	1643.41	1998.01	1456.59	1170.47	1407.5	1648.32	1500.93	1799.91	1662.73	1513.63	1719.95	1815.06	1704.27
Com_693_pos	1-(4-Methoxyphenyl)ethanone	C9H10O2	151.075	6.46267	18.7894	16.7028	38.0772	26.4746	39.4225	28.5381	16.9408	23.8039	26.9033	17.9921	9.63903	22.2525	22.1417	22.9613	8.66997	11.0403	20.7209	14.6443	15.3439	20.1943	16.4352
Com_1338_pos	1-{[(4R,7S,10S,13R,16S,19R)-19-Amino-7-(2-amino-2-oxoethyl)-10-(3-amino-3-oxopropyl)-13-benzyl-16-(4-hydroxybenzyl)-6,9,12,15,18-pentaoxo-1,2-dithia-5,8,11,14,17-pentaazacycloicosan-4-yl]carbonyl}-L-prolyl-L-ornithylglycinamide	C45H63N13O12S2	1042.42	12.6483	595.811	510.729	424.402	514.889	431.195	299.115	742.219	602.52	582.573	481.459	519.634	691.165	662.181	442.843	663.14	773.329	512.643	580.766	596.967	571.15	716.021
Com_990_pos	7-Oxabicyclo[2.2.1]heptane	C6H10O	99.0809	8.28512	242.718	197.751	268.424	251.787	171.024	329.699	272.405	155.92	223.807	273.429	241.255	256.766	225.531	284.979	279.432	217.27	283.176	250.464	256.53	257.45	264.34
Com_2162_pos	Nabumetone	C15H16O2	457.238	6.45552	320.237	296.301	307.225	242.789	333.914	285.212	221.509	302.404	225.721	207.303	174.446	218.871	211.215	268.034	178.567	168.661	231.804	230.896	185.949	216.461	215.534
Com_1133_pos	Arachidonic acid	C20H32O2	305.248	9.88738	1529.7	926.309	1474.52	565.669	848.043	501.315	215.172	1206.39	1380.66	805.102	1125.29	970.532	1177.24	2138.36	1142.89	2031.13	969.443	956.91	1197.06	1187.15	1071.32
Com_1984_pos	1-oleoylglycerone 3-phosphate	C21H39O7P	457.232	7.4808	2624.05	2813.15	2609.22	2858.87	3119.88	2952.88	3139.72	2720.13	2943.2	3034.45	3044.59	3218.89	2879.71	3156.78	2614.89	2933.55	2843.2	2929.49	2760.13	2848.38	2878.08
Com_946_pos	240I539PWQ	C5H14NO6P	216.064	8.1214	1456.88	1365.34	1320.57	1261.87	1608.21	1420.47	1396.28	1381.39	1467.12	1474.39	1504.57	1514.93	1414.44	1667.61	1454.05	1728.5	1414.07	1464.57	1306.33	1313.58	1332.99
Com_581_pos	5,8,11-Eicosatriynoic acid	C20H28O2	301.216	5.34515	3966.04	3792.48	3452.56	4084.09	4097.87	4398.64	4004.92	3911	3444.25	3618.32	3274.47	3575.07	3688.91	3667.53	3681.2	3388.17	3668.68	3899.43	3303.84	3397.56	3280.49
Com_1584_pos	Cholest-5-en-26-oic acid, 3.beta.,7.alpha.-hydroxy	C27H44O4	455.317	9.69505	2914.93	1650.62	2301.23	1519.67	1525.02	1204.98	971.981	1788.39	2027.56	1923.6	2013.03	1993.92	2208.62	3538.77	1946.43	2821.48	1925.05	1758.98	3089.04	2818.13	2347.66
Com_2651_pos	2-Amino-6-(1,2-dihydroxypropyl)-4(1H)-pteridinon	C9H11N5O3	238.096	0.667967	177.788	199.204	150.825	196.195	178.027	187.785	186.475	155.03	167.795	175.372	156.6	152.582	175.082	131.016	171.724	182.606	179.437	165.641	204.112	187.224	162.555
Com_73_pos	Boschnaloside	C16H24O8	367.137	5.47315	2406.35	2317.76	2193.81	2602.34	2229.15	2155.71	2611.64	2519.38	2701.82	2343.44	2553.22	2519.36	2577.87	2572.3	3175.28	2684.97	2507.6	2525.99	2439.64	2488.74	2414.68
Com_1751_pos	Butopyronoxyl	C12H18O4	227.128	8.32087	4748.72	4358.53	2719.54	925.377	1127.28	3230.34	944.59	3691.5	4627.2	673.623	976.799	1505.16	1990.75	1542.08	2759.31	2215.46	3137.87	3318.12	3141.09	3122.15	3073.79
Com_608_pos	Carboxy-N,N,N-trimethylmethanaminium	C5H12NO2+	141.075	5.60827	278.008	269.239	282.337	298.593	303.926	360.011	358.262	282.481	276.038	289.45	264.965	291.991	283.865	336.641	321.465	313.676	315.034	306.522	323.538	315.198	306.58
Com_720_pos	4-Methyl-19-nortestosterone	C19H28O2	289.215	6.69073	1731.77	1596.15	1723.84	1799.27	1695.46	1692.93	1726.39	1825.02	1908.79	1652.64	1699.24	1807.47	1705.07	1953.13	2035.98	1671.82	1810.81	1808.16	1793.5	1888.11	1809.7
Com_1920_pos	Glycerol 1-myristate	C17H34O4	341.209	7.72958	810.991	1265.47	799.043	1235.32	944.916	874.892	1244.71	1169.12	1006.8	990.401	814.848	885.458	957.142	941.106	1070.26	625.696	958.569	950.654	1149.23	1221.42	1061.41
Com_2600_pos	8-Hydroxyquinoline	C9H7NO	146.061	2.06987	1385.8	2816.26	2523.07	1942.84	2848.84	3104.14	2781.58	2012.3	2320.77	2777.58	3333.9	2365.9	3340.21	3639.49	2198.31	3076.9	2415.9	2594.44	2023.3	1987.46	2126.93
Com_324_pos	Flunisolide 21-acetate	C26H33FO7	499.211	2.2193	151.114	121.793	161.698	13.5684	183.542	143.564	98.215	96.9605	54.8475	66.0412	93.0719	57.9897	113.33	105.122	34.3793	89.6054	41.8212	89.0457	81.5797	98.0489	91.535
Com_1919_pos	ML-236C	C18H26O3	291.196	7.72958	168.042	202.597	285.444	201.541	178.988	257.588	219.48	233.791	341.201	363.095	289.806	284.519	229.937	390.714	297.349	305.942	260.563	254.233	274.132	281.223	270.941
Com_1448_pos	N-Methylpyrrolidone	C5H9NO	100.076	11.7927	434.589	435.89	290.396	467.004	296.556	190.24	384.461	510.914	437.148	368.073	362.383	489.088	298.214	514.486	539.75	317.368	440.644	443.425	427.133	429.029	419.902
Com_1281_pos	JE1D608PR5	C14H21N	407.337	12.3626	1920.26	2012.64	2050.73	1956.3	1726.05	1686.79	1907.99	1829.27	2328.83	1900.19	1716.37	2032.22	2126.97	1945.39	2474.81	1902.39	1956.52	1736.03	2146.3	1995.79	1964.46
Com_2384_pos	1-(p-Tolyl)butan-1-one	C11H14O	163.112	4.19192	710.495	661.086	755.12	619.953	933.131	663.159	494.124	558.08	740.147	804.602	731.146	635.386	680.578	883.693	659.288	899.298	726.507	677.64	640.565	663.451	666.685
Com_352_pos	Silver sulfadiazine	C10H9AgN4O2S	712.902	2.36872	457.064	828.655	1164.03	723.246	1136.88	1784.77	977.176	548.671	125.432	974.925	541.375	477.272	848.48	275.754	46.4222	465.969	502.065	577.555	475.373	497.304	502.302
Com_1022_pos	2-{[(Hexadecyloxy)(hydroxy)phosphoryl]oxy}-N,N,N-trimethylethanaminium	C21H47NO4P+	431.313	8.48462	429.841	340.865	485.431	310.443	324.935	267.341	131.178	392.555	406.909	343.971	478.558	433.795	417.595	646.989	363.016	511.577	372.591	378.149	404.776	387.671	366.481
Com_112_pos	phosphonoacetaldehyde	C2H5O4P	125	7.67312	845.244	792.778	840.669	785.703	941.564	976.81	706.604	902.57	959.474	774.108	774.419	871.585	777.729	919.855	805.596	874.896	768.455	791.389	714.035	741.209	747.173
Com_2191_pos	2EE5599GQS	C16H16N2O2	269.13	6.22028	134.846	186.846	156.416	112.184	192.264	108.28	155.168	208.006	154.651	144.57	127.488	97.2453	157.449	272.87	153.841	120.641	195.334	190.112	189.7	184.786	186.355
Com_2124_pos	Eplerenone	C24H30O6	437.194	6.72577	1352.97	1491.77	2515.29	1709.68	1370.02	967.183	1347.84	1339	2050.16	1236.83	1584.05	2054.07	1955.41	1837.44	1551.54	942.973	1919.72	1897.81	2026.91	2166.88	2079.32
Com_1210_pos	Pyridostigmine cation	C9H13N2O2+	204.087	11.6719	1978.79	1866.1	1668.43	2218.69	1705.84	1726.42	2062.03	1814.67	2091.04	1931.52	2102.3	1980.84	2111.14	1815.19	2555.32	2028.77	2008.21	1785.12	2706.94	2241.51	2225.9
Com_206_pos	Mono-2-ethylhexyl phthalate	C[13]4C[12]12H22O4	283.173	2.18427	1652.2	1344.18	1267.52	735.388	980.982	949.019	508.099	1300.94	1335.62	656.67	761.779	988.56	669.444	1111.67	1228.92	751.256	1467.93	1311.86	1619.54	1359.26	1355.74
Com_1101_pos	F3T95WRD7W	C24H50BrNO	448.317	9.21102	2061.64	1367.88	1504.89	1670.31	2114.7	1308.45	1802.14	1855.3	1811.29	1659.82	1536.59	1724.15	1267.45	1739.5	1886.52	1620.97	1569.82	1485.68	1565.58	1570.6	1519.22
Com_311_pos	trans-8, trans-10-Dodecadien-1-ol	C12H22O	221.13	2.16997	473.469	587.004	602.517	580.132	553.576	572.257	379.431	516.154	340.681	507.36	486.18	398.923	488.914	344.109	330.746	379.515	529.84	481.173	517.053	499.103	481.892
Com_2177_pos	octhilinone [ANSI]	C11H19NOS	214.126	6.35613	183.907	181.618	219.381	199.221	254.164	187.723	161.922	222.236	226.289	147.064	140.972	199.741	160.15	212.01	220.996	185.444	225.341	189.402	315.01	359.931	321.196
Com_2054_pos	Fesoterodine	C26H37NO3	434.266	7.11043	4417.03	3985.1	2874.27	2194.16	4220.63	3922.9	3212.51	2658.46	2748.74	2916.68	2056.76	2560.44	2124.72	2938.15	2697.53	2784.04	2881.4	2938.53	2606.59	2671.62	2689.76
Com_1318_pos	Phthalic anhydride	C8H4O3	149.024	13.8373	5026.98	4900.94	4789.81	5363.22	4703.09	4560.76	5366.22	5263.04	5685.06	5016.78	5311.33	5533.74	5238.52	5451.94	6513.5	5390.04	5127.35	5093.52	5335.59	5255.23	5202.32
Com_1636_pos	Graphinone	C16H24O5	297.17	9.02583	1081.66	1023.05	894.849	1163.46	840.956	972.897	1168.54	1054.92	1143.48	1048.72	1104.31	1043	1137.43	1066.6	1346.58	1106.57	1126.57	1128.22	888.829	930.355	934.412
Com_904_pos	miglustat	C10H21NO4	258.111	7.87973	2696.39	2596.96	2571.61	2667.34	2809.75	2905.79	2507.34	2752.81	2971.59	2487.09	2612.37	2830.52	2560.24	2927.35	2876.59	2912.62	2575.14	2624.35	2421.25	2387.27	2388.23
Com_2748_pos	Lenthionine	C2H4S5	210.883	0.482817	127.033	126.415	128.293	145.461	112.824	93.6353	149.288	151.967	198.453	132.865	143.135	135.6	161.212	156.576	231.641	158.057	165.896	148.989	135.367	131.039	157.247
Com_2132_pos	Lysine, butyl ester	C10H22N2O2	203.177	6.66215	162.061	160.989	166.99	162.661	175.231	142.762	140.708	225.376	186.862	159.067	141.132	160.74	144.515	194.399	192.51	162.45	174.631	169.986	176.245	199.162	177.259
Com_102_pos	Dibutyl sebacate	C18H34O4	337.235	7.19623	1229.41	1230.09	1413.28	1205.37	1240.1	859.4	1105.8	1474.69	1613.5	1054.4	1097.65	1369.96	1214.43	1551.48	1841.99	708.386	1369.65	1126.16	1104.12	1249.69	1345.73
Com_1895_pos	Iloprost	C22H32O4	383.221	7.82255	381.594	422.559	364.788	390.991	331.432	374.427	488.673	329.824	390.611	370.452	315.218	387.765	372.051	329.189	477.744	204.295	486.397	400.072	465.995	478.229	422.543
Com_944_pos	(鈭?-Epothilone B	C27H41NO6S	1015.53	8.11425	1070.21	913.028	824.459	1130.79	914.88	827.937	979.011	878.892	906.328	991.396	1158.18	1000.55	1113.69	1051.8	1014.87	1336.08	1116.17	1065.8	959.727	997.857	962.067
Com_2291_pos	Jasmonic acid	C12H18O3	421.255	5.35232	5457.13	3999.33	5539.25	3453.81	6696.83	5847.83	5056.64	4760.18	4546.25	4724.17	3749.61	4122.89	4469.43	5346.82	3972.41	3483.18	4308.97	4715.41	3881.64	3996.08	4032.96
Com_2536_pos	(R)-3-[(R)-3-hydroxybutanoyloxy]butanoic acid	C8H14O5	213.075	2.37588	580.715	773.092	671.467	729.783	647.847	676.907	798.515	704.408	713.019	711.032	698.073	699.715	732.595	714.043	830.808	716.494	815.209	676.221	760.036	638.975	657.445
Com_1296_pos	L-Lysine	C6H14N2O2	147.115	12.6042	3136.88	2912.31	2251.18	2777.22	2424.84	2629.05	2895.62	2809.99	2875.04	3262.09	3257.6	2939.88	3441.39	2977.4	3385.03	3178.97	3118.03	3068.85	2480.92	2340.74	2534.06
Com_908_pos	Gamma-Linolenic acid	C18H30O2	279.232	7.92193	257.759	266.668	270.26	279.829	305.719	313.803	300.192	307.128	252.972	288.338	222.631	258.527	212.125	223.89	234.341	158.334	309.52	280.05	252.109	291.99	290
Com_2189_pos	Lovastatin	C24H36O5	427.244	6.22743	223.83	171.368	271.717	199.714	220.301	215.456	352.285	218.231	226.996	206.236	153.787	223.637	208.612	224.579	224.238	148.217	191.513	223.741	238.764	232.112	233.702
Com_2211_pos	Leu-Arg-Arg	C18H37N9O4	482.264	6.07087	193.137	199.041	205.113	239.899	171.966	201.838	185.06	148.001	174.289	222.099	233.739	279.313	232.376	174.426	172.252	183.281	219.269	220.608	210.026	215.506	206.387
Com_3_pos	1-(9Z-Octadecenoyl)-sn-glycero-3-phosphocholine	C26H52NO7P	522.358	8.18575	1.01609e+06	1.22112e+06	1.15386e+06	1.15182e+06	1.13749e+06	1.496e+06	1.19433e+06	1.20803e+06	1.39924e+06	1.29058e+06	1.16575e+06	1.17341e+06	1.06897e+06	1.13961e+06	1.15788e+06	1.16064e+06	1.14141e+06	1.23074e+06	1.02889e+06	1.05212e+06	1.0531e+06
Com_129_pos	1-Heptadecanoyl-sn-glycero-3-phosphocholine	C25H52NO7P	510.356	8.42027	92103.2	88901.1	69515.2	80749.1	99947.2	79681.1	60904	110248	80330.4	63034.1	84636.7	77139.5	72750.2	88716.3	71198.1	102128	72484.5	74141.1	65571.5	67177.5	65666.7
Com_2508_pos	Patidegib	C29H48N2O3S	543.301	2.5539	699.455	881.712	801.854	1347.24	1035.86	1221.62	1869.45	782.61	962.655	699.051	1351.35	916.426	1007.26	777.627	674.161	852.454	1031.04	1058.65	1028.82	1037.94	1020.89
Com_205_pos	Phe-Met-Arg	C20H32N6O4S	453.228	2.17712	2550.41	3526.93	3727.2	2526.79	2784.82	4458.33	2608.91	2490.27	1297.46	3694.44	3294.76	2486.38	3199.53	1297.52	1170.15	2151.26	2583.48	2811.35	2452.08	2576.69	2644.71
Com_523_pos	12,13-Epoxy-9-hydroxy-10-octadecenoate	C18H32O4	335.218	4.66882	3597.58	3335.23	3430.14	2747.19	3883.79	3140.83	3011.22	3055.38	3044.07	2848.58	3112.38	3321.75	3337.27	3860.8	3236.63	2941	3038.16	3101.44	2755.46	2811.05	2860.44
Com_2268_pos	D-Ornithine	C5H12N2O2	265.187	5.56538	407.517	386.404	446.42	431.812	394.762	495.093	596.23	425.259	409.525	404.04	406.077	456.703	437.623	499.09	461.413	441.613	452.126	464.792	509.614	524.773	469.192
Com_2140_pos	.beta.-Citronellol	C10H20O	179.141	6.60495	253.034	270.364	283.929	294.88	290.161	290.368	225.765	322.887	337.12	293.02	298.392	313.455	281.682	378.272	326.251	354.496	303.27	309.558	295.038	290.903	281.958
Com_392_pos	Met-Arg-Arg	C17H35N9O4S	923.52	2.5539	238.213	173.663	252.753	166.258	230.055	438.223	376.921	149.04	24.3032	160.704	190.381	246.387	168.403	46.0686	23.1998	75.178	136.871	151.924	139.361	131.601	132.898
Com_759_pos	D-erythro-C18-Sphingosine	C18H37NO2	300.29	6.9181	3466.71	1265.09	2558.13	1699.36	2423.43	1583.68	2650.03	2012.34	1715.48	1846.24	1766.46	2001.61	1407.55	1880.38	3044.23	2021.92	2003.71	2018.84	1770.54	1923.15	1847.85
Com_356_pos	Met-Lys	C11H23N3O3S	316.11	2.37588	25.059	60.5835	47.6648	78.224	59.9967	37.9786	114.904	147.501	56.5132	65.0374	58.0561	36.3399	58.163	40.6577	68.2619	43.7344	56.649	64.2913	52.662	61.9541	65.96
Com_1413_pos	14(15)-EET methyl ester	C21H34O3	669.502	12.0565	16333.6	14802.5	12338.3	15897.3	13531.9	16724	18991.3	14148.7	15136.4	16365.3	16137.3	15148.7	16786.8	13883.1	17270.5	14067.7	15945.5	16279.2	16333	14355.2	14459.3
Com_155_pos	4,4'-(4,4-Heptanediyl)diphenol	C19H24O2	307.145	9.33898	762.024	615.686	581.727	790.544	531.494	591.361	705.068	654.859	703.466	674.819	662.766	648.608	752.607	717.443	789.753	721.272	675.881	736.157	695.844	662.465	637.643
Com_1082_pos	Tetrabutylammonium	C16H36N+	485.569	9.03298	1938.02	1750.51	1490.06	2150.01	1411.7	1645.59	2046.69	1736.12	1940.48	1917.46	1870.15	1816.57	1945.87	1775.26	2432.63	1911.35	1953.78	1938.36	1742.52	1710.11	1682.6
Com_108_pos	Ramipril	C23H32N2O5	455.187	7.4808	1348.96	1407.11	1347.17	1452.23	1716.32	1458.17	1511.18	1359.88	1672.2	1692.98	1770.41	1625.21	1492.59	1732.16	1441.83	1846.9	1504.45	1524.42	1432.48	1473.95	1447.74
Com_1229_pos	3-Methylbutan-1-ol	C5H12O	111.081	11.7927	502.385	494.61	304.085	525.318	307.909	171.283	404.183	614.957	493.828	414.382	370.925	545.658	322.256	606.724	614.58	332.988	518.243	471.742	505.109	494.04	507.668
Com_1959_pos	Strongarm	C13H10Cl2FN5O3S	810.977	7.55872	421.22	634.114	409.328	626.123	511.56	885.91	433.669	640.646	544.16	631.465	387.696	588.529	408.464	359.215	359.022	310.492	503.94	526.186	520.635	508.73	476.363
Com_50_pos	Isoprene	C5H8	91.0547	0.667967	877.832	1233.27	1117.3	1138.52	1083.39	1127.64	1269.01	1042.67	1228.95	1188.89	1389.27	1179.03	1382.8	1422.63	1349.64	1325.43	1168.84	1180.9	1121.34	1079.84	1131.44
Com_893_pos	Dexamethasone, 3,20-bisethoximes	C26H39FN2O5	957.567	7.84398	206.377	147.98	207.403	156.412	204.505	201.59	318.618	173.867	192.638	181.602	191.868	207.789	194.094	192.876	160.585	162.139	244.262	154.916	215.261	197.299	224.261
Com_2654_pos	dextropropoxyphene hydrochloride	C22H29ClNO2	751.399	0.667967	212.891	317.13	395.652	300.981	319.777	593.474	278.136	210.074	71.3847	401.54	208.299	208.059	308.435	110.79	44.3803	190.746	246.297	263.19	261.906	258.132	272.371
Com_45_pos	1N587LS3RF	C23H30O5	425.205	3.35897	33628.2	31302	32330.9	21557.2	40707.4	32241.3	26638.3	29968.2	25344.6	25924.5	24554.6	25653	28358.3	35096	24611.4	27449.2	24358.9	26699.6	23931.5	24464.4	24125.4
Com_1317_pos	Hydrogen sulfate anion	HO4S-	97.9691	12.6842	7058.08	6704.24	5763.03	9048.7	5866.2	6227.79	7425.79	6661.59	7067.4	6936.09	7674.26	6637.27	7378.28	6875.14	8572.95	8348.44	7895.68	7015.02	6485.95	6350.38	6408.03
Com_1779_pos	2,4-Pentadiynylbenzene	C11H8	141.071	8.27083	604.38	462.894	609.905	847.276	472.719	737.507	833.166	468.599	508.004	617.751	488.188	667.905	566.193	572.952	590.107	403.874	690.562	665.288	631.942	648.779	664.79
Com_1016_pos	Conjugated linoleic Acid (10E,12Z)	C18H32O2	561.486	8.43457	694.648	420.78	810.335	535.659	888.129	334.141	186.626	628.066	610.248	494.639	557.597	488.064	427.398	774.014	336.435	561.343	527.543	411.946	501.087	542.91	475.794
Com_1586_pos	Calcitriol	C27H44O3	417.335	9.68075	731.569	406.338	598.169	326.819	417.491	277.094	124.113	480.33	566.589	457.897	473.451	431.432	535.324	889.409	417.99	749.845	454.948	467.777	626.536	587.233	532.157
Com_198_pos	Phe-Arg-Arg	C21H35N9O4	500.275	7.4808	7427.47	7572.62	7150.03	7353.58	8591.41	7073.83	7652.15	7553.61	8520.03	8515.55	9061.08	8261.8	7803.75	8727.1	7991.42	8741.38	7874.3	7856.96	7552.13	7748.96	7665.61
Com_601_pos	2,3-dinor-8-epi-prostaglandin F2alpha	C18H30O5	349.199	5.56538	2506.68	2192.39	2966.93	2510.85	2758.18	2844.39	1760.71	3054.66	2657.04	2807.96	3375.82	3130.63	2544.44	4280.65	2525.41	3434.81	2827.31	2862.08	2511.08	2563.43	2588.71
Com_1546_pos	3,5-Dimethyladamantan-1-amine	C12H21N	180.175	10.5425	373.141	317.135	66.0959	308.35	268.923	84.3813	95.3408	167.815	233.532	318.089	218.071	546.235	248.697	336.112	327.527	229.881	334.52	330.447	557.199	454.199	405.3
Com_2393_pos	1-Aminocyclohexanecarboxylic acid	C7H13NO2	287.198	4.06323	290.677	202.186	239.723	187.43	258.388	302.462	228.393	235.738	213.335	214.739	229.906	191.46	262.659	283.216	134.458	270.335	143.1	261.967	188.867	215.523	213.231
Com_2576_pos	Pirimicarb-desmethyl	C10H16N4O2	247.116	2.1914	186.557	295.528	259.99	215.001	276.065	259.809	182.584	230.948	174.856	220.624	211.5	216.194	209.979	204.344	205.183	214.732	267.299	173.925	237.146	197.787	182.088
Com_2193_pos	(5S,6E,8S,9E,13S,14R)-5-Hydroxy-8-methoxy-5,9,13,14-tetramethyloxacyclotetradeca-6,9-dien-2-one	C18H30O4	311.223	6.19955	1088.83	774.42	1159.29	928.575	1085.19	1033.18	839.428	1046.02	1230.03	1100.76	1138.43	1124.72	992.042	1496.58	1122.39	1282.5	1083.09	1078.82	1083.71	1023.06	1027.41
Com_2768_pos	Dichloromethane	CH2Cl2	84.96	0.368433	1447.38	1437.82	1403.38	1680.51	1379.39	1341.17	1623.18	1540.94	1706.56	1409.46	1567.66	1573.16	1560.34	1606.08	1999.8	1618.53	1540.66	1562.89	1476.76	1490.58	1531.72
Com_4_pos	6beta,17-Dihydroxy-3,5-cyclo-5alpha,17alpha-pregn-20-ene-21-carboxylic acid, gamma-lactone	C22H30O3	343.224	8.26368	36212.1	25627.1	33377.1	63990.1	28085.8	31461.3	48765.5	26318.4	23266.2	26927.3	22559.2	37011.7	32503.3	23210.5	29864.9	15385.4	35232.1	33903.5	37113.2	37594.2	37178.6
Com_1441_pos	710YK6CESE	C13H22O	195.175	11.7999	866.005	881.839	502.199	951.596	523.86	294.532	734.448	1028.25	852.332	724.295	686.826	923.929	588.544	1028	999.999	625.361	887.203	841.871	833.511	808.307	844.771
Com_1816_pos	TA269SD04T	C7H6O	107.05	8.15	49.2678	35.2422	63.4217	43.7441	52.5155	68.3661	64.9799	45.9299	77.0907	102.864	42.4089	38.9317	40.0074	86.7777	59.7584	74.3585	67.0431	60.7376	69.5776	80.4828	75.25
Com_2139_pos	Vitamin K1	C31H46O2	489.312	6.60495	303.043	246.71	487.461	165.116	378.679	280.588	207.464	392.321	408.244	277.872	232.492	330.353	280.657	481.115	255.894	267.448	267.884	276.457	291.574	324.929	303.491
Com_159_pos	Isamoxole	C12H20N2O2	225.163	8.26368	491.946	357.758	418.206	764.428	365.766	508.377	684.42	374.076	305.132	386.855	315.613	526.534	382.368	368.776	386.2	243.518	542.869	491.281	544.029	514.594	509.016
Com_1833_pos	Hexadecan-1-ol	C16H34O	265.253	8.11425	3754.43	3337.12	3384.11	3314.47	3988.08	4056.75	4014.96	3500.7	3848.01	3741.03	3472.89	3568.89	3425.62	4016.34	3328.92	3989.89	3602.65	3653.16	3356.26	3383.08	3452.06
Com_1273_pos	Sulfanilamide N4-acetate	C8H10N2O3S	429.089	12.2346	6977.45	7534.31	10472.4	8142.46	9391.84	7056.49	7945.76	7967.17	8759.75	6987.49	10512.6	8648.12	7783.18	7698.25	9775.93	9031.81	10614.1	11235.1	10242.2	10223	10216
Com_2283_pos	Prostaglandin D1 alcohol	C20H36O4	363.246	5.4231	1072.1	777.921	1137.39	795.57	1250.4	1029.24	1005.82	955.459	982.797	917.271	841.157	907.891	909.347	1133.18	876.956	852.653	917.452	945.841	785.945	825.105	828.087
Com_1176_pos	Oleoyl ethylamide	C20H39NO	310.311	10.9949	2907.77	2739.15	1275.28	2577.84	1277.05	713.238	1930.72	3248.79	2112.89	2171.53	1941.9	2795.8	1499.58	3642.48	2540.97	1542.64	2552.06	2317.38	4733.32	3337.76	2964.33
Com_2369_pos	Dehydrovomifoliol	C13H18O3	223.133	4.59017	667.694	645.549	697.28	552.825	751.696	598.693	588.98	633.759	624.458	554.287	592.877	635.796	608.721	736.135	631.783	638.643	607.109	599.32	691.201	753.294	683.758
Com_92_pos	indolylmethyl-desulfoglucosinolate	C16H20N2O6S	369.114	2.10562	190.461	413.937	337.233	188.933	363.87	384.55	402.266	281.472	374.966	356.181	426.625	373.888	496.166	509.41	340.885	375.726	281.078	330.399	291.292	327.399	352.308
Com_2296_pos	(2R)-1,2,7,7-Tetramethylbicyclo[2.2.1]heptan-2-ol	C11H20O	191.14	5.33802	684.754	704.405	740.083	665.282	817.493	731.923	668.469	738.815	720.992	620.375	648.198	725.367	633.763	799.709	751.226	671.974	715.703	685.851	730.16	768.778	724.424
Com_513_pos	10,16-Dihydroxyhexadecanoic acid	C16H32O4	311.218	4.57585	387.244	272.781	421.262	264.314	410.274	401.5	287.747	315.507	311.827	316.861	290.121	254.452	273.107	370.618	246.552	373.177	284.332	290.962	310.669	319.68	290.508
Com_1285_pos	1,2-Di-(9Z-octadecenoyl)-sn-glycero-3-phospho-(2'-lyso-3'-(9Z-octadecenoyl)-1'-sn-glycerol)	C60H111O11P	1061.77	12.384	5114.48	5511.86	4842.06	7783.64	5310.18	5937.48	8383.45	5647.93	6405.92	5221.55	6572.82	6277.92	6211.55	6097.53	6848	5892.01	6875.32	6685.35	6611.47	6772.92	6610.12
Com_2292_pos	Retinal 2	C20H26O	283.204	5.35232	1446.77	1412.14	1252.95	1495.09	1491.14	1485.01	1467.58	1449.44	1207.9	1216.5	1143.9	1338.4	1285.75	1264.19	1263.37	1127.7	1280.27	1351.14	1254.86	1302.42	1249.49
Com_196_pos	Cyclotrisiloxane, hexamethyl-	C6H18O3Si3	445.121	12.2346	10387.5	11793.3	17732.3	11676.7	15142.1	9519.84	10769.5	10960.5	12870.1	10409.6	12165	12744.9	11059.1	11298.3	15042	11697.2	16604.9	16915.7	16182.5	16377	16520.3
Com_65_pos	1-Pentanol, 2-methyl-	C6H14O	141.072	4.86113	659.16	625.366	640.566	598.434	856.109	714.255	575.325	690.939	636.804	647.665	646.76	666.054	583.677	727.73	597.509	670.358	645.774	632.755	614.913	637.907	605.106
Com_1456_pos	X2CFE4SDT6	C7H13NO	128.108	11.7927	1224.69	1232.85	700.946	1275.53	753.269	459.721	1059.88	1458.08	1218.59	1019.86	963.698	1320.64	846.382	1437.39	1443.75	858.793	1249.7	1234.68	1163.72	1154.59	1127.99
Com_1951_pos	mecetronium etilsulfate	C22H49NO4S	424.343	7.58017	107356	64704.8	58040.1	85867.3	74830.5	75996.8	95370.1	83762.6	83219.8	80151.6	65450.1	63120.5	72433.5	58971.1	77805.8	69035.4	81904.5	83078.6	75144.1	79036.9	76423.7
Com_447_pos	Rifamycin W	C35H45NO11	656.307	3.31605	5351.65	5621	5527.79	1916.97	5567.59	7779.15	5025.75	4192.71	3026.9	3813.12	3653.52	3396.59	5277.8	4174.66	1704.62	3836.72	3346.88	3993.71	3576.44	3783.27	3716.89
Com_1766_pos	1,5-dihydroriboflavin	C17H22N4O6	379.161	8.27798	203.222	146.44	184.815	382.878	130.452	255.339	315.75	130.985	114.692	170.005	122.27	213.131	188.33	103.129	176.906	95.8303	219.604	222.554	194.668	209.8	216.639
Com_39_pos	Almorexant	C29H31F3N2O3	1025.47	3.01722	1632.08	1923.37	2512.33	2046.93	1948.8	3207.06	2210.82	1523.02	458.548	2230.56	1595.95	1113.55	1963.06	774.487	228.194	1290.8	1534.16	1629.32	1490.93	1575.64	1493.42
Com_1386_pos	.epsilon.-Trimethyllysine-d9, propyl-acetyl ester	C14H20D9N2O3+	565.546	12.3268	728.205	753.725	609.359	822.602	679.78	551.2	639.721	793.394	769.234	685.452	750.143	705.728	726.958	934.26	948.835	794.379	802.438	625.106	738.076	667.909	675.745
Com_2305_pos	(8Z,11Z,14Z)-heptadecatrienoic acid	C17H28O2	287.199	5.22362	110.84	74.9775	128.432	92.2265	87.9877	130.53	84.7865	88.3952	105.302	123.354	145.606	100.293	131.31	166.256	74.7515	178.188	75.8098	138.837	115.069	123.266	108.9
Com_149_pos	Acetoin	C4H8O2	177.113	9.03298	12087.7	12078.4	10367.4	13892.8	10248.1	10991.5	13329.3	12066	13045.8	11855.8	12554.2	12422.2	12641.3	12478.6	16149.4	12671.6	13408.8	12850.8	10647.8	10924.8	10935.6
Com_2071_pos	(2-{[(3alpha,5beta,12alpha)-3,7,12-Trihydroxy-24-oxocholan-24-yl]amino}ethyl)phosphonic acid	C26H46NO7P	516.307	6.98245	501.55	784.285	650.256	533.502	667.941	986.117	648.469	703.36	898.753	733.78	494.522	648.633	527.821	574.184	636.469	533.747	589.982	631.585	571.898	613.39	581.737
Com_933_pos	alpha-D-Glucosamine 1-phosphate	C6H14NO8P	260.053	8.08565	237.08	204.174	222.083	197.31	268.711	272.902	250.287	229.399	215.941	213.366	159.577	208.337	183.792	249.153	149.167	209.843	202.391	189.456	201.664	209.139	215.643
Com_1658_pos	1-(1Z,9Z-Octadecadienyl)-sn-glycero-3-phosphocholine	C26H52NO6P	506.359	8.96148	229149	186970	189025	184522	209164	205670	202408	206210	198776	181338	207125	224191	216164	236238	227687	248502	197712	204344	187020	189181	188949
Com_1519_pos	8XO6A4G496	C24H12O2	355.071	10.8221	3256.77	3266.97	7466.35	3895.28	5551.54	3018.79	3426.98	3121.64	4614.4	3122.78	3440.35	4016.13	3403.49	3199.23	4054.2	3616.63	6085.34	7357.4	8618.06	7651.99	7312.13
Com_1015_pos	VIRILON	C27H40O3	413.304	8.43457	1426.7	1158.78	1672.18	1213.73	941.495	1016.67	644.508	1574.09	1689.1	1298.93	1622.54	1466.55	1500.54	2141.05	1400.23	1774.33	1391.32	1348.59	1307.57	1333.24	1313.15
Com_862_pos	1-Cyclohexylethanol	C8H16O	257.247	7.60877	71.4961	59.7045	77.8911	62.9576	86.2607	73.3666	64.8917	69.2627	60.7819	57.2515	54.9041	68.9254	61.9313	70.2759	67.789	62.6529	50.0606	59.9914	56.9885	50.095	62.7701
Com_2440_pos	Tetrahydrozoline	C13H16N2	223.123	3.28747	568.516	586.077	712.855	450.792	758.374	500.993	460.128	596.314	653.282	417.036	443.424	587.78	446.786	569.953	568.527	541.428	477.053	412.369	633.878	692.629	638.335
Com_773_pos	butadiene	C4H6	109.101	6.98245	368.026	363.711	353.838	421.938	430.264	389.031	274.834	481.783	464.754	377.418	399.026	421.484	307.834	434.072	406.368	436.751	406.446	375.985	417.72	411.846	384.91
Com_2335_pos	212JQJ15PS	C8H12	109.101	4.86113	684.331	574.236	587.628	614.705	774.91	610.292	460.338	712.781	648.245	616.171	633.473	606.054	530.649	674.824	560.432	660.468	603.869	633.931	626.99	651.812	593.864
Com_2707_pos	Isopropyl cyanide	C4H7N	70.0655	0.582183	383.481	699.092	672.713	566.697	628.325	665.119	812.83	589.53	615.561	737.282	771.687	668.813	809.955	764.44	813.559	710.363	610.023	651.093	618.549	589.188	613.504
Com_2551_pos	Glutaraldehyde	C5H8O2	201.119	2.29078	429.937	451.023	504.846	601.934	437.511	480.011	518.954	399.191	315.185	454.278	429.319	372.9	446.92	339.416	348.027	504.198	489.189	374.426	439.763	404.722	407.336
Com_2452_pos	Trp(Dioxidation)-Lys	C17H24N4O5	387.161	3.15233	2225.66	1744.74	2007.36	1034.95	2623.34	2528.93	1797.41	1377.05	1352.92	1679.94	1377.88	1284.87	1842.39	1972.23	1217.69	1690.96	1455.07	1595.85	1439.84	1515.52	1437.13
Com_2265_pos	3-Vinyl-3,5-cyclohexadiene-1,2-diol	C8H10O2	139.077	5.57967	271.966	309.273	302.787	308.087	290.284	286.964	329.263	320.11	266.69	255.598	229.57	304.639	289.8	305.382	279.392	268.263	298.92	270.492	274.81	290.789	283.186
Com_929_pos	Benzenamine, 2-(1,1-dimethylethyl)-4,5,6-trimethyl-3-nitro-	C13H20N2O2	473.317	8.04348	757.198	588.8	699.671	515.228	580.057	429.096	324.585	649.338	717.494	535.697	630.522	568.533	739.44	844.538	702.716	702.536	592.54	581.062	615.38	612.305	604.219
Com_1183_pos	(2,7-Dimethyloctahydro-1H-cyclopenta[c]pyridin-4-yl)methanol	C11H21NO	367.336	11.4939	143079	99111.5	74966	123969	67803.4	113184	121136	90366.7	96696.2	127161	150952	89883.2	143066	115431	119259	155053	109000	121922	82492.2	66004.8	82757.2
Com_12_pos	9-Ethyl-9H-carbazol-3-ylamine	C14H14N2	421.254	4.83968	3709.42	3115.64	4096.79	2620.32	4731.83	4062.35	3094.17	3581.81	3318.5	3335.15	2950.96	3105.09	3345.35	4086.87	2845.82	3118.27	3120.66	3325.88	3093.52	3173.14	3118.49
Com_851_pos	1-(5Z,8Z,11Z,14Z-Eicosatetraenoyl)-sn-glycero-3-phosphocholine	C28H50NO7P	1087.67	7.55872	25387.2	58519.8	21609.9	50843.5	36577.4	74388.9	41510.7	38648.1	23588.4	28119.8	17678.4	37611.3	24650.3	19877.8	18630.3	11054.2	32670.3	34799.5	30427.6	31944.1	31855.8
Com_663_pos	Dehydrofalcarinol	C17H22O	243.175	6.15665	591.118	572.618	545.062	583.824	611.253	723.849	667.904	424.095	510.691	548.516	553.515	705.436	563.092	575.863	630.81	482.822	615.045	632.728	544.754	582.375	557.445
Com_191_pos	Dodecane	C12H26	209.191	11.7999	1497.15	1460.96	852.443	1554.13	878.665	539.088	1207.78	1735.07	1423.29	1224.7	1179.22	1572	970.328	1699.76	1672.21	1058.39	1482.75	1420.23	1418.12	1401.45	1355.61
Com_2603_pos	beta-2,3,4,5,6-Pentachlorocyclohexanol	C6H7Cl5O	540.798	2.05557	59.4838	22.9864	37.4296	32.1254	50.4769	69.0842	35.6303	33.8364	22.7725	39.0398	14.3902	26.5167	33.1933	23.062	17.4614	26.8357	32.8865	32.2732	29.8759	40.3895	26.1174
Com_514_pos	4'-Hydroxy-3'-prenylacetophenone	C13H16O2	205.123	4.58302	1185.12	1106.63	1205.48	1004.39	1477.67	1247.29	1127.86	1173.33	1089.93	1039.33	1096.15	1092.28	1154.06	1351.42	1120.94	1135.4	1103.28	1055.98	1078.97	1150.65	1064.8
Com_1628_pos	3alpha,21-Dihydroxy-D-homo-5beta-pregn-17a(20)-en-11-one	C22H34O3	369.239	9.06802	306.212	155.245	285.824	248.172	181.882	285.324	232.73	170.571	304.695	350.251	169.013	216.403	238.157	291.158	288.233	208.63	320.34	233.629	454.433	414.475	422.949
Com_1361_pos	N.epsilon.-Methyl-L-lysine	C7H16N2O2	161.131	12.6042	3890.22	3493.97	2797.26	3408.44	2895.5	3265.58	3582.51	3409.81	3533.54	3955.69	3975.11	3590.56	4212.34	3550.76	4186.19	3945.02	3769.45	3739.06	3061.8	2984.92	3132.15
Com_1158_pos	Ectocarpene	C11H16	149.133	10.6931	752.952	672.314	489.714	729.695	538.819	472.315	560.841	649.796	658.377	670.107	639.373	757.375	666.134	712.244	796.035	721.69	697.684	670.522	939.443	765.213	715.039
Com_781_pos	N-Nitrosonornicotine	C9H11N3O	355.193	6.9896	187.906	196.495	197.589	150.21	193.954	150.782	160.111	218.129	209.879	188.662	187.837	183.026	186.058	213.956	192.218	186.275	175.151	181.566	180.118	189.627	160.921
Com_2069_pos	Dabigatran	C25H25N7O3	494.189	6.9896	366.613	322.009	272.174	396.398	303.583	298.528	397.517	327.714	372.635	364.387	359.737	358.955	387.998	350.866	435.411	371.862	341.185	393.166	283.576	337.37	320.327
Com_1643_pos	Aloperine	C15H24N2	271.155	9.02583	41944.8	40715.1	35782.1	48290	35116.6	37218.1	46507.3	41269.2	45775.9	42093.6	44261.5	43052.4	44351.8	42289.8	55416.4	44163	43613.6	44322.8	37261.8	38636.3	38739.7
Com_1689_pos	.gamma.-Linolenic acid	C18H30O2	279.232	8.74057	108.334	195.934	165.556	133.183	164.439	208.154	101.026	209.908	208.047	202.833	163.354	177.944	102.435	252.674	154.026	188.237	166.815	148.425	171.225	162.22	164.943
Com_1973_pos	AMC Arachidonoyl amide	C30H39NO3	484.278	7.50938	9504.54	11574.9	9232.89	13639.9	9999.35	9763.66	12402.7	10842.3	10411.2	10105.4	9706.54	10997.5	10485.6	10007.8	10586.4	7874.55	11364.5	10679.8	9390.52	9720.73	10543.7
Com_2506_pos	M3CR2EV9W8	C28H41N3O2	490.282	2.5539	112.772	94.4366	99.5196	70.4862	88.5066	62.749	70.8966	67.2954	74.5449	67.1746	63.3193	59.0903	76.1028	80.9306	70.5087	77.4093	99.9447	111.374	107.608	117.7	92.2152
Com_1446_pos	12-(2-Cyclopenten-1-yl)-2-dodecanone	C17H30O	251.237	11.7927	789.949	810.266	443.243	841.939	487.258	299.302	654.641	935.702	748.882	659.203	620.194	848.212	521.159	917.589	922.409	543.845	785.224	785.242	789.718	758.714	747.253
Com_1877_pos	71204KII53	C14H23ClNO	515.313	7.90048	3564.2	3560.57	3194.83	4088.28	3128.3	3376.55	3824.15	3627.35	3945.12	3512.65	3744.27	3792.84	3867.15	3799.98	4634.86	4066.14	3756.51	3831.55	3352.03	3412.82	3327.24
Com_1414_pos	methylpentynol	C6H10O	99.0811	12.0422	110.505	117.437	123.428	103.597	94.4245	81.3587	81.3833	124.868	137.339	100.978	106.203	114.03	115.565	137.488	125.208	133.312	114.718	99.0197	105.589	111.444	110.372
Com_365_pos	N-Methyl-1-(1,3-benzodioxol-5-yl)-2-butanamine	C12H17NO2	415.254	2.41877	2717.54	2378.99	2244.8	1797.78	1856.01	2128.74	1730.56	2259.74	2410.09	1759.54	2019.12	1963.27	1787.51	2121.44	2192.55	1727.24	2337.01	2620.18	2574.05	2573.19	2461.08
Com_684_pos	Cumene	C9H12	241.194	6.36327	185.136	208.943	212.691	226.662	255.863	284.394	204.382	236.539	250.55	273.201	229.767	212.356	193.69	238.895	230.909	223.519	226.358	242.008	215.509	244.386	240.764
Com_107_pos	N-Oleoylethanolamine	C20H39NO2	326.304	7.395	1385.74	1031.17	880.045	819.556	1361.19	713.89	702.283	1140.45	1030.86	729.507	993.954	661.124	631.633	872.251	863.4	681.536	841.649	830.146	806.703	867.733	844.338
Com_2202_pos	4-Fluoroamphetamine	C9H12FN	307.199	6.1066	225.747	177.831	232.382	206.064	203.214	250.259	269.282	210.456	209.461	192.783	214.558	237.221	190.932	262.745	241.949	245.012	218.299	242.004	263.247	265.343	245.291
Com_1618_pos	1-Octadecyl-sn-glycero-3-phosphoethanolamine	C23H50NO6P	490.327	9.11807	3105.68	2699.01	3031.13	2562.68	3309.86	3102.3	2812.81	2891.33	3407.58	3522.61	3192.96	3137.23	2783.73	3259.22	3104.98	3052.13	2894.69	2844.68	2970.11	2926.06	2844.22
Com_2397_pos	3-Butynal	C4H4O	137.06	3.9853	885.79	943.03	909.159	863.498	983.177	892.352	782.25	972.721	893.695	787.364	914.841	972.337	922.664	1028.32	921.893	1020.01	846.681	866.873	868.251	929.287	886.479
Com_1358_pos	Germacrene D	C15H24	205.195	12.6042	232.038	209.643	153.729	66.4448	170.525	144.07	147.328	167.996	181.629	251.462	177.149	216.585	249.868	164.363	188.693	162.26	203.545	156.556	205.999	164.626	182.637
Com_339_pos	PyroGlu-Gln-Arg	C16H27N7O6	827.409	2.28365	187.39	290.928	239.148	215.726	233.163	325.828	240.41	148.75	40.8466	205.246	213.852	134.109	213.589	63.1524	28.7915	108.805	156.751	193.935	165.038	159.512	177.639
Com_1685_pos	Palmitamide	C16H33NO	256.264	8.762	125.898	133.956	146.493	152.129	147.661	96.0808	111.992	160.023	155.016	116.682	127.049	139.935	129.557	135.591	180.094	125.204	138.538	119.819	179.134	154.921	148.69
Com_2271_pos	(R)-2-hydroperoxy-alpha-linolenic acid	C18H30O4	333.204	5.55108	880.252	959.109	1249.14	829.919	1062.18	1349.22	981.68	1047.46	1251.95	1293.69	1350.12	1278	1134.18	1868.7	1262.15	1443.67	1177.28	1208.07	1051.91	1079.51	1078.06
Com_1455_pos	Caprolactam	C6H11NO	114.092	11.7927	1027.45	1031.51	607.021	1091.78	646.873	404.825	900.559	1215.98	996.268	878.993	816.641	1112.01	698.134	1203.72	1192.85	720.036	1034.83	1024.08	991.862	981.641	944.415
Com_2203_pos	Myristic acid ethyl ester	C16H32O2	279.229	6.1066	248.495	210.541	278.019	157.055	318.172	261.639	165.195	223.898	283.165	286.771	257.973	213.783	203.583	310.725	189.485	330.014	228.821	254.437	227.136	216.018	229.328
Com_183_pos	Myristoleic acid	C14H26O2	227.2	11.6362	3467.62	3435.87	3083.87	7033.02	4230.05	4692.56	8854.01	3385.06	4796.88	3418.9	6094.64	4719.21	5034.61	4157.91	4694.39	4087.51	5422.69	5377.4	5536.29	5443.59	5564.02
Com_1382_pos	Hexadecasphinganine	C16H35NO2	274.274	12.3911	17658	17432.1	16091	20262	16316.1	15711.5	19064.3	17824.8	19728.6	17615.4	18477.3	18861.6	18577.4	18155.2	23390	19020.8	18729.8	18123.1	17694	17659.4	17670.8
Com_2507_pos	Atagabalin	C10H19NO2	208.131	2.5539	464.456	548.314	518.77	352.172	520.092	393.608	341.073	566.646	532.621	385.304	390.294	389.337	362.067	401.919	452.543	467.706	418.482	315.183	429.728	373.377	378.464
Com_1998_pos	N-acetyl-L-2-aminoadipic acid	C8H13NO5	242.043	7.44505	347.602	448.412	355.715	459.883	449.316	600.332	575.549	373.659	372.747	442.363	331.363	548.289	402.86	438.166	310.067	358.088	420.379	433.375	392.468	415.275	418.216
Com_1696_pos	L-Isoleucine, N-pivaloyl	C11H21NO3	238.14	8.70553	296.108	317.812	263.373	404.064	270.322	302.558	381.373	331.097	352.657	321.682	289.875	355.172	337.264	327.998	413.864	403.765	369.051	358.535	293.747	307.62	280.28
Com_1114_pos	15(S)-15-Methylprostaglandin F2.alpha. isopropyl ester	C24H42O5	411.312	9.40263	735.134	698.311	664.013	732.324	553.867	682.68	746.681	671.741	767.919	798.893	809.119	736.582	793.069	823.393	916.91	841.88	765.668	751.958	692.921	728.682	702.256
Com_589_pos	Diethyl sulfide	C4H10S	91.0546	5.41595	663.357	612.171	660.449	648.289	668.934	606.105	623.115	754.717	658.526	579.454	578.736	603.485	567.35	652.856	650.83	655.327	622.95	615.407	908.957	958.668	805.628
Com_1297_pos	N-Methylpropionamide	C4H9NO	175.143	12.6042	3608.72	3432.79	2933.15	3508.17	2929.58	3055.38	3417.35	3374.77	3586.47	3605.06	3762.43	3507.08	3912.13	3576.09	4186.3	3760.17	3661.55	3551.47	3197.1	3133.75	3228.88
Com_156_pos	Bibenzyl	C14H14	183.116	8.27083	1713.33	1375.56	1567.77	2214.57	1220.2	1865.26	1946.16	1274.27	1355.19	1381.77	1191.99	1648.38	1425.82	1299.27	1464.27	1006.93	1813.22	1737.6	1685.57	1673.56	1730.97
Com_2398_pos	Ala-Thr	C7H14N2O4	191.102	3.93525	591.332	609.943	617.531	514.702	706.248	592.786	557.617	639.827	572.472	548.104	587.735	577.486	588.948	690.511	618.766	622.925	601.128	557.829	552.624	538.83	568.445
Com_453_pos	Heptadecasphinganine	C17H37NO2	326.244	3.50127	140.727	223.952	251.09	238.861	211.216	247.852	188.141	166.238	89.5283	206.305	208.995	166.782	236.019	124.501	82.0783	127.419	166.042	166.983	160.182	158.594	182.029
Com_2742_pos	1-Piperideine	C5H9N	84.0811	0.497117	148.829	130.246	141.459	139.277	124.558	129.472	182.224	182.023	127.088	146.872	88.3222	125.313	147.451	128.372	133.623	138.559	151.454	140.169	131.874	141.37	152.128
Com_1613_pos	1-Methyl-4-benzylpiperazine	C12H18N2	381.3	9.28893	2345.78	1882.98	2361.77	1572.29	1762.05	1620.93	1143.25	1899.92	2687.45	1992.57	2390.84	1965.18	1984.82	3211.02	2212.66	2885.21	2037.54	1805.11	2499.23	2536.78	2318.09
Com_719_pos	(2R)-3-Carboxy-N,N,N-trimethyl-2-(palmitoyloxy)-1-propanaminium	C23H46NO4+	439.305	6.6836	7194.94	6868.3	6467	7661.93	6455.24	6335.91	7819.43	7651.31	7831.9	6937.16	7636.31	7264.25	7442.45	7583.63	9062.08	7504.78	7283.43	7484.16	6680.57	7048.13	7054.12
Com_2537_pos	00V0B42E5V	C22H28O4	713.404	2.36872	274.158	516.909	713.465	425.883	698.513	1082.81	575.951	330.118	86.5415	580.82	307.791	289.22	494.42	192.672	50.7821	274.907	309.312	377.864	301.78	287.958	305.016
Com_1481_pos	11alpha-hydroxy-ent-cassa-12,15-diene	C20H32O	311.232	11.5932	2197.14	1582.32	1148.34	1525.16	1016.92	2006.17	2524.1	1370.1	1340.42	1980.13	2257.35	1652.88	2545.48	1410.64	1738.06	2150.03	1536.82	1971.94	1238.61	1169.24	1218.76
Com_1355_pos	15-OxoEDE	C20H34O3	645.515	12.6328	12968.2	12857.9	8982.52	13200.3	9137.55	14025.9	12536.5	12618.8	11867.5	13523	12834	12714	13112.6	12322.4	14503.5	12951.7	12500.3	14356.5	8667.73	9094.84	9724.12
Com_520_pos	Progeldanamycin	C27H41NO6	514.256	4.64735	2194.76	3201.32	2733.94	1883.61	2567.77	2596.05	1855.94	3381.46	2723.83	3068.35	2973.1	2864.61	2690.06	3044.55	1807.11	3138.14	2339.7	2691.34	2243.98	2297.22	2324.32
Com_1453_pos	N-Methylisopelletierine	C9H17NO	156.139	11.7927	1314.72	1302.38	799.426	1379.83	835.066	545.444	1147.17	1532.5	1273.85	1140.06	1065.79	1398.37	915.387	1499.67	1532.57	964.212	1346.01	1313.15	1260.58	1246.03	1236.17
Com_7_pos	K2CC2RHC84	C11H7N3O2	252.016	0.53215	616.231	941.328	820.255	449.766	959.067	1175.1	984.827	614.65	338.887	908.182	589.315	610.28	640.48	468.81	355.989	505.883	539.066	587.053	488.784	489.32	478.973
Com_2559_pos	Verruculotoxin	C15H20N2O	267.145	2.25505	1306.61	1505.46	1520.43	1101.43	1527.42	1177.77	1199.92	1410.48	1655.48	1322.73	1342.26	1450.53	1385.07	1491.37	1540.06	1441.17	1269.52	1314.96	1419.99	1435.94	1404.5
Com_1222_pos	Cholesta-4,6-dien-3-one	C27H42O	383.332	11.7713	76098.1	97905.4	82821.1	69551.4	86413.2	75115.9	103310	99577.9	105617	81586	106025	107168	83022.5	117785	134236	97077.7	103253	91970.2	81038.1	85878.6	86234.7
Com_2290_pos	8I9428H868	C13H28O	239.177	5.35232	436.401	415.603	381.524	447.152	457.128	422.069	405.967	459.331	353.276	351.602	355.339	418.44	349.859	424.938	321.537	336.616	402.326	398.449	370.222	390.707	357.35
Com_2215_pos	Valrocemide	C10H20N2O2	201.16	6.01438	358.508	329.766	320.829	391.593	363.82	441.07	364.306	331.364	343.928	331.324	303.17	371.869	352.985	353.516	356.962	320.596	360.744	371.818	343.657	362.764	331.594
Com_1672_pos	S1GK360608	C25H40O4	443.256	8.89715	567.41	387.188	532.537	514.283	560.337	464.473	494.613	562.443	540.753	519.249	538.374	612.481	472.542	599.448	566.174	617.537	526.185	456.334	584.666	576.493	559.468
Com_736_pos	Methadone-d3	C21H24D3NO	351.186	6.80442	1615.36	1675.77	1533.89	2044.45	2005.73	1701.73	1134.92	2386.24	2082.17	1754.04	1948.86	1863	1469	2100.98	1810.35	2229.91	1792.69	1858.82	1694.95	1784.03	1732.5
Com_2427_pos	Docosahexaenoic acid	C22H32O2	367.205	3.55775	5308	5285.28	5815.7	3790.64	6898.68	5978.62	4089.05	5766.14	5160.69	5298.55	5568.97	5364.02	5187.91	7113.05	4537.49	6210.8	4902.8	5150.57	4817.59	4874.75	4757
Com_1451_pos	Isobutane	C4H10	81.0701	11.7927	1264.32	1265.38	1009.88	1392.34	1051.21	933.641	1285.77	1374.24	1370.85	1182.43	1226.41	1379.41	1177.31	1389.88	1656.21	1216.59	1321.5	1307.59	1250.15	1275.69	1240.21
Com_1439_pos	P0XV7XM57J	C18H13N4NaO7S	905.091	11.8213	318.226	272.006	280.974	361.729	283.098	269.338	360.916	268.206	325.112	320.732	375.185	284.032	342.077	273.572	385.588	301.345	334.061	377.631	340.672	317.405	292.949
Com_165_pos	1-Stearoyl-2-linoleoyl-sn-glycero-3-phosphocholine	C44H84NO8P	808.581	10.2078	331786	382927	365926	636338	393794	431968	421919	468328	487086	445637	369726	516789	452977	433071	529326	425162	408327	488661	237032	487532	430074
Com_2276_pos	(1'R,2S,4'S,5S,6R,8'R,10'E,12'S,13'S,14'E,16'E,20'R,21'R,24'S)-21',24'-Dihydroxy-6-isopropyl-5,11',13',22'-tetramethyl-2'-oxo-5,6-dihydrospiro[pyran-2,6'-[3,7,19]trioxatetracyclo[15.6.1.1~4,8~.0~20,24~]pentacosa[10,14,16,22]tetraen]-12'-yl 2,6-dideoxy-3-O-methyl-alpha-L-arabino-hexopyranoside	C40H58O11	737.39	5.4946	156.844	161.999	81.2927	317.377	287.37	231.911	308.852	283.881	95.595	85.5573	125.566	105.228	173.032	58.6658	55.0209	41.3031	128.959	163.486	120.565	128.233	119.37
Com_188_pos	Hexane	C6H14	109.1	11.7927	3655.26	3667.68	2714.78	3917.77	2732.27	2235.41	3508.43	4121.7	3855.2	3343.44	3329.85	3977.91	3096.07	4159.15	4514.34	3214.12	3830.41	3732.16	3573.13	3553.45	3516.54
Com_695_pos	Altretamine	C9H18N6	421.317	6.48412	8055.08	7604.31	7081.83	7923.22	5927.61	6677.31	8218.65	7289.87	7667.77	8195.4	7843.59	7400.92	9067.16	7633.73	10268.1	9448.43	11378.1	12383.8	9382	10020.4	10781.1
Com_20_pos	Ulipristal acetate	C30H37NO4	476.277	7.61592	2350.99	1829.12	2388.76	1764.4	2627.22	2258.31	2100.22	2089.45	2162.29	1952.36	2075.89	2209.33	1899.76	2315.1	1976.28	2367.19	1877.69	1952.92	1954.4	2012.73	1957.01
Com_2407_pos	Pycnolide	C20H28O6	365.194	3.80012	582.886	644.375	644.737	498.535	654.634	757.504	474.137	677.155	657.256	698.387	734.785	660.025	620.988	778.34	544.497	796.086	622.866	635.083	587.177	596.56	550.861
Com_976_pos	ZB4ES38S4R	C3H7NO	147.117	8.26368	1357.24	1261.45	1390.97	1643.27	1314.08	1698.02	1622.53	1341.27	1525.34	1692.51	1364.55	1456.95	1320.33	1613.04	1520.5	1397.64	1656.92	1583.78	1537.75	1602.38	1556.74
Com_2000_pos	Vitamin A	C20H30O	287.237	7.44505	4177.14	5003.81	3874.03	5560.7	4494.83	6000.31	5968.58	4265.14	3946.45	4618.55	3715.16	5599.47	4530.57	4407.11	3700.37	3398.28	4576.54	4601.12	4327.68	4402.19	4390.87
Com_1145_pos	Astrophylline	C19H26N2O	337.168	10.2078	623.683	622.21	477.58	947.181	527.474	758.217	612.923	648.754	566.332	719.437	573.468	676.331	580.896	580.799	678.715	609.474	668.855	704.234	907.523	763.452	689.641
Com_1108_pos	9,11-Methane-epoxyprostaglandin F1.alpha.	C21H36O4	353.268	9.35328	2068.57	2244.75	1592.45	1238.63	1944.77	1631.98	1169.96	1270.08	1917.42	1794.54	1523.31	1331.99	1418.54	1636.39	2020.11	1995.31	1601.19	1445.68	1885.84	1883.12	1738.84
Com_1958_pos	1-Octadecanoyl-sn-glycero-3-phosphoserine	C24H48NO9P	526.318	7.56587	27765.8	39319.1	24480.3	40402.9	31228.3	42111.7	40535.5	31131.2	27104.5	28649.2	23463.9	32825.3	27330.6	24176.3	26816.5	18757	30968.6	31822.1	27988.5	29078.6	28991.9
Com_1569_pos	Phytol	C20H40O	335.276	9.97247	1216.11	1205.35	814.38	1095.69	820.313	769.535	919.281	1134.57	1083.06	1088.41	920.542	1054.88	952.441	1110.17	1241.18	1039.93	1085.14	1016.42	1279.19	1211.28	1106.65
Com_2722_pos	Di-potassium monohydrogen phosphate	HK2O4P	212.852	0.53215	2131.72	2259.94	2282.86	1246.3	2740.21	2820.01	2718.88	1699.1	1126.82	1970.26	1829.65	1811.38	2157.13	1828.15	951.375	2052.68	1471.18	1538.39	1507.25	1478.11	1482.86
Com_310_pos	1-Octadecanoyl-sn-glycero-3-phospho-(1'-myo-inositol)	C27H53O12P	601.334	2.15565	2175.72	1810.55	2024.5	1680.46	2397.63	2504.73	1985.62	1727.56	924.914	1923.87	1499.24	1000.11	1627.93	1070.66	969.824	1386.6	1414.39	1608.68	1388.81	1360.95	1417.72
Com_1090_pos	Glycidyl Stearate	C21H40O3	341.305	9.07517	22952.2	20074.6	25166.1	27914.4	33194.3	35919.8	30596.5	27956.5	26687.9	27557.3	25382	30348.8	25478.4	38053.6	20145.8	39160.8	27280.4	27688.5	26334.4	26025.3	25532.9
Com_1235_pos	Cyclohexene	C6H10	83.0857	11.7999	722.933	735.245	477.394	801.215	493.843	331.31	657.439	868.031	736.514	653.56	613.32	806.206	527.491	872.296	897.368	578.019	770.588	748.14	724.134	727.27	698.698
Com_2049_pos	Enisoprost	C22H36O5	403.245	7.14618	5703.98	3917.7	5721.01	4803.26	6553.71	5181.83	3745.94	6357.6	6096.86	4628.68	4213.34	4715.01	4668.55	6243.31	5028.19	3359.25	5229.54	4935.2	4384.49	4767.56	4817.84
Com_1887_pos	Dextromoramide	C25H32N2O2	785.504	7.85113	6.77656	13.1214	3.30603	704.679	75.1623	314.763	1453.58	2.45553	73.7315	24.402	509.839	94.8886	272.565	33.9238	22.1442	20.0761	325.141	379.421	470.657	554.122	376.482
Com_1642_pos	11Beta-hydroxy-5alpha-androstan-17-one	C19H30O2	291.232	9.02583	31701.1	30398.6	26504.9	34608.2	26429.5	28698.7	34741.8	30550.7	33185	31328.6	33264.5	31486.7	33438.5	31848.1	40139.4	33824.3	32510.9	33499.8	28559.3	28539.1	28468.2
Com_2429_pos	Linogliride	C16H22N4O	309.169	3.52272	2288.81	2116.81	2373.05	1561.33	2506.72	1936.59	1747.34	2199.1	2269.2	1841.85	2174.61	2255.38	2100.3	2405.31	1858.6	2185.61	1695.48	2108.22	2201.93	2239.94	2120.73
Com_1360_pos	8HLL7N9UWO	C9H20N2O2	189.16	12.6042	1824.74	1653.27	1355.87	1619.57	1389.68	1500.24	1590.89	1610.55	1650.28	1790.26	1832.41	1683.72	1915.8	1714.02	1941.72	1886.62	1745.58	1732.31	1497.22	1438.97	1507.96
Com_467_pos	fenetylline	C18H23N5O2	683.378	3.75722	21.1395	234.288	251.413	106.515	231.621	87.158	235.66	128.661	16.6602	195.626	149.514	131.956	234.885	77.5815	13.9928	99.2805	124.951	138.125	116.273	121.417	128.646
Com_2517_pos	8-Bromoadenosine-3',5'-cyclic monophosphorothioate, Rp-isomer	C10H11BrN5O5PS	846.895	2.49743	542.206	718.387	997.184	817.475	758.648	1550.12	958.063	553.38	104.81	995.97	489.081	388.784	724.254	214.434	62.5252	433.812	572.815	611.32	543.304	569.186	576.243
Com_1928_pos	Piperidine	C5H11N	86.0968	7.68027	315.232	308.387	304.867	277.757	339.733	369.915	261.739	322.139	355.821	280.057	282.542	311.369	272.692	351.774	297.378	326.393	285.731	283.778	262.736	264.13	268.764
Com_1788_pos	(8alpha,9R)-6'-Methoxy-10,11-dihydrocinchonan-9-ol	C20H26N2O2	653.409	8.26368	1068.65	1012.12	1386.22	1593.54	1122.71	1618.42	1493.95	1068.24	1066.59	1485.28	1011.25	1214.83	1034.81	1108.34	974.306	966.71	1460.6	1350.51	1510.03	1542.16	1390.46
Com_1934_pos	Elacytarabine	C27H45N3O6	508.34	7.67312	6607.14	10900.4	8703.86	9299.32	8945.98	11242.9	7561.66	11892.2	12308.5	9866.58	8850.61	8779.18	7636.65	8166.33	8415.67	7812.39	8550.81	8634.72	7762.46	8027.97	8144.73
Com_420_pos	OA-6129 D	C20H33N3O8S	476.207	2.82488	315.368	258.348	302.118	71.114	249.402	389.293	152.511	47.6651	182.566	272.537	157.491	234.223	251.132	216.96	119.681	285.976	196.341	181.892	208.144	210.489	210.098
Com_1377_pos	Telbivudine	C10H14N2O5	281.052	12.4977	43898	51284.3	49448.5	83525.1	49522.2	36666.4	71173.1	49574.4	52083	57975	59834.9	50357.4	52963	52516.9	64335.6	9437.87	43488.7	56923.2	52163.8	50465.1	52825.5
Com_1352_pos	2-Fluoropalmitic acid	C16H31FO2	549.477	12.64	3697.6	3477.23	3402.63	3683.56	3097.43	3250.46	2892.32	3389.69	4026.69	3058.81	4000.91	3576.04	4649.59	3789.78	4436.78	3840.05	3870.35	4208.51	2820.31	2712.47	3170.44
Com_64_pos	2,3-dinor-8-epi-prostaglandin F1alpha	C18H32O5	351.214	4.83968	9691.28	9105.8	11102.6	8183.06	13328.5	10554.4	6474.93	10766.3	10524.7	10941.1	11421.1	9725.66	9041.24	14163.9	8800.22	13357	9784.46	10631.2	8915.86	9273.74	9014.61
Com_452_pos	delphinine	C33H45NO9	622.296	3.42262	8055.37	8208.44	7521.5	4699.65	6107.12	6818.26	5786.29	8237.49	5173.73	5647.62	7247.32	5338.82	8001.01	5764.05	3710.08	7483.96	5886.44	6231.4	5630.39	5753.72	5784.6
Com_1243_pos	Stearamide	C18H37NO	284.295	11.935	11141.8	8670.31	9962.82	10019.1	7634.79	6331.52	8096.72	8080.43	9142.3	9853.05	9738.4	8850.17	8375	8978.23	13115.3	12486.5	11011.4	10737.7	11123.4	10636.8	10232
Com_177_pos	4-Hydroxyretinoic acid	C20H28O3	317.209	8.26368	16408.8	15717.2	20187.4	21023.4	17259.1	24785.7	21017	17983.3	20155	24170.3	17532.8	19071.2	17269.5	20672.2	18779.7	16078.2	22078.4	20620.8	22068.5	22343.1	22532.1
Com_1280_pos	1-(1Z,12Z-Nonadecadienyl)-sn-glycero-3-phosphocholine	C27H54NO6P	1039.74	12.2839	1853.7	2770.02	2266.36	3295.58	2209.64	3236.3	3975.42	3109.74	2729.9	2093.85	2116.25	2848.86	2350.47	2769.17	3172.13	2171.55	3022.11	3424.9	2104.47	2734.14	2937.93
Com_117_pos	N,N-Dimethylsphingosine	C20H41NO2	328.321	7.97198	1495.7	876.893	908.527	820.929	1181.04	614.493	822.322	1322.95	935.303	827.855	1122.9	730.941	613.65	1037.22	1220.03	856.824	891.032	841.555	892.603	916.019	878.936
Com_1975_pos	WWH06G87W6	C3H9O6P	173.021	7.50223	439.431	537.186	391.03	563.857	511.235	631.774	627.883	433.823	418.943	503.952	423.644	558.765	461.949	472.247	386.124	401.182	483.622	493.669	448.717	447.25	458.007
Com_427_pos	Zizyphine A	C33H49N5O6	650.329	2.93142	15839.9	17919	14829.9	10113.4	14752.5	22012.1	17422.6	13119.6	11867.6	12880.8	14180.2	14076.6	17965.8	13054.2	10644.3	13623.2	12168.5	14032.7	11940	12468.5	12577.4
Com_1537_pos	1-Palmitoyl-2-docosahexaenoyl-sn-glycero-3-phosphocholine	C46H80NO8P	828.555	10.6639	79601.1	55874.4	77507.4	116158	71159.5	92110.3	77447.8	70251.1	80346.1	53804.3	34089.3	70880.2	90121.3	60955.1	79736.1	80560.5	69132.6	74621.2	53674.3	109450	103510
Com_134_pos	Calcipotriol	C27H40O3	413.303	8.56253	2559.54	1858.65	3069.26	2185.99	1767.23	1477.31	905.762	2715.65	2879.09	2080.12	2403.82	2243.02	2351.23	3510.68	2232.93	2439.02	2223.19	2132.36	1872.11	2002.11	2085.22
Com_745_pos	Geraniol	C10H18O	177.124	6.84017	621.371	497.823	608.078	737.644	687.453	648.771	496.836	772.748	733.41	648.323	716.976	656.034	581.818	703.611	563.515	740.298	529.323	682.057	651.358	677.217	651.322
Com_1917_pos	(-)-Verbenone	C10H14O	301.215	7.73675	710.934	1127.79	747.783	1134.49	882.985	866.344	1110.05	1160.86	906.631	897.846	636.197	775.792	804.581	888.653	1019.88	559.547	975.673	934.992	893.522	904.929	908.507
Com_1728_pos	Triethylenetetramine	C6H18N4	185.121	8.42742	559.856	507.165	634.84	649.482	540.295	616.126	633.156	494.264	658.095	682.433	649.804	629.249	633.411	663.642	776.711	598.208	745.119	673.399	808.605	870.247	762.94
Com_138_pos	Stearoylcarnitine	C25H49NO4	428.374	8.67693	153656	114904	90419	116410	103764	103706	123069	123255	124215	121599	148514	113179	118729	99104.3	149859	123488	117669	125390	94578.3	100932	103059
Com_912_pos	Laetisaric acid	C18H32O3	335.199	7.93623	338.94	337.287	346.661	436.453	363.802	316.035	336.564	380.628	377.227	420.183	358.304	362.261	332.525	341.85	392.386	303.666	410.406	393.586	391.811	389.524	380.452
Com_2379_pos	Leu-Val	C11H22N2O3	231.166	4.3485	116.95	182.367	233.516	173.447	218.889	138.539	186.584	166.325	142.797	194.099	195.363	167.978	189.447	177.717	153.184	173.989	174.59	177.668	166.391	165.912	175.082
Com_1184_pos	Brivaracetam	C11H20N2O2	213.161	11.4939	762.378	626.592	697.582	562.072	552.528	485.787	473.774	639.524	774.437	659.932	797.016	664.678	749.164	871.613	714.97	910.63	662.694	604.128	832.344	676.473	722.629
Com_1445_pos	Benzene	C6H6	79.0545	11.7927	1481.6	1474.83	1355.56	1761.86	1366.06	1284.88	1609.47	1537.03	1680.95	1430.48	1544.26	1586.26	1529.98	1537.08	1993.08	1614.88	1556.79	1518.85	1483.25	1491.02	1499.69
Com_2433_pos	Diethyltoluamide	C12H17NO	214.123	3.42262	178.094	96.1551	141.591	90.3862	173.363	279.056	98.6373	108.142	208.003	85.1738	89.1792	317.577	87.9297	117.021	92.1913	114.571	1634.9	1763.86	1597.09	1702.42	1680.28
Com_1294_pos	4,5-Dehydrodocosahexaenoic Acid	C22H30O2	653.453	12.5763	1383.08	1614.4	1714.17	2276.41	1619.61	1663.57	2314.99	1840.79	2142.83	1520.25	1780.34	1840.73	1705.79	1825.98	2397.9	2032.46	1712.72	2061.29	1348.66	1520.9	1727.35
Com_522_pos	1,2-Dihexanoyl-sn-glycerol	C15H28O5	289.198	4.66165	338.622	308.683	341.662	267.024	361.212	352.246	298.148	300.701	330.48	296.636	323.818	329.251	304.007	421.693	336.905	338.216	313.783	327.796	292.969	322.239	302.689
Com_2009_pos	EZF5Y6P2G8	C18H30O	263.237	7.4093	3122.51	3344.01	3093.75	3150.42	4229.61	4195.39	3779.07	3059.76	3713.18	4133.59	3920.51	3886.04	3338.85	4098.2	2925.1	4259.74	3614.22	3684.63	3334.94	3475.49	3405.16
Com_2252_pos	1-Tridecanoyl-sn-glycero-3-phosphocholine	C21H44NO7P	476.277	5.7148	662.062	1095.21	708.688	733.662	1392.35	820.498	462.187	947.084	746.55	803.356	841.951	867.544	648.146	958.037	497.433	858.612	700.746	734.012	660.363	666.037	635.768
Com_1489_pos	Cyclopentasiloxane, decamethyl-	C10H30O5Si5	371.102	11.5861	22337.5	22585.8	32899.5	25960.3	31090.6	20362.9	24038.8	25554.3	28537.2	21411.9	24538.9	29283.7	22949	21724.8	28338.6	24285.5	31472	32362.6	36517.1	33989.1	33979.1
Com_2234_pos	10-Deoxymethymycin	C25H43NO6	492.273	5.8435	1200.33	1994.83	1796.51	1054.18	1961.03	1533.26	1074.49	1906.89	1998.81	2161.33	1975.78	1965.82	1538.14	2776.49	1455.01	2809.84	1654.12	1726.22	1480.77	1569.73	1480.46
Com_632_pos	Benzenemethanol, 4-methoxy-	C8H10O2	139.076	5.86493	207.954	203.606	184.9	211.139	213.825	200.889	186.888	205.327	204.611	180.043	180.949	214.832	193.609	194.555	224.901	169.768	172.102	178.619	175.273	180.225	209.313
Com_1900_pos	5299	C21H38O4	393.241	7.81538	8484.93	6704.26	9510.11	7469.61	10230.2	9502.71	7649.86	9288.45	7603.4	7065.52	8546.23	9862.18	8138.17	8910.14	7949.54	10833.9	8041.91	8206.29	7674.95	7789.75	7663.26
Com_2763_pos	3-(2,2-Dichlorovinyl)-2,2-dimethylcyclopropane-1-carboxylic acid, cis- and trans-, 1,1,1,3,3,3-hexafluoroisopropyl ester	C11H10Cl2F6O2	359.001	0.468517	77.707	115.306	102.36	75.322	144.141	224.666	79.7026	90.0202	36.1832	86.6412	67.6926	88.2817	76.9198	99.1127	20.3219	65.9008	74.1756	77.6684	77.1484	75.1158	72.2027
Com_540_pos	1,2,3,6-Tetrahydrobenzylalcohol	C7H12O	113.096	4.83968	292.145	263.97	270.059	329.019	275.29	274.388	247.467	278.904	297.293	275.407	291.379	273.941	285.192	316.213	295.408	339.87	297.111	284.842	238.681	275.91	259.772
Com_9_pos	FOSAMINE	C3H8NO4P	154.027	0.582183	398.344	597.55	493.603	445.927	513.674	697.354	637.804	508.967	488.422	537.279	628.046	533.406	626.658	580.341	744.07	547.941	490.238	508.628	452.483	428.625	468.25
Com_1369_pos	Eritrityl tetranitrate	C4H6N4O12	324.987	12.4977	347.986	363.949	372.099	652.572	344.064	267.511	573.885	340.599	347.614	526.968	474.912	336.236	413.808	367.089	408.77	0	267.531	420.352	409.177	382.226	408.842
Com_1123_pos	4B7KRX7E7M	C18H24O	257.19	9.51703	379.254	274.067	389.442	290.103	224.145	225.551	116.349	409.064	369.267	275.153	352.983	394.374	338.232	671.892	291.584	496.223	326.464	295.363	355.247	367.387	357.501
Com_1791_pos	Gonan-3-ol	C17H28O	249.221	8.26368	385.437	443.189	463.551	441.008	460.942	618.764	472.92	495.55	532.984	619.203	486.714	471.929	430.789	552.525	464.915	524.63	509.239	533.396	469.354	496.723	524.252
Com_2762_pos	Proxyphylline	C10H14N4O3	239.114	0.461367	182.454	197.2	138.817	108.609	204.215	276.142	262.292	172.827	90.5829	179.094	78.4695	103.801	157.816	156.001	71.0019	136.242	132.121	123.205	133.581	146.682	128.582
Com_1470_pos	Docosanol	C22H46O	365.32	11.7076	4312.34	3618.17	4166.25	3217.56	3210.95	2718.47	2405.39	4071.42	4452.39	3465.17	4273.31	3998.97	4038.37	4959.74	4014.99	4724.42	3785.2	3697.4	3916.41	3797.82	3836.39
Com_2661_pos	2-Oxetanone, 4-methylene-	C4H4O2	85.0291	0.667967	1027.83	3328.81	2890.67	5145.67	4165.74	3170.59	7027.83	4973.54	2887.05	3415.98	2077.55	2929.29	2638.44	2773.5	3958.2	3262.54	2771.68	2979.33	2707.5	2615.17	2750.19
Com_844_pos	39PJ29YY8Z	C5H12NO5P	198.053	7.50223	301.679	386.038	284.214	413.798	381.199	330.137	392.709	320.725	331.745	344.497	338.18	363.645	323.858	320.661	324.753	281.599	356.322	350.089	324.457	326.028	338.403
Com_110_pos	3-(4-{(2E,4E,6E,8E,10E)-13-[(2,6-Dideoxy-beta-D-ribo-hexopyranosyl)oxy]-10,12,14-trimethyl-2,4,6,8,10-pentadecapentaenoyl}-3-hydroxy-1-methyl-5-oxo-2,5-dihydro-1H-pyrrol-2-yl)propanoic acid	C32H45NO9	626.271	7.53798	776.95	759.828	722.635	853.436	718.271	598.482	724.399	807.717	1023.39	860.993	922.33	895.738	799.998	833.262	1083.22	998.05	868.987	829.276	840.404	839.386	822.485
Com_1870_pos	83859MTO77	C32H46O9	1149.64	7.92908	279.371	265.988	256.938	525.917	270.562	330.798	692.797	281.062	443.433	286.272	485.88	448.792	477.542	318.54	537.955	414.442	453.104	444.571	420.571	440.384	443.785
Com_316_pos	Fosfomycin calcium	C3H5CaO4P	214.918	2.1914	153.739	161.831	144.379	195.051	150.244	134.817	181.413	179.963	195.376	163.325	168.97	177.802	165.208	178.219	235.795	192.555	173.423	183.17	162.341	169.845	171.568
Com_464_pos	0N72U4OAF7	C27H43NO7	516.291	3.73577	3090.46	4204.41	3386.92	2437.74	3330.71	3981.61	2689.25	3612.88	3169.41	3544.06	3778.22	3291.39	3512.01	3463.69	2073.43	3904.5	3046.85	3245.24	2810.17	2834.46	2763.65
Com_832_pos	Cinobufotalin	C26H34O7	497.191	7.44505	730.328	899.281	600.284	1113.33	763.88	1017.35	1030.96	695.789	625.419	798.536	612.514	1003.99	789.393	698.811	545.25	614.264	817.885	772.514	753.743	763.718	737.496
Com_1046_pos	Stanozolol	C21H32N2O	367.214	8.71267	261.412	226.216	336.913	524.545	177.406	411.88	555.78	194.871	275.295	395.972	196.623	300.007	356.105	251.632	379.973	138.664	431.319	353.702	527.515	505.602	470.208
Com_1359_pos	N-Methylhexanamide	C7H15NO	259.241	12.6042	660.841	624.939	447.524	167.12	496.56	443.516	462.823	537.998	564.919	768.824	484.556	660.883	767.536	513.086	571.199	470.279	564.705	472.63	593.381	541.062	544.65
Com_2459_pos	Schradan	C8H24N4O3P2	287.142	3.10943	801.417	1232.92	1228.42	573.019	1222.52	2157.5	1762.87	978.073	1065.36	1190.26	824.612	974.753	992.153	1313.11	907.694	1151.99	933.896	941.848	1051.36	1012.03	1026.22
Com_519_pos	Prilocaine	C13H20N2O	259.121	4.64735	513.025	514.056	493.288	476.467	518.811	484.858	519.293	520.765	533.624	467.012	511.739	506.698	531.482	600.355	577.197	542.7	522.21	514.372	432.259	471.077	460.862
Com_1463_pos	Fluticasone furoate	C27H29F3O6S	577.127	11.7641	551.696	538.652	728.912	881.904	815.439	496.359	631.184	612.432	1087.65	569.278	639.625	742.862	570.36	616.812	723.907	606.86	584.488	596.878	866.226	875.548	840.409
Com_815_pos	Immepip	C9H15N3	331.261	7.3242	196.408	201.495	228.641	248.553	242.558	212.272	180.309	237.679	254.761	347.119	274.942	255.196	201.856	286.388	203.94	240.399	245.877	232.644	232.787	254.532	250.143
Com_2190_pos	O94MU16592	C22H32O2	329.247	6.22743	610.338	440.144	634.603	629.181	513.221	623.291	946.07	557.374	523.281	544.505	469.151	505.556	548.792	608.334	629.261	481.898	590.255	622.612	546.921	555.535	530.397
Com_2122_pos	Oleoylserotonin	C28H44N2O2	479.299	6.74723	1691.52	1733.31	1806.98	1704.89	1878.49	1820.66	1633.07	2077.75	2172.16	1847.46	1892.7	2021.23	1700.03	2350.25	2010.53	2111.62	1819.01	1966.36	1719.28	1848.75	1822.36
Com_547_pos	4-Hydroxynonenal	C9H16O2	313.23	4.86113	616.229	505.723	623.513	504.393	869.116	643.038	539.992	660.604	559.161	576.543	544.235	509.417	485.879	675.479	469.367	579.607	527.422	557.634	484.895	509.361	502.848
Com_1195_pos	L-gamma-Glutamyl-D-alanine	C8H14N2O5	241.077	11.5861	139.459	146.424	270.198	166.999	225.924	124.678	148.4	151.472	146.856	133.51	153.87	178.234	149.528	124.367	185.569	156.134	279.101	293.588	360.084	290.179	279.3
Com_611_pos	Etonogestrel	C22H28O2	325.216	5.62257	1685.15	1295.32	1630.37	1567.46	1617.27	2048.28	2070.36	1327.93	1316.59	1465.49	1259.9	1535.32	1477.82	1454.22	1460.32	1292.94	1609.4	1603.65	1621.09	1559.62	1526.05
Com_800_pos	Pinolenic acid	C18H30O2	301.214	7.21052	3530.74	3751.24	3298.9	4344.87	3391.39	4266.57	3840.65	4052.32	3614.66	3497.13	3193.18	3930.48	3598.04	3238.3	3904.19	2703.72	3890.37	3806.82	3441.36	3697.81	3560.06
Com_2448_pos	8OIJ6341W7	C24H31ClO4	837.389	3.20882	91.6576	262.029	280.565	354.441	156.404	301.74	263.07	111.52	6.34726	311.956	265.833	123.608	258.3	9.39446	4.8675	103.568	199.959	221.022	186.459	179.669	173.555
Com_512_pos	5-methylthio-2-oxopentanoic acid	C6H10O3S	163.041	4.56872	115.51	124.979	293.106	120.583	247.81	82.6081	129.557	173.831	261.881	96.9335	118.402	258.462	143.839	179.958	209.584	111.516	234.92	272.912	345.457	392.637	427.503
Com_2546_pos	13-(beta-D-glucosyloxy)docosanoic acid	C28H54O8	557.345	2.30508	343.948	930.053	549.275	469.575	484.422	221.577	493.219	342.537	19.6904	147.311	130.716	85.7012	132.096	48.5266	39.7308	63.4302	131.001	158.81	152.361	147.903	135.665
Com_1096_pos	10-Undecynoic acid	C11H18O2	365.261	9.10377	243.122	212.618	283.416	290.071	215.659	245.032	217.103	217.807	286.532	251.321	212.564	278.575	264.967	276.035	287.842	304.757	268.94	204.354	252.883	326.41	299.001
Com_1863_pos	curcumenone	C15H22O2	235.172	7.97913	121.338	124.139	181.583	130.161	157.453	107.677	112.894	141.458	139.001	113.254	134.338	130.714	128.693	134.237	158.394	130.202	235.858	243.552	225.794	224.879	235.475
Com_902_pos	Phosphocholine	C5H14NO4P	184.074	7.87973	121474	121008	117035	122755	125494	138343	118754	129395	138941	118026	122188	128604	117232	131969	133489	130881	118854	124265	103739	105788	108308
Com_407_pos	LIJ968E05S	C12H22N2O2	453.343	2.654	207.268	205.087	273.606	258.074	210.841	202.262	224.281	214.743	266.958	205.725	219.238	239.22	251.148	236.438	327.42	231.812	218.475	241.317	216.626	233.092	252.9
Com_17_pos	1-O-Hexadecyl-2-O-(2E-butenoyl)-sn-glyceryl-3-phosphocholine	C28H56NO7P	550.387	9.18957	37860.1	44920.6	49543.8	41223.2	45340.1	69925.2	43092.3	48975.3	61567.7	54207.1	42277.3	47642.7	39581.6	47069.1	46406.1	38712.7	44040.4	45282.6	37474.5	39037	39571.1
Com_2361_pos	Ferimzone	C15H18N4	255.162	4.66882	1072.96	841.027	864.501	817.906	1152.71	843.834	1106.15	1016.8	811.184	725.608	853.374	760.939	849.859	1040.91	872.61	1030.49	892.743	894.351	849.972	910.307	845.907
Com_622_pos	5(S),6(R),15(R)-Lipoxin A4	C20H32O5	375.214	5.75055	26891.9	28515.5	29338.9	23400.5	30870.2	34583.6	33324.8	29756.7	27065.5	26241.9	23090.3	26588	27652.5	30463.1	26563.5	22269.6	26308.7	28264.5	24412.9	25349.7	25460
Com_1869_pos	Testriol	C19H40O3	339.29	7.93623	45732	41138	41630	37737.3	52091.5	46844.3	46211.9	42476.3	47657.4	48119.7	46526.7	44433	43788.7	52149	41074.2	52863.2	44660.3	45471.2	41600.7	42425.3	41738.9
Com_2542_pos	Leu-Gly-Pro	C13H23N3O4	571.345	2.34083	395.774	364.925	570.921	415.292	396.126	1305.6	529.025	397.637	306.604	1049.53	1104.47	644.197	917.62	262.724	345.911	558.524	635.454	683.001	588.401	655.69	643.899
Com_1535_pos	Samandarin	C19H31NO2	611.473	10.6713	5073.18	3555.81	4118.51	2152.88	4073.68	4426.98	5285	4228.23	4950.09	4524.08	4494.28	4632.33	5544.16	4217.19	4710.31	3733.37	4344.26	4495.29	5180.27	4695.99	4465.52
Com_2205_pos	Lauroyl L-carnitine	C19H37NO4	344.28	6.09945	5351.65	2199.47	3832.72	3839.86	5063.57	2503.91	4682.87	4648.12	2859.8	2472.37	2763.14	2346.47	2984.16	3443.36	3639.88	3534.85	3354.39	3574.79	3080.75	3144.42	3261.76
Com_121_pos	1-Hexadecyl-sn-glycero-3-phosphocholine	C24H52NO6P	504.345	8.18575	120820	117858	110783	129489	135840	127700	107493	161514	155011	124972	128303	131375	117311	137608	123568	124926	116426	122509	108257	109723	109341
Com_170_pos	(6S,7R)-2-Azaspiro[5.5]undecan-7-ol	C10H19NO	339.344	10.7932	6283.14	5308.91	4579.43	6104.02	4602.89	4475.95	5419.22	5051.96	5554.79	5296.97	5575.12	5063.19	6066.58	5337.33	6829.74	5983.11	5486.3	5271.09	9777.49	6856.94	6419.45
Com_2475_pos	argiotoxin	C29H52N10O6	675.372	2.85347	288.71	463.954	515.712	755.762	758.698	1253.08	1367.85	284.103	437.286	447.317	755.451	434.59	610.878	355.377	247.393	402.761	583.128	606.36	572.916	589.351	569.528
Com_2159_pos	Allyxycarb	C16H22N2O2	275.176	6.48412	786.904	758.829	806.578	768.586	692.675	728.618	738.413	772.13	820.754	828.469	812.018	854.517	831.029	821.402	917.34	924.034	1080.07	1177.05	1065.22	1112.03	1095.12
Com_796_pos	Netilmicin	C21H41N5O7	476.31	7.16763	5333.71	8349.61	6977.71	5780.73	7028.92	9125.28	6860.06	7248.74	9400.13	7734.5	5814.54	6800.83	5899.01	6096.09	6334.9	5808.3	6524.02	6597.55	5821.06	6137.1	6068.61
Com_1811_pos	Methyl 4-(3-{6-amino-9-[(2R,3R,4S,5S)-5-(ethylcarbamoyl)-3,4-dihydroxytetrahydro-2-furanyl]-9H-purin-2-yl}-2-propyn-1-yl)cyclohexanecarboxylate	C23H30N6O6	525.185	8.1786	86.3841	212.539	239.536	195.264	167.006	278.582	149.766	183.35	268.429	192.81	170.032	228.81	99.7803	119.695	232.318	127.052	127.497	138.3	255.343	228.249	210.377
Com_1262_pos	Acetaldehyde	C2H4O	89.0603	12.0565	393.464	381.826	363.708	434.814	366.203	349.149	435.841	386.107	450.202	389.067	414.006	424.386	400.966	418.998	524.167	428.66	426.147	406.737	371.878	394.903	380.736
Com_2186_pos	(2S,5R,7R,8R,9S)-2-{(2'R,3'S,5R,5'R)-5'-[(2S,3S,5R,6R)-6-Hydroxy-6-(hydroxymethyl)-3,5-dimethyltetrahydro-2H-pyran-2-yl]-3'-methyloctahydro-2,2'-bifuran-5-yl}-7-[(2S)-1-methoxy-2-propanyl]-2,8-dimethyl-1,6-dioxaspiro[4.5]decan-9-ol	C31H54O9	571.382	6.27033	187.624	208.006	201.193	220.58	188.909	161.564	220.794	202.009	233.701	181.356	215.685	216.52	195.509	217.875	262.498	201.862	187.766	216.929	205.002	215.523	189.332
Com_950_pos	Myxalamid A	C26H41NO3	438.298	8.1357	23120.4	19073.9	14641.2	20691.7	22089.7	13753.5	19659	23115	19953.9	17144.4	17149	18920.5	15846.2	18360.2	19549	17646.8	16677.8	17634.6	15413.7	15868.1	15544.9
Com_977_pos	N-(2-Methoxy-2-methylpropyl)methanimine	C6H13NO	231.21	8.27083	610.978	675.109	734.834	744.655	699.066	974.661	761.047	768.768	821.601	959.992	729.426	747.823	664.003	855.245	739.167	792.003	835.739	804.9	756.926	798.384	788.869
Com_1064_pos	2-deoxyecdysone	C27H44O5	487.28	8.94003	19657	17473.4	17334.6	20743.2	16249.6	17744.5	21009.3	18387.8	20171.9	19150	19765.7	19222.8	20370.4	19356.4	22729.9	19717.7	18998.5	19689.8	19725.4	19800.3	19146.3
Com_787_pos	Silodosin	C25H32F3N3O4	496.242	7.11757	1406.4	1336.65	1185.32	659.38	1456.29	1308.55	1167.77	968.171	1030.17	1042.22	653.599	991.276	743.556	1101.8	1006.24	937.135	928.171	1063.28	1050.78	1094.8	1119.8
Com_424_pos	Bardoxolone	C31H41NO4	530.265	2.85347	6271.92	6802.92	6993.09	3736.76	5689.67	5967.27	4069.68	6521.96	4887.02	5704.25	6667.16	4750.53	6226.72	5883.58	2922.71	6920.21	5166.15	5541.2	5012.6	5161.02	5018.03
Com_945_pos	glycidyl oleate	C21H38O3	339.29	8.1214	115448	105904	103799	98769.3	126691	118320	117191	106437	115850	115491	115400	115520	109359	129468	105868	133138	110122	114402	100971	103314	103173
Com_2655_pos	zedoarol	C15H18O3	247.131	0.667967	302.099	251.065	301.952	207.822	321.065	370.151	301.218	249.564	201.764	280.073	236.323	198.68	269.258	274.419	230.539	288.6	285.855	263.987	250.456	247.133	268.758
Com_658_pos	militarinone B	C26H33NO5	478.196	6.12805	194.909	97.3653	398.505	74.8606	292.393	285.213	81.1545	330.312	184.395	179.127	131.111	459.697	232.489	391.878	390.332	416.93	283.156	281.176	255.051	253.144	296.419
Com_533_pos	Eslicarbazepine acetate	C17H16N2O3	297.125	4.6974	480.529	628.173	626.717	469.476	555.854	534.687	519.505	670.532	589.5	575.6	560.546	640.592	612.311	806.501	461.433	745.705	644.539	654.259	551.794	605.993	579.28
Com_1138_pos	(9Z)-9-Octadecenamide	C18H35NO	282.28	10.079	7102.98	2003.06	1195.01	1410.23	1604.02	1577.45	2326.1	3416.84	2173.63	3360.67	2817.05	840.704	2671.42	1661.66	1618.04	2559.49	3480.62	3344.09	4055.45	4014.27	3598.95
Com_506_pos	Phenoxyethanol	C8H10O2	139.076	4.49078	202.17	169.293	174.966	161.188	220.308	144.572	147.296	175.298	162.155	141.932	181.349	174.972	173.508	207.306	185.763	156.739	160.174	161.896	150.276	157.422	144.444
Com_2322_pos	capuride	C9H18N2O2	187.146	4.86828	864.152	908.694	868.931	811.207	1228.34	1058.06	961.972	828.693	874.375	958.577	947.785	967.085	937.441	1014.08	832.908	893.436	867.278	929.609	819.891	830.829	824.961
Com_2505_pos	Asp-Phe-Lys	C19H28N4O6	817.409	2.57535	166.459	243.05	430.98	411.316	339.592	460.41	422.645	281.762	19.5595	401.287	221.533	168.436	352.625	91.6781	25.4745	188.721	247.633	261.024	251.161	265.857	243.275
Com_2639_pos	Fluoroacetamide	C2H4FNO	78.0345	0.667967	885.681	738.115	819.456	883.213	722.034	670.425	846.772	815.473	938.677	756.983	967.213	870.181	827.338	886.244	917.704	909.744	860.056	903.545	826.307	826.831	839.582
Com_106_pos	Bicyclo[2.2.1]heptane-2-methanol	C8H14O	165.093	7.45218	350.033	376.641	390.128	472.116	288.984	490.906	552.129	459.415	360.678	350.927	260.065	423.879	361.625	346.772	375.195	210.852	438.801	387.594	384.928	412.914	382.971
Com_2274_pos	PDY6PVU0RB	C30H41N3O8	572.295	5.52318	108.377	203.957	202.977	127.034	197.908	320.401	88.6772	291.734	234.593	256.741	187.089	261.915	145.625	321.092	99.3487	260.761	159.227	179.822	143.896	153.97	164.565
Com_2058_pos	1-(N-Isobutyl)benzimidoyl-4-(N-hexyl)piperazine dimaleate	C29H43N3O8	562.313	7.08183	1306.25	1406.3	1386.39	1207.74	1562.24	1634.72	1200.3	1535.96	1624.71	1650.72	1404.39	1688.86	1450.01	1898.9	1523.45	1456.21	1429.98	1400.05	1289.88	1305.79	1419.67
Com_1426_pos	Arginine, butyl ester	C10H22N4O2	461.363	11.935	397.9	510.076	425.83	333.513	379.962	293.466	272.885	413.741	688.31	326.956	475.705	574.712	447.853	388.965	651.836	497.45	345.617	263.376	377.46	383.522	331.661
Com_1376_pos	S560D4J29E	C19H12Na2O8	415.037	12.4977	16642.6	19202.6	17989.2	32790.5	17929.6	13886.2	28619.4	18500.9	19263.4	22143.3	23491.1	18731.5	21073.4	20014.4	24723.1	2651.85	14707.2	20307.3	18546.8	17770.4	18776
Com_1192_pos	Norharmane	C11H8N2	207.033	11.5861	657.273	634.492	1132.73	747.601	971.451	612.166	707.267	631.468	734.742	616.847	733.995	688.291	694.017	603.651	825.629	691.226	1026.44	1127.6	1345.06	1162.49	1185.84
Com_1381_pos	11-Cyclohexylundecanoic acid	C17H32O2	537.489	12.3911	4167.99	3823.87	3645.22	3751.1	3599.23	3203.19	3505.01	4035.67	4463.7	3833.19	4231.16	4199.01	3921.29	4322.04	5146.79	4430.05	4081	3553.4	4244.64	3877.83	3882.67
Com_791_pos	D-erythro-Sphinganine	C18H39NO2	302.305	7.14618	3683.81	1511.81	2435.92	1827.58	2662.33	1795.94	3451.06	1923.27	1792.98	2056.12	1778.7	2284.59	1819.05	2833.89	3952.79	2302.6	2315.72	2318.55	2139.65	2200.47	2115.21
Com_1367_pos	Hexylamine	C6H15N	102.128	12.5048	339.832	587.286	612.865	1230.48	594.249	474.636	660.898	598.423	691.897	527.967	622.121	591.401	563.751	520.127	881.454	606.575	611.373	570.51	364.819	657.169	692.595
Com_1632_pos	Fentanyl	C22H28N2O	359.207	9.03298	36651.8	34212.5	29372.2	40264.8	29474.4	33719.6	41318.1	34496.6	37334.1	36518.5	38311.3	35663.2	39120.6	35431.3	45976.8	38378.5	36955.7	39749.2	30261.1	31046.3	31304.8
Com_760_pos	1-Hexadecylamine	C16H35N	264.269	6.9181	1897.27	675.276	1432.55	973.195	1259.89	824.343	1671.51	1095.18	986.18	1011.49	957.157	1122.67	866.287	1039.19	1947.75	1133.4	1142.78	1131.04	1031.01	1090.74	1068.7
Com_192_pos	UNII:45NXD7K68B	C16H16	417.247	11.935	2160.64	2045.19	1880.32	2080.63	1785.38	1691.45	1950.86	1968.6	2129.76	2041.32	2085.62	2053.83	2173.8	1998.03	2380.56	2268.4	2426.06	2341.35	2337.07	2330.06	2367.11
Com_647_pos	Gusperimus	C17H37N7O3	388.306	6.02868	444.342	311.918	183.775	385.781	313.396	273.524	475.216	499.133	213.931	211.768	305.367	187.677	389.708	264.72	312.252	295.072	311.027	350.915	294.319	300.09	304.445
Com_2363_pos	1D-3-amino-1-guanidino-1,3-dideoxy-scyllo-inositol	C7H16N4O4	441.244	4.66165	216.023	419.418	328.218	220.162	340.876	275.941	262.734	256.374	132.029	256.736	222.43	223.466	302.296	227.62	74.0293	178.951	248.859	228.464	219.531	229.374	227.067
Com_846_pos	1-(1Z-Hexadecenyl)-sn-glycero-3-phosphocholine	C24H50NO6P	502.323	7.53798	70249.6	93095.6	63448.8	95611.9	81344.7	110462	77495.2	89881.2	85570.1	91427	72980.7	87855.8	71757.4	67720.5	68666.3	63517.2	81049.4	85797.9	74314.7	76155	76141.2
Com_135_pos	13-sophorosyloxydocosanoic acid	C34H64O13	681.441	8.57683	1983.28	2262.18	2136.5	3157.24	2478.21	3047.26	4082.86	2091.92	2693.56	2093.89	3233.57	2481.89	2823.99	2557.48	2689.86	2241.19	2852.72	2959.18	2282.4	2498.93	2584.27
Com_215_pos	N-vinylpyrrolidone	C6H9NO	223.096	2.29078	915.322	1135.87	932.481	1210.94	855.206	804.977	782.021	886.153	962.357	844.35	1090.42	1079.46	939.63	1067.89	1194.23	1246.43	1181.59	806.424	1041.17	836.383	843.399
Com_2405_pos	Cromakalim	C16H18N2O3	287.14	3.83587	475.906	883.674	721.86	513.322	620.385	607.174	507.942	797.098	737.482	619.955	710.625	806.279	691.534	975.63	755.687	797.986	861.271	602.538	572.704	556.702	572.756
Com_398_pos	Asn-His-Arg	C16H27N9O5	426.221	2.6111	305.415	454.595	384.937	167.335	414.381	479.376	365.938	303.363	376.748	412.889	291.401	293.299	330.555	360.246	313.051	398.268	296.773	318.419	314.059	334.174	317.657
Com_1985_pos	2alpha-(Hydroxymethyl)-17-methyl-5alpha-androstane-3beta,17beta-diol	C21H36O3	337.274	7.4808	27666.7	31425.1	27647.7	29655.9	37827.9	35245.5	32330.6	27690.6	33195.8	36844.6	36153.7	34980.1	30393.2	36451.4	27598	36500.2	32195.8	32951.2	28960.4	29664.2	29899.3
Com_327_pos	2171	C22H27N5O	400.209	2.2336	720.837	1291.52	863.463	316.492	313.154	694.251	491.876	675.382	1056.94	1108.76	701.831	742.251	552.763	915.566	556.302	1577.98	797.783	923.391	830.284	879.091	846.812
Com_1996_pos	Tirofiban	C22H36N2O5S	441.24	7.45218	4676.5	5684.02	4389.9	6141.64	5046.35	6756.64	6679.4	4801.97	4614.41	5188.54	4194.89	6396.62	5196.68	4989.95	4322.25	3931.2	5150.94	5228.03	4901.28	4956.17	4939.07
Com_953_pos	Benzyldodecyldimethylammonium	C21H38N+	327.289	8.14285	124.372	105.106	123.523	124.098	192.389	145.961	105.14	215.476	136.839	122.965	124.398	132.758	101.44	115.43	101.413	176.711	106.534	128.933	113.634	99.1842	124.246
Com_179_pos	Cyclotetrasiloxane, octamethyl-	C8H24O4Si4	297.083	11.5861	1643.55	1641.84	2717.9	1851.01	2555.36	1495.98	1743.54	1660.47	2028.69	1554.09	1797	1806.73	1688.19	1502.47	2127.09	1756.87	2486.81	2543.57	3244.04	2881.14	2884.19
Com_1250_pos	Coixenolide	C38H70O4	629.49	12.0065	10643.3	10143.7	10054.4	9262.78	10198.7	10300.5	15419.8	12138.8	12264.6	11346.6	12688.8	12168.1	13131.8	12037.8	13975.3	11164	12414.8	11907.3	9960.67	9097.53	9591.57
Com_1260_pos	Coronafacic acid	C12H16O3	209.118	12.0565	1560.27	1499.95	1382.19	1673.58	1376.08	1349.7	1585.14	1519.84	1712.31	1455.89	1639.02	1597.88	1537.31	1578.78	2017.45	1675.97	1642.24	1583.35	1393.62	1409.09	1473.64
Com_219_pos	fosfocreatinine	C4H8N3O4P	231.989	0.497117	477.326	637.324	549.104	501.286	600.163	714.189	748.283	493.401	556.03	747.417	814.123	595.628	872.755	693.127	603.257	762.993	612.987	686.732	593.389	606.943	618.15
Com_262_pos	Isopropylamine	C3H9N	119.146	0.667967	319.962	328.935	312.786	265.813	282.493	240.24	334.264	301.652	364.219	287.69	324.593	304.729	304.5	323.06	375.113	327.569	306.607	289.487	298.032	264.599	331.701
Com_2003_pos	7419	C22H32O4	383.219	7.43788	4267.19	3643.41	4471.01	4182.92	3322.9	4819.38	5923.76	4278.58	4029.83	3334.38	2842.7	4570.44	3671.56	3184.09	4627.9	1758.11	4437.56	3837.16	3885.46	4117.82	3977.65
Com_2160_pos	25HLF91DGR	C12H14O2	381.207	6.47697	1204.04	1339.11	1470.45	1068.52	1377.43	1428.94	1411.15	1416.89	1356.22	1305.64	1027.63	1363.05	1169.67	1372.98	1239.7	1075.07	2030.62	1941.25	2100.55	2384.14	2238.95
Com_2480_pos	Cycluron	C11H22N2O	199.181	2.82488	28.634	99.7398	119.05	75.5504	89.6242	69.3012	32.2301	63.5246	34.7526	91.9724	109.921	81.9091	70.066	24.1297	38.5473	45.6189	62.704	62.626	51.6274	58.3178	64.5492
Com_1534_pos	U-51605	C20H32N2O2	665.51	10.6713	9555.11	8765.71	7549.28	7136.63	7277.01	6370.97	8229.73	7446.36	8369.72	8285.35	8333.08	8025.06	9056.12	7434.78	9437.37	7379.77	8170.46	8173.93	13999	10904.1	9941.28
Com_2192_pos	dutogliptin	C10H20BN3O3	483.33	6.2067	3509.3	3482.05	3360.36	3945.09	3277.74	3262.64	3915.91	3600.89	4000.43	3549.77	3806.89	3888.68	3787.8	3865.92	4699.87	3828.74	3691.13	3752.87	3472.47	3558.54	3496.91
Com_1128_pos	5,6-Dehydroarachidonic acid	C20H30O2	303.232	9.82302	282.569	212.974	188.022	202.375	171.129	173.346	202.873	182.906	188.096	220.307	182.346	133.948	246.307	148.968	154.305	186.638	216.532	185.125	249.984	212.356	198.123
Com_1845_pos	Palmitoylserinol	C19H39NO3	352.285	8.08565	1582.05	1369.63	1474.69	1341.68	1727.2	1756.19	1819.45	1481.96	1436.04	1475.53	1211.52	1364.69	1317.52	1671.51	1083.52	1488.65	1368.72	1403.76	1324.9	1330.79	1331.14
Com_1986_pos	terpendole E	C28H39NO3	460.282	7.4808	12946.3	14322.7	12098.2	13118.1	16213.4	13547.2	13335.8	12883.2	14538.6	15491.6	15713.7	14743.7	13634.9	15317.5	12557.9	14686.3	13793.7	14193.6	12877.3	13194.6	13282.7
Com_1921_pos	(4R,9beta,16alpha)-2,16,20,24,25-Pentahydroxy-9,10,14-trimethyl-4,9-cyclo-9,10-secocholesta-2,5-diene-1,11,22-trione	C30H44O8	555.293	7.72958	3016.14	3481.43	4647.53	4027.59	5687.11	5995.81	5077.83	3186.71	4168.92	4596.84	4854.79	5277.15	4321.96	7165.87	3496.36	7345.2	4420.71	4647.94	4421.48	4447.94	4448.77
Com_595_pos	2-({[(2R)-2,3-Dihydroxypropoxy](hydroxy)phosphoryl}oxy)-N,N,N-trimethylethanaminium	C8H21NO6P+	259.119	5.47315	331.713	328.546	319.593	350.787	318.32	310.679	387.639	348.354	361.681	316.325	308.342	332.863	348.787	348.145	407.134	344.879	342.587	349.44	313.557	359.655	346.415
Com_2375_pos	Thr-Pro	C9H16N2O4	217.114	4.49793	1200.14	1331.85	1224.97	1399.86	1347.59	1107.58	1136.39	1266.15	1268.05	1094.46	1219.55	1260.3	1214.43	1466.55	1441.12	1352.1	1471.25	1120.52	1098.47	1155.33	1094.66
Com_227_pos	Sodium [carbonato(2-)-kappaO](dihydroxy)aluminate(1-)	CH2AlNaO5	288.928	0.53215	226.16	129.267	151.724	141.092	156.61	120.512	103.153	187.443	75.836	80.5514	132.76	101.055	103.683	122.696	88.6704	131.599	106.716	131.147	111.747	101.801	115.197
Com_2088_pos	3-Methoxy-16-methylestra-1,3,5(10)-triene-16beta,17beta-diol 17-acetate	C22H30O4	359.221	6.9181	13790.7	13580.7	13281	13756.8	14864.7	14090.7	13093.6	15352.9	14064.7	12944.7	13015	14748.1	13304.3	13170.9	13322.8	9822.19	13484.5	13631.5	12565.8	13541.7	13220.1
Com_2627_pos	N(2)-malonyl-D-tryptophan	C14H14N2O5	291.099	0.675133	163.634	142.213	157.462	107.15	178.88	161.48	117.25	119.895	122.194	137.347	121.242	119.655	154.323	150.203	142.357	160.734	131.868	152.67	140.773	142.001	136.21
Com_1982_pos	17-Phenyl trinor prostaglandin F2.alpha. cyclohexylamide	C29H43NO4	508.284	7.49508	3201.55	4200.92	2383.69	4447.86	3457.72	3547.2	4764.1	2830.93	2834.43	2915.66	2538.89	3052.36	2702.78	2409.33	2994.12	2046.51	3216.56	3328.97	3016.2	3033.99	3033.57
Com_836_pos	10Z78HHV4C	C21H36	327.243	7.45218	371.3	283.737	305.914	317.604	332.918	333.209	407.015	343.863	395.239	304.264	293.381	271.932	304.277	326.642	361.953	238.442	337.929	298.786	350.296	347.994	332.3
Com_1883_pos	bombykol	C16H30O	239.237	7.85828	2319.23	1637.75	1556.18	1898.52	1629.4	1592.12	2557.32	1682.36	1962.13	1975.9	1989.72	1695.93	2032.65	1897.56	2342.86	2107.48	1996.95	1996.16	1777.95	1808.2	1758.92
Com_1293_pos	C376JTX506	C18H41N7	356.348	12.4977	589.662	630.602	623.582	913.167	543.882	612.755	731.998	644.677	703.199	668.145	867.638	642.349	726.016	788.886	879.145	960.884	754.394	780.508	487.1	610.193	609.56
Com_1832_pos	N-Arachidonoyl dopamine	C28H41NO3	462.298	8.1214	56696.1	51621.7	49722.7	49055	60322.5	54221.1	55911	52105.4	56784	56650.1	59105.2	57906.9	55309.7	62788.3	55217.2	66984.8	54686.8	57203	49868.2	51189.1	51243.9
Com_2586_pos	(3xi)-2-Ammonio-2,4,5,6-tetradeoxy-6-(trimethylammonio)-L-glycero-hexonate	C9H21N2O3+	244.118	2.14137	25.623	52.5468	72.0594	27.3001	27.7834	55.5146	47.3554	37.8622	43.1962	54.0303	46.7644	20.4285	54.1386	61.6349	8.96896	51.955	56.416	36.6153	34.088	33.1402	33.2412
Com_2317_pos	Propofol	C12H18O	201.128	4.91047	535.842	547.13	537.115	571.833	582.794	563.344	519.093	665.768	536.84	524.179	526.37	547.428	508.75	635.554	576.489	616.632	535.061	559.886	475.946	505.945	484.561
Com_2732_pos	6,7-Epoxy-4,5-dihydroxy-2-octenoic Acid d-Lactone Acetate	C10H12O5	251.031	0.504267	136.871	255.052	195.322	155.118	266.026	194.095	254.382	190.536	127.379	206.975	187.115	202.688	227.147	184.776	122.94	185.941	162.666	183.098	162.628	150.704	155.759
Com_96_pos	(15S)-PGA2	C20H30O4	335.22	6.98245	40034.5	44076.1	42824.1	45005.7	55474.4	50264.3	27836	66161	59770.6	49247.3	52727.7	53610.3	36724.7	59623.1	44053.2	47439.1	47060.8	46980.9	42677.6	45989.1	45539
Com_2411_pos	Nelfinavir	C32H45N3O4S	590.303	3.78582	27305.4	35942.1	29622	19437.6	27854	32767.5	24459.6	33261.5	26773.7	27151	30173.8	27234.6	30880	28834.3	19364.7	30288	24612.4	27420.6	23185.2	23922	23755.1
Com_487_pos	(7E,9R,10S,11R,12R,13R,14R,15R,16S,17S,18E,20Z)-4,10,12,14,16-Pentahydroxy-9-(hydroxymethyl)-3,7,11,13,15,17,21-heptamethyl-23-azatricyclo[22.3.1.0~5,27~]octacosa-1(27),2,4,7,18,20,24-heptaene-6,22,26,28-tetrone	C35H45NO10	640.309	4.09183	1283.08	1731.61	1431.69	769.402	1715.21	2723.15	1674.18	1236.63	1056.18	1292.85	997.01	1398.68	1364.32	1321.04	723.562	1015.64	1099.26	1192.37	1135.61	1182.02	1171.97
Com_1999_pos	dehydroalanine	C3H5NO2	88.0397	7.44505	278.269	333.515	286.8	334.853	348.949	438.879	407.879	292.304	314.186	348.389	287.835	410.1	311.044	361.249	269.463	317.319	342.218	326.488	316.58	314.026	322.313
Com_661_pos	(+)-10-Deoxymethynolide	C17H28O4	319.189	6.1495	6936.23	7180.68	7165.53	5979.09	8442.72	9120.46	7884.09	5921.97	7219.44	6917.11	6083.58	9393.71	6647.8	7281.98	7617.4	4473.47	7125.51	7424.83	6789.14	7162.53	7198.32
Com_598_pos	Stealthin C	C18H13NO4	615.18	5.5375	139.999	223.553	212.613	191.643	197.037	238.749	241.492	124.914	89.2709	177.45	314.609	174.055	255.93	308.245	83.3088	365.132	259.647	262.192	251.554	243.361	263.043
Com_728_pos	guaiazulene	C15H18	221.13	6.75437	871.595	868.907	835.393	981.645	917.911	874.772	816.257	1021.37	1049.63	862.261	923.45	941.409	841.003	952.528	1053.77	965.588	949.137	930.111	921.633	976.109	951.212
Com_224_pos	Pentanol, 5-amino-	C5H13NO	104.108	0.518567	4093.31	3391.01	3662.27	4376.08	3918.49	3646.52	4626.34	4039.1	4233.23	3665.77	4053.04	3750.92	4009.44	3551.59	4790.13	4717.25	4024.01	4210.69	3717.41	3800.64	3802.77
Com_2256_pos	GIN46U9Q2Q	C18H39NO3	318.3	5.67977	249.309	1425.97	517.035	648.882	545.86	299.46	644.009	1080.75	699.433	1362.77	562.42	457.844	487.839	3471.97	1016.33	1451.93	723.137	730.131	714.702	762.196	724.28
Com_62_pos	Pyridine	C5H5N	80.0502	0.667967	2820.91	2568.38	2842.74	3028.75	2492.1	2244.43	3008.91	2826.37	3272.27	2656.41	3338.5	3013.66	2913.34	3109.94	3150.56	3150.13	2947.11	3092.77	2824.36	2839.56	2926.63
Com_2096_pos	Palmitoleic acid	C16H30O2	277.216	6.91097	5991.58	6447.38	5926.72	7778.64	7857.41	7536.64	4377.36	9533.45	8522.01	7613.76	8266.73	7804.45	5678.26	8649.37	6712.95	8874.33	7187.09	7325.91	6401.66	6780.84	6694
Com_438_pos	Lys-Asp-Arg	C16H31N7O6	456.197	3.21597	249.752	301.552	327.679	97.516	317.436	492.094	326.739	220.123	183.687	270.201	165.233	184.868	249.863	312.055	136.9	286.643	222.528	219.253	221.319	216.047	199.777
Com_1614_pos	4,4'-Pentane-3,3-diyldiphenol	C17H20O2	513.301	9.18957	611.929	590.521	675.823	545.168	620.291	866.9	548.485	635.15	825.472	776.994	596.724	653.508	588.684	661.136	571.596	572.582	594.739	615.531	652.971	609.844	619.782
Com_2525_pos	Buspirone	C21H31N5O2	424.207	2.45452	2038.05	2006.65	2136.93	1165.92	2109.87	2177.64	1976.1	1721.51	1664.84	1855.18	1895.26	1799.12	2187.48	1874.14	1523.4	1906.46	1640.7	1869.73	1733.4	1776.35	1758.85
Com_2072_pos	Prostaglandin F2.alpha.-biotinamide	C35H60N4O6S	703.382	6.98245	86.4261	122.929	118.824	170.753	158.428	207.825	5.71913	174.029	152.349	120.212	216.253	99.8581	31.6601	131.872	22.9313	146.029	84.9481	98.4646	72.8593	67.3026	77.328
Com_343_pos	Omarigliptin	C17H20F2N4O3S	399.128	2.30508	326.772	286.613	288.187	197.854	301.444	345.987	347.891	286.861	248.485	318.914	300.882	271.137	306.767	331.948	249.807	274.473	311.221	383.595	355.581	368.746	376.399
[truncated: 49 more rows]

## Sheet: meta_intensity_neg
name	Name_des	Formula	m/z	RT [min]	neg_H1741	neg_H1743	neg_H1744	neg_H1745	neg_H1746	neg_H1747	neg_H1748	neg_H1749	neg_P1725	neg_P1726	neg_P1727	neg_P1728	neg_P1729	neg_P1730	neg_P1731	neg_P1732	neg_QC1	neg_QC2	neg_condition4	neg_condition5	neg_condition6
[truncated: 1,299 more rows]

[truncated: 4 more sheets: P.vs.H_neg_Diff, P.vs.H_pos_Diff, P.vs.H_neg_kegg_enrichment, P.vs.H_pos_kegg_enrichment]
