# Supplementary material for: Evaluating a potential model to analyze the function of the gut microbiota of the giant panda
Source: Front Microbiol. 2022 Dec 20;13:1086058. doi: 10.3389/fmicb.2022.1086058 (PMC9808404; doi:10.3389/fmicb.2022.1086058)
Supplement: SUPPLEMENTARY TABLE S6 — The correlation index (R) and P value between the proportions in GF mice on the 21st day and the relative abundance of the families obtained from LEfSe analysis of the 16 giant panda donors of Huang et al. (2022). The proportions in GF mice were obtained from source tracking analysis with the 16 samples of Huang et al. (2022) and one sample in this study. More details can be found in the text. [file Table_6.XLSX]

## Sheet: Table S6
	R	P-value
Clostridiaceae	0.90141	7.81e-07
Flavobacteriaceae	-0.53014	0.028596
Sphingobacteriaceae	-0.59119	0.012442
Planococcaceae	-0.26091	0.311783
Erysipelotrichaceae	0.46283	0.06137
Moraxellaceae	-0.40112	0.110548
Pseudomonadaceae	-0.43209	0.083261
